# Supplementary material for: The bacterial communities of Drosophila suzukii collected from undamaged cherries
Source: PeerJ. 2014 Jul 22;2:e474. doi: 10.7717/peerj.474 (PMC4121540; doi:10.7717/peerj.474)
Supplement: Data S1 — Fasta file containing the representative sequence of all 3,518 OTUs. [file peerj-02-474-s001.txt]

>denovo0 L1_5694
CCTGTTTGCTCCCCACGCTTTCGCACCTGAGCGTCAGTATTAGTCCAGGAAGTCGCCTTCGCCACCGGTGTTCCTCCAGATCTCTACGCATTTCACCGCTACACCTGGAATTCTACTTGCCTCTACTATACTCTAGTCTAGCAGTATCGAATGCAGTTCCCAGGTTGAGCCCGGGGATTTCACATCCGACTTGACAAACCGCCTACGTGCGCTTTACGCCCAGTAATTCCGATTAACGCTTGCACCCTCCGTA
>denovo1 L2_50996
CCTGTTTGCTCCCCACGCTTTCGCACCTCAGCGTCAGTATTTGTCCAGGGAGCCGCCTTCGCCACCGGTATTCCTCCAGATCTCTACGCATTTCACCTCTACACCTGGAATTCTACCACCCTCTACAAGACTCTAGCCTGCCAGTTTCGAATGCAGTTCCCGGGTTGAGCCCGGGGATTTCACATCTGACTTGACATACCGCCTGCGTGCGCTTTACGCCCAGTAATTCCGATTAACGCTTGCACCCTCCGTA
>denovo10 L2_33608
CCTGTTTGCTCCCCACGCTTTCGCACCTTAGCGTCAGTATTTGTCCAGGGGACCGCCTTCGCTATCGGTATTCCTCCAGATCTCTACGCATTTCACCGCTACACCTGGAATTCTACCCCCCTCTACAAGACTCTAGCTAGCCAGTTTCGAATGCAGTTCCCGGGTTGAGCCCGGGGATTTCACATCCGACTTGACAGACCGCCTGCGTGCGCTTTACGCCCAGTAATTCCGATTAACGCTTGCACCCTCCGTA
>denovo100 A3_39646
CCTGTTTGCTCCCCACGCTTTCGCACCTGAGCGTCAGTATTGGTCCAGGGAGCCGCCTTCGCCACCGGTATTCCTCCAGATCTCTACGCATTTCACCGCTACACCTGGAATTCTACTCCCCTCTACAAGACTCTAGTCTGCCAGTATCAAATGCAGTTCCCGGGTTGAGCCCAGGGATTTCACATCTGACTTAACTGACCGCCTGCGCGCGCTTTACGCCCAATAATTCCGATTAACGCTTGCACCCTCCGTA
>denovo1000 L1_39591
CCCGTTCGCTCCCCACGCTTTCGTACCTGAGCGTCAGTCTCGGTCCAGCAGGCCGCCTTCGCCACTGGTATTCCTCCAGATCTCTACGCATTTCACCGCTACACCTGGAATTCTACCTCCCTCTACCAGACTCTAGTCTGCCAGTTTCGAATGCAGCTCCCGGGTTGAGCCCGGGGATTTCACATCTGACTTGACAGGCCGCCTGCGTGCGCTTTACGCCCAGTAATTCCGAATAACGCTTGCACCCTCCGTA
>denovo1001 A3_22800
CCTGTTTGCTCCCCACGCTTTCGCACCTGAGCGTCAGTCTTTGCCCAGGGGGCCGCCTTCGCCACCGGTATTCCTCCAGATCTCTACGCATTTCACCACTACACCTGGAACTCTACCTTCCTCTATCGGACTCTAGTCTGCCAGTTTCGAATACACTTCCCGGGTTGAGCCCGGGGATTTCATATCCAACTTGACAGACCGCCTGCGTGCGCTTTACGCCCAGTAATTCCGGTTAACGCTTGCACCCTCCGTA
>denovo1002 A3_31782
CCTGTTTGCTCCCCACGCTTTCGCACCTGAGCGTCAGTCTTTGTCCAGGGGGCTGCCTTCGCCACCGGTATTCCTCCAGATCTCTACGCATTTCACCGTTACACCTGGCATTCTACCCCCCTCTACAAGACTCTAGTCTGCCAGTTTCGAATGCAGTTCCCGGGCTGAGCTCGGGGATTTCACATCCGACTTGACAGTCCGCCTACGTGCCCTTTACGCCCAGTAATTCCGATTAACGCTTGCACCCTCCGTA
>denovo1003 A3_31781
CCTGTTTGCTCCCCACGCTTTCGCACCTCAGCGTCAGTATCAGTCCAGGGGGCCGCCTTCGCCACTGGTATTCCTTCAGATCTCTACGCATTTCACCGCTACACCTGAAATTCCACCCTCCTCTACAGTACTCTAGCTTGCCAGTTTCAAATGCAGTTCCCGGGTTGAGCCCGGGGATTTCACATCCGACTTGACAGGCCACCTACGCGCGCTTTACGCCCAGTAATTCCGATTAACGCTTGCACCCTCCGTA
>denovo1004 L1_10051
CCTGTTTGCTCCCCACGCTTTCGCACCTCAGCGTCAGTCTTTGTCCAGGGGGCCGCCTTCGCCACCGGTATTCTTCCTGATATCTACGCATTTCACCGCTACACCTGGAATTCTACCTACCTCTACAAGACTCTAGTCTGCCAGTTTCGAATGCAGTTCACGGGTTGAGCCCGTGGATTTCACATCTGACTTGACAGACCGCCTGCGTTCGCTTTACGCCCAGTAATTCCGATTAACGCTTGCACCCTCCGTA
>denovo1005 A3_25132
CCTGTTTGCTCCCCACGCTTTCGTGCCTCAGTGTCAGTGCTGGTCCAGGTAGTCGCCTTCGCCACGGATGTTCCTCCCGATCTCTACGCATTTCACTGCTACACCGGGAATTCCACTACCCTCTACCGCACTCTAGCCTGCCAGTATCCAATGCAATTCCCAGGTTGAGCCCAGGGCTTTCACATCAGACTTAACAAACCACCTACGCACGCTTTACG
>denovo1006 L2_42701
CCTGTTTGCTCCCCACGCTTTCGCACCTGAGCGTCAGTATTTGTCCAGGGAGCCGCCTTCGCCACCGGTATTCCTCCAGATCTCTACGCATTTCACCGCTACACCTGGAATTCTACTCTCCTCTACTATACTCTAGCCTGCCAGTTTCAAATGCAGTTCCCGGGTTGAGCCCGGGGATTTCACATCCGACTTGACAGACCGCCTGCGTGCGCTTTACGCCCAGTAATTCCGATTAACGCTTGCACCCTCCGTA
>denovo1007 A2_5697
CCTGTTTGCTCCCCACGCTTTCGCACCTCAGCGTCAGTATCAGTCTAGGGAGCCGCCTTCGCCACCGGTATTCCTTCAGATATCTACGCATTTCACCGCTACACCTGACATTCCACCCACCTCTACAGTACTCTAGACTGCCAGTATCGAATGCAGTTCCCGGGTTGAGCCCGGGGATTTCACATCCGACTTGACAGACCGCCTACGCGCGCTTTACGCCCAGTAATTCCGATTAACGCTTGCACCCTCCGTA
>denovo1008 A2_5694
CCTGTTTGCTCCCCACGCTTTCGCACCTGAGCGTCAGTATTTGTCCAGGGGGCCGCCTTCGCCACCGGTATTCCTCCAGATCTCTACGCATTTCACCGCTACACCTGGAATTCCACCCCCCTCTACTATACTCTAGTCTGCCAGTTTCGAATGCAGTTCCAGGGTTGAGCCCGGGGATTTCACATCTGACTTAACAGACCGCCTGCGCGCGCTTTACGCCCAGTAATTCCGATTAACGCTTGCACCCTCCGTA
>denovo1009 A3_18921
CCTGTTCGCTCCCCACGCTTTCGCACCTCAGCGTCAGTCTCTGCCTAGGGGGCCGCCTTCGCCATCGGTATTCCTCCAGATCTCTACGCATTTCACCGCTACACCTGGAATTCTGCCCCCCTCTACAGGACTCTAGTCTGCCAGTTTCGAATGCAGTTCTCGGGTTGAGCCCGGGGATTTCACATCTGACTTAACAGACCGCCTGCGTGCGCTTTAAGCCCAGTAATTCCGATTAACGCTTGCACCCTCCGTA
>denovo101 L1_24306
CCTGTTTGCTCCCCACGCTTTCGCACCTCAGCGTCAGTCTCTGTCCAGAGGGCCGCCTTCGCCACTGGTATTCCTCCAGATCTCTACGCATTTCACCGCTACACCTGGAATTCCACCCCCCTCTACTGGACTCTAGCTAGCCAGTTTCGAATGCAGTTCCCGGGTTGAGCCCGGGGATTTCACATCCGACTTAATAGACCGCCTACGTGCGCTTTACGCCCAGTAATTCCGATTAACGCTTGCACCCTCCGTA
>denovo1010 L2_60073
CCTGTTTGCTCCCCACGCTTTCGCACCTGAGCGTCAGTTTTTGTCCAGGAGACCGCCTTCGCTTTCGGTATTCCTCCTGATCTCTACGCATTTCACCGCTACACCTGTAATTCCACCTCCCCCTCCAAGACTCTAGTTAGCCAGTTTCGAATGCAGTTCTCGGGTTAAGCCCGAGGATTTCACATCAGACTTGGCAAACCGCCTGCGTGCCCTTTACGCCCAGTAATTCCGAATAACGCTTGCACCCTCCGTA
>denovo1011 L2_26820
CCTGTTTGCTCCCCACGCTTTCGCACCTGAGCGTCAGTTTTTGTCCAGGGGGCCGCCTTCGCCACCGGTATTCCTCCAGATCTCTACGCATTTCACCGCTACACATGGAATTCCACCCCCCTCTACAAGACTCTAGTCTGTCAGTTTCGAATGCAGTTCCCGGGTTGAGCCCTGGGATTTCACATCTGACTTAACAGACCGCCTACGTGCGCTTTACGCCCAGTAATTCCGATTAACGCTTGCACCCTCCGTA
>denovo1012 L2_26821
CCTGTTTGCTCCCCACGCTTTCGCACCTGAGCGTCAGTCTTTGTCCAGGGGGCCGCCTTCGCCATCGGTATTCCTCCAGATCTCTACGCATTCCACCGCTACACCTGGAATTCTACTCACCTCTACAAGACTCTAGTCTGCCAGTTTCGAATGCAGTTCCCGGGTTAAGCCATTGGATTTCACCACCGACTTGACAGACCGCCTGCGTGCCCTTTACGCCCAATAATTCCGATTAACGCTTGCTCCCTCCGTA
>denovo1013 L2_47360
CCTGTTTGCTCCCCACGCTTTCGCACCTCAGCGTCAGTCTTTGCCCAGGAAGCCGCCTTCGCCACCGGTATTCCTCCAGATATCTACGCATTTCACCGCTACACCTGGAATTCTACCTCCCTCTACAAGACTCTAGTCTGCCAGTTTCGAATGCAGTTCTCGGGTTGAGCCCGGGGATTTCACATCCGACTTAACAGACCGCCTACGTGCGCTTTACGCCCAGTAATTCCGATTAACGCTCGCACCCTCCGTA
>denovo1014 A2_39252
CCTGTTTGCTCCCCAAGCTTTCGCACCTGAGCGTCAGTCTTTGTCCAGGGAGCCGCCTTCGCCACCGGTATTCCTCCAGATCTCTACGCATTTCACCGCTCCACCTGGAATTCTACTCACCTCTACAAGACTCTAGTCTACCAGTTTCGAATGCAGTTCCCTGGTTGAGCCCGGGGATTTCACATCTGACTTGACAGACCGCCTGCGTACGCTTTACGCCCAGTAATTCCGATTAACGCTTGCACCCTCCGTA
>denovo1015 L3_104
CCTGTTTGCTCCCCACGCTTTCGCACCTGAGCGTCAGTATTAGTCCAGGAGGCCGCCTTCGCCACCGGTATTCCTCCAGATCTCTACGCATTTCACCGCTACACCTGGAATTCTACCTGCCTCTACTATACTCTAGTTAGCCAGTTTCGAATGCAGTTCCCAGGTTGAGCCCGGGGATTTCACATCTGACTTGCCTGACCGCCTACGTGCGCTTTACGCCCAGTAATTCCGATTAACGCTTGCACCCTCCGTA
>denovo1016 A1_3156
CCTGTTTGCTCCCCACGCTTTCGCACCTGAGCGTCAATCTTTGTCCAGGGGGCCGCCTTCGCCACCGGTATTCCTCCAGATCTCTACGCATTTCACCGCTACACCTGGCATTCTACCTACCTCTACTAGACTCTAGTCTGCCAGTTTCGAATGCAGTTCCCCGGTTGAGCTCGAGGATTTCACATCCGACTTATCAGACCGCCTGCGTGCGCTTTAAGCCCAGTAAATCCGATTAACGCTTGCACCCTCCGTA
>denovo1017 A1_15209
CCTGTTTGCTCCCCACGCTTTCGCACCTCAGCGTCAGTATCTGGCCAGGGAGCCGCCTTCGCCACCGGTATTCCCTCAGATCTCTACGCATTTCACCGCTACACCTGGAATTCTACCACCCTCTACCATACTCTAGTTTTCCAGTTTCGAATGCAGTTCCAGGGTTGAGCCCGGGGCTTTCACATCTGACTTGTCAGGCCGCCTACGTGCGCTTTACGCCCAGTAATTCCGATTAACGCTTGCACCCTCCGTA
>denovo1018 A1_57023
CCTGTTTGCTCCCCACGCTTTCGCACCTCGGCGTCAGTATCGGGCCAGGTTGCCGCCTTCGCCACTGGTGTTCTTCCCAATATCTACGAATTTCACCTCTACACTGGGAATTCCACTTCCCTCTCTCATCCTCTAGTTTATGCGTCTCAAATGCAGTTCCCAGGTTAAGCCCGGGGATTTCACATCTGACTGCATAAACCGCCTACGCGCCCTTTACGCCCAGTCATTCCGAGCAACGCTAGCCCCCTCCGTA
>denovo1019 L2_5294
CCTGTTTGCTCCCCACGCTTTCGCACCTCAGCGTCAGTATTTGTCCAGGGAGCCGCCTTCGCCACCGGTGTTCCTCCAGATATCTACGCATTTCACCGCTACACCTGGAATTCTACTCCCCTCTACAATACTCTAGTCTGCCAGTATCAAATGCAGTTCCCAGGTTGAGCCCAGGGATTTCACATCTGACTGAACGGACCGCCTACGTACCCTTTACGCCCAGTAATTCCGATTAACGCTTGCACCCTCCGTA
>denovo102 L2_4054
CCTGTTTGCTCCCCACGCTTTCGCACCTCAGCGTCAGTCTCTGTCCAGGGGGCCGCCTTCGCCACCGGTATTCCTCCAGATATCTACGCATTTCACCGCTACACCTGGAATTCTACCCCCCTCTACAATACTCAAGTCAGCCAGTTTCAAATGCAGTTCCACGGTTGAGCCGGGGGATTTCACATCCGACTTAACAGGCCGCCTACGTGCGCTTTACGCCCAGTAATTCCGATTAACGCTTGCACCCTCCGTA
>denovo1020 L2_66037
CCTGTTTGCTCCCCACGCCTTCGCACCTCAGCGTCAGTCTCTGTCCAGGGAGCCGCCTTCGCCACCGGTATTCCTCCAGATCTCTACGCATTTCACCGCTACACCTGGAATTCTACTCTCCTCTACAAGACTCTAGTCTGGCAGTTTCGAATGCAGTTCCCGGGTTGAGCCCGGGGATTTCACATCCGACTTGCAAGACCGCCTGCGTGCGCTTTACGCCCAGTAATTCCGATTAACGCTTGCACCCTCCGTA
>denovo1021 L2_60499
CCTGTTTGCTCCCCACGCTTTCGCACCTGAGCGTCAGTCTTTGTCCAGGGGGCCGCCTTCGCCACCGGTATTCCTCCAGATCTCTACGCATTTCACCCCTACACCTGGAATTCCACCCCCCTCTACCAGACTCTAGTCAGCCAGTTTCGAATGCAGTTCTAGGGTTGAGCCCGGGGATTTCACATCCGACTTGACTACCCGCCTACGCGCGCTTTACGCCCAGTAATTCCGAATAACGCTTGCACCCTCCGTA
>denovo1022 A2_10844
CCCGTTCGCTCCCCATGCTTTCGTGCCTGAGCGTCAGTATCGAGCCAGTAGGCCGCCTTCGCCACCGGTGTTCCTCCAGATATTTACGCATTTCACCGCTACACCTGGAATTCCACCTACCTCTCTCGAACTCAAGCCTGACAGTTTCAGGGGCAGTTTGACGGTTAAGCCGTCATATTTCACCCCTGACTTATCGGGCCGCCTGCGCACCCTTTATGCCCAGTGAATCCGAACAACGCTTGCACCCTCCGTA
>denovo1023 A3_33876
CCTGTTCGCTCCCCACGCTTTCGCCCCTCAGCGTCAGTCTTTGTCCAGCGGGCCGCCTTCGCCACCGGTATTCCTCCAGATCTCTACGCATTTCACCGCTACACCTGGAATTCTACCTCCCTCTACAGGACTCTAGTTTGCCAGTTTCGAATGCAGTTCCCGGGTTGAGCCCGGGGATTTCACATCCGACTTGACAGACCGCCTGCGTGCGCTTTACGC
>denovo1024 A1_937
CCTGTTTGCTCCCCACGCTTTCGCGCCTTAGCGTCAGTCTTGGTCCAGGAGGTCGCCTTCGCTACCGGTATTCCTACTGATATCTACGCATTTCACCGCTACACCAGGAATTCCACCTCCCTCTCCAATACTCTAGTCTACCAGTTTCCAATGCAGTTCTAGGGTTAAGCCATGGGATTTCACATCCGACTTGGCAGACCGCCTACGTGCCCTTTACGCCCAGTAATTCCGAATAACGCTTGCACCCTCCGTA
>denovo1025 A1_42272
CCTGTTTGCTCCCCACGCTTTCGCACCTCAGCGTCAGTATCTGTCCAGGGGGCCGCCTTCGCCACCGGTATTCCTCCAGATCTCTACGCATTTCACCGCTACACCTGGAATTCTACCCCCCTCTACAGTACTCTAGTCAGCCAGTTTCGAATGCAGTTCCCGGGTTGAGCCCTGGGATTTCACATCCGACTTAACAGACCGCCTGCGTGCGCTTTACGCCCAGTAATTCCGATTAACGCTTGCACCCTCCGTA
>denovo1026 L2_53852
CCTGTTTGCTCCCCACGCTTTCGCACCTGAGCGTCAGTCTCAGTCCAGGGGGCCGCCTTCGCCACTGGTATTCCTCCACATATCTACGCATTTCACCGCTACACCTGGAGTTCTACCCCCCTCTCCAGGACTCTAGTCTGCCAGTTTCGAATGCAGTTCCCGGGTTGAGCCCGGGAATTTCACATCCGACTTGACAGACCGCCTACGCGCGCTTTACGCCCAGTAATTCCGATTAACGCTTGCACCCTCCGTA
>denovo1027 L2_24778
CCTGTTTGCTCCCCACGCTTTCGCTCCTCAGCGTCAGTCTTTGTCCAGCAGGCCGCCTTCGCCACTGGTATTCCTCCAGATCTCTACGCATTTCACCGCCACACCTGGAATTCCACCCGCCTCTACAAGACTCTAGTCTGCCAGTTTCGAATGCAGTTCCCGGGTTGAGCCCGGGGATTTCACATCCGACTTGACAGACCGCCTGCGTGCGCTTTACGCCCAGTAATTCCGATTAACGCTTGCA
>denovo1028 A2_6505
CCTGTTTGCTCCCCACGCTTTCGCACCTGAGCGTCAGTCTTAGTCCAGCAAGCCGCCTTCGCCACCGATATTCCTCCAGATCTCTACGCATTTCACCGCTACACCTGGAATTCTACTTGCCTCTACAATACTCTAGTTAGCCAGTTTCAAATGCAGTTCCCAGGTTGAGCCCGGGGCTTTCACATCTGACTTGACAAACCGCCTGCGTGCGCTTTACGCCCAGTAATTCCGATTAACGCTTGCACCCTCCGTA
>denovo1029 L2_28646
CCTGTTTGCTCCCCACGCTTTCGCGCCTCAGCGTCAGTCTTTGTCCAGGAAGCCGCCTTCGCCACCGGTATTCCTCCAGATCTCTACGCATTTCACCGCTACACCTGGAATTCCACCTCCCTCTACCAGACTCTAGACTGCCAGTTTCAAATGCAGTTCCACGGTTGAGCCGGGGGATTTCACATCTGACTTGACAGCCCGCCTGCGCGCGCTTTACGCCCAGTGATTCCGATTAACGCTTGCACCCTCCGTA
>denovo103 A1_2406
CCTGTTTGCTACCCACGCTTTCGCGTCTCAGCGTCAGTATCGAGCCAGGTTGCCGCCTTCGCCACCGGTGTTCTTCCCAATATCTACGAATTTCACCTCTACACTGGGAATTCTACATCCCTCTCTCGTCCTCTAGTCTATCCGTATCAAATGCAATTCCCAGGTTAAGCCCGGGGATTTCACATCTGACTTCATAAACCGCCTACGCGCCCTTTACGCCCAGTCATTCCGATCAACGCTAGCCCCCTTCGTA
>denovo1030 L2_5275
CCTGTTTGCTCCCCACGCTCTCGCACCTGAGCGTCAGTCTCTGTCCAGGTAGCCGCCTTCGCCACCGGTATTCCTCCAGATCTCTACGCATTTCACCGCTACACCTGGAATTCTACACCCCTCTACAAGACTCTAGTCTGCCAGTTTCGAATGCAGTTCCCGGGTTGAGCCCGGGGATTTCACATCAGACTTGACAACCCGCCTGCGTGCGCTTTACGCCCAGTAATTCCGATCAACGCTTGCACCCCCCGTA
>denovo1031 L2_28341
CCTGTTTGCTCCCCACGCTTTCGCACCTGAGCGTCAGTATTGGCCCAGGAAGCCGCCTTCGCCACCGGTGTTCCTTCCGATCTCTACGCATTTCACCGCTACACCTGGAATTCTACTTCCCTCTACTATACTCTAGTCTGCCAGTTTCGAATGCAGTTCCCAGGTTGAGCCCGGGGATTTCACATCCGACTTGACAAACCGCCTGCGTGCGCTTTAC
>denovo1032 L1_41024
CCTGTTTGCTCCCCACGCTTTCGCACCTGAGCGTCAGTCTTTGTCCAGGTGACTGCCTTCGCCATCGGTGTTCTTCCTGATCTCTACGCATTTCACCGCTACACCTGGAATTCTATCACCCTCTACAAGACTCTAGTCTGGCAGTTTCGAATGCAGTTCCCGGGTTGAGCTGGGGGATTTCACATCTGACTTGACAGACCGCCTGCGTGCGCTTTACGCCCAGTAATTCCGATTAACGCTTGCACCCTCCGTA
>denovo1033 A1_13846
CCTGTTTGCTCCCCACGCTTTCGCACCTCAGCGTCAATCTTTGTCCAGGGAGCCGCCTTCGCCACTGATATTCCTCCAGATATCTACGCATTTCACCGCTACACCTGGAATTCTACTTCCCTCTACTACATTCTAGCCTGGCAGTATCGAATGCAGTTCCCAGGTTGAGCCCGGGGCTTTCACATCCGACTTGACAGTCCGCCTGCGTGCGCTTTACGCCCAGTAATTCCGATTAACGCTTGCACCCTCCGTA
>denovo1034 L2_14183
CCTGTTTGCTCCCCACGCTTTCGCACCTCAGCGTCAGTCTTTGTCCAGGAAGCCGCCTTCGCCACCGATATTCCTCCGGATCTCTACGCATTTCACCGCTACACCTGGAATTCCACTCCCCTCTACTATACTCTAGCCTGCCAGTTTCGAATGCAGTTCCCGGGTTGAGCCCGGGGATTTCACATCCGACTTGACAGACCGCCTGCGTGCGCTTTACGCCCAGTAATTCCGATTAACGCTTGCACCCTCCGTA
>denovo1035 L1_50720
CCTGTTTGCTCCCCACGCTTTCGCACCTCAGCGTCAGTCTCTGTCCAGGTGGTCGCCTTCGCCACCGGTATTCCTCCAGATATCTACGAATTTCACCTCTACACCTGGAATTCCACCACCCCCTCCAATACTCAAGCTATCCAGTTTCAAATGCAGTTCCCCGGTTGAGCCGTGGACTTTCACATCTGACTTAACAAGCCGCCTACGCGCGCTTTACGCCCAGTAATTCCGATCAACGCTTGCACCCTCCGTA
>denovo1036 A2_2276
CCTGTTTGCTCCCCACGCTTTCGCACCTGAGCGTCAGTCTTTGTCCAGGGGGTCGCCTTCGCCACCGGTATTCCTCCAGATCTCTACGCATTTCACCCCTACACCTGGAATTCCACCCCCCTCTCCAAGACTCTAGTTTGCCAGTTTCGAATGCAGTTCCCTGGTCGAGCCCTGGGATTTCACATCCGACTTGGCAGACCGCCTACGCGCGCTTTACGCCCAGTAATTCCGAATAACGCTTGCACCCTCCGTA
>denovo1037 L1_28540
CCTGTTTGCTCCCCACGCTTTCGCACCTCAGCGTCAGTATTGGTCCAGGAAGCCGCCTTCGCCACCGGTGTTCCTCCGGATCTCTACGGATTTCACCGCTACACCTGGAATTCCACTTTCCTCTACAATACTCTAGCCTGCCAGTATCGAATGCACTTCCCGGGTTGAGCCCCGGGATTTCACATCAGACTTAACAGACCGCCTGCGTGCGCTTTACGCCCAATAATTCCGAATAACGCTTGCACCCTCCGTA
>denovo1038 L1_44034
CCTGTTTGCTCCCCACGCTTTCGCACCTGAGCGTCAGTCTTTGTCCAGGAGGTCGCCTTCGCCACCGGTATTCCTACAGATCTCTACGCATTTCACCGCTACACCTGGAATTCTATCCCCCCCTACAAGACTCTAGTCAGCCAGTTTCGAATGCAGTTCTCGGGTTGAGCCCGGGGATTTCACATCAGACTTGACAGACCGCCTGCGTGCGCTTTACGCCCAGTAATTCCGATTAACGCTTGCACCCTCCGTA
>denovo1039 L2_64377
CCTGTTTGCTCCCCTAGCTTTCGTACCTGAGCGTCAGTCTTTGTCCAGGAGGCCGCCTTCGCCACCGGTATTCTTCCAGATCTCTACGCATTTCACCGCTACACCTGGAATTCTACCTCCCTCTACAAGACTCTAGTCTGCCAGTTTCGACTGCAGTTCCCGGGTTGAGCCCGGGGATTTCACAGCGGACCTGACAGACCGCCTGCGTGCGCTTTACGCCCAGTAATTCCGATTAACGCTTGCACCCTCCGTA
>denovo104 L2_13231
ACTGTTTGCTCCCCACGCTTTCGCACCTGAGCGTCAGTGTTTGCCCAGGGGGCCGCTTTCGCCACCGGTATTCCTTCAGATCTCTACGCATTTCACCGCTACACCTGGAATTCTACCCCCCTCTACAAGACTCTAGCTTGCCAGTTTCGAATGCAGTTCCCGGGTTGAGCCCGGGGATTTCACAGCCGACTTGACAGACCGCCTGCGTGCGCTTTACGCCCAGTAATTCCGATTAACGCTTGCACCCTCCGTA
>denovo1040 A1_17666
CCTGTTTGCTCCCCACGCTTTCGCGCCTCAGCGTCAGTATCGATCCAGGTGGCCGCCTTCGCCACCGGTATTCTTCCCAATATCTACGAATTTCACCTCTACACCGGGAATTCCACAACCCTCTCTCAACCTCTAGTCTATGAGTTTCAAATGCAGTTCCCAGGTTAAGCCCGGGGATTTCACATCTGACTGCATAAACCGCCTGCGCGCCCTTTACGCCCAGTCATTCCGAGCAACGCTAGCCCCCTTCGTA
>denovo1041 A1_54531
CCCGTTTGCTCCCCACGCTTTCGCGCCTGAGCGTCAGTCTTTTTCCAGGAGGCCGCCTTCGCCGCCGGTATTCCTACAGATCTCTACGCATTTCACCGCTACACCTCGAATTCTACCCCCCTCTACAAGACTCTAGTCAGCCAGTTTCGAATGCAGTTCTAGGGTTGAGCCCTGGGATTTCACATCCGACTTGACAGACCGCCTGCGTGCGCTTTACGCCCAGTGATTCCGATTAACGCTTGCACCCTCCGTA
>denovo1042 A2_7587
CCTGTTTGCTCCCCACGCTTTCGCACCTAAGCGTCAGTCTTTGTCCAGGTGGCCGCCTTCGCCACCGGTATTCCTCCCGATCTCTACGCATTTCACCGCTACACCTGGAATTCTACCCCCCCCTACAAGACTCTAGTCTGCCAGTTTCGAATGCAGTTCCCCGGTTGAGCCGGGGGCTTTCACATCTGACTTGACAGGCCGCCTGCGCGCGCTTTACGCCCAGTAATTCCGATTAACGCTTGCACCCTCCGTA
>denovo1043 L2_33633
CCTGTTTGCTCCCCACGCTTTCGCACCTCAGCGTCAGTCTTTGTCCAGCGAGCCGCCTTCGCCACCGGTATTCCTCCAGATCTCTACGCATTTCACCGCTACACCTGGAATTCTACTCGCCTCTACAAGACTCTAGCTTGCCAGTTTCGAATGCAGTTCCCGGGTTGAGCCCGGGGCTTTCACATCCGACTTGACAGACCGCCTGCGTGCGCTTTACGCCCAGTAATTCCGATTAACGCTTGCACCCTCCGTA
>denovo1044 L2_8778
CCTGTTTGCTCCCCACGCTTTCGCACCTGAGCGTCAGTCTTTGTCCAGGGGGCCGCCTTCGCCACCGGTATTCCTCCAGATATCTACGCATTTCACCGCTACACCTGGAATTCTACCACCCTCTACAAGACTCTAGCTTGCCAGTTTCGAATGCACTTCCAGGGTTGAGCCCGGGGCTTTCACATCCGACTTGACTAACCGCCTGCGTGCGCTTTACGCCCAGTAATTCCGATTAACGCTTGCACCCTCCGTA
>denovo1045 A1_40311
CCTGTTTGCTCCCCACGCTTTCGCACCTCAGCGTCAGTATCGATCCAGGTTGCCGCCTTCGCCACCGGTGTTCTTCCCAATCTCTACGAATTTCACCTCTACACTGGGAATTCTACCACCCTCTACAGGCCTCTAGTCTGCGCGTCTCAAATGCAGTTCCCAGGTTAAGCCCGGGGATTTCACATCTGACTGCATAGACCGCCTACGCGCCCTTTACGCCCAGTCATTCCGAGCAACGCTAGCCCCCTTCGTA
>denovo1046 L2_10538
CCTGTTTGCTCCCCACGCTTTCGCACCTGAGCGTCAGTCTTTGTCCAGGGGGCCGCCTTCGCCACTGGTGTTCCTCCAGATCTCTACGCATTTCACCGCTACACCTGGAATTCTACCCCCCTCTACAATACTCTAGTCAGTCAGTATCAAATGCAGTTCCCGGGTTGAGCCCGGGGCTTTCACATCCGACTTAACAAACCGCCTGCGTGCGCTTTACGCCCAGTAATTCCGATTAACGCTTGCACCCTCCGTA
>denovo1047 A3_1770
CCTGTTTGCTCCCCACGCTTTCGCACCTGAGCGTCAGTCTTTGGCCAGGTAGTCGCCTTCGCCACCGGTATTCCTCCAGATCTCTACGAATTTCACCGCTACACCTGGAATTCTACTCCCCTCTCCAAGACTCTAGTCTGCCAGTTTCGAATGCAATTCCACGGTTGAGCCGGGGGATTTCACATCCGACTTGACAGACCGCCTGCGTGCGCTTTACGCCCAGTAATTCCGATTAACGCTTGCACCCTCCGTA
>denovo1048 L2_15184
CCTGTTTGCTCCCCACGCTTTCGCACCTCAGCGTCAGTATTAGTCCAGGAAGCCGCCTTCGCCACCGGTGTTCCTCCTGATCTCTACGCATTTCACCGCTACACCTGGAATTCCACCTCCCTCTACCATACTCTAGTCTACCAGTTTCAAATGCAGTTCCCGGGTTGAGCTCAGGGCTTTCACATCTGACTTAACAGACCGCCTGCGCGCGCTTTACGCCCAGTAATTCCGATTAACGCTTGCACCCTCCGTA
>denovo1049 A1_12012
CCCGTTCGCTCCCCACGCTTTCGCACCTCAGCGTCAGTTCTGATCCAGCAGGCCGCCTTCGCCACTGATGTTCCTCCCTATCTCTACGCATTTCACCGCTACACATGGAATTCCACTTGCCTCTACCAAACTCTAGTTTGCCAGTATCAGATGCAGTTCCCAGGTTGAGCCCGGGGCTTTCACATCTGACTTAACAGACCGCCTACGTGCGCTTTACGCCCAGTAATTCCGATTAACGCTTGCACCCTCCGTA
>denovo105 L3_97
CCTGTTTGCTCCCCACGCTTTCGCACCTCAGCGTCAGTATTTGTCCAGGCGGTCGCCTTCGCCACCGGTATTCCTCCCGATATCTACGAATTTCACCTCTACACCGGGAATTCCACCACCCCCTCCAATACTCAAGTCTGCCAGTTTCAAATGCACTTCCATGGTTGAGCCCTGGACTTTCACATCTGACTTAACAAACCGCCTACGCGCGCTTTACGCCCAGTAATTCCGATCAACGCTTGCACCCTCCGTA
>denovo1050 L1_25907
CCTGTTTGCTCCCCACGCTTTCGCACCTGAGCGTCAGTCTTTGCCCAGTGAGCCGCCTTCGCCACCGATATTCCTCCAGATCTCTACGCATTTCACCGCTACACCTGGAATTCCACCCACCTCTACCAGACTCTAGACTGCCAGTTTCGAATGCAGTTCCTGGGTTGAGCCCGGGGATTTCACATCCGACTTGACAGACCGCCTGCGTGCGCTTTACGCCCAGTAATTCCGATTAACGCTTGCACCCTCCGTA
>denovo1051 L1_17134
CCTGTTTGCTCCCCACGCTTTCGCGCCTGAGCGTCAGTACTGGTCCAGGGGATCGCCTTCGCCATCGGTATTCCTCCAGATCTCTACGCATTTCACCGCTACACGCGGAATTCCATCCCCCTCTACAGTACTCTAGTCATCCAGTTTCAAATGCAGTTCCCTGGTTGAGCCCGGGGATTTCACATCTGACTTAAATAACCGCCTGCGCACGCTTTACGCCCAGTAATTCCGATTAACGCTCGCACCCTACGTA
>denovo1052 A3_14991
CCTGTTTGCTCCCCACGCTTTCGCACCTGAGCGTCAGTATTCGTCCAGGGGGCCGCCTTCGCCACCGGTATTCCTCCAGATCTCTACGAATTTCACCGCTACACCTGGAATTCCACCCTCCTCTCCAAGACTCTAGCCTGCCAGTTTCGAATGCACTTCCCGGGTTGAGCCGGGGGATTTCACATCTGACTTGACAGACCGCCTGCGTGCGCTTTACGCCCAGTAATTCCGATTAACGCTTGCACCCTCCGTA
>denovo1053 A1_45617
CCTGTTTGCTCCCCACGCTTTCGCACCTTAGCGTCAGTTTTGGTCCAGGGGGCCGCCTTCGCTACCGGTATTCCTCCAGATCTCTACGCATTTCACCGCTACACCTGGAATTCTACCCCCCTCTCCAAGACTCTAGACTGCCAGTTTCCAATGCAGTTCCCGGGTTAAGCACGGGGATTTCACATCCGACTTGACAGCCCGCCTACGTGCGCTTTACGCCCAGTGATTCCGATTAACGCTTGCACCCTCCGTA
>denovo1054 L1_28388
CCTGTTTGCTCCCCACGCTTTCGCACCTGAGCGTCAGTCTTTGTCCAGGGAGCCGCCTTCGCCACCGATATTCCTCCAGATCTCTACGCATTTCACCGCTACACCTGGAATTCTACTCACCTCTACAATACTCTAGACAGCCAGTATCGAATGCAGTTCCCAGGTTGAGCCCGGGGATTTCACATCCGACTTGAAAATCCGCCTACGCGCGCTTTACGCCCAGTAATTCCGATTAACGCTTGGACCCTCCGTA
>denovo1055 A2_2475
CCTGTTTGCTCCCCACGCTTTCGCACCTGAGCGTCAGTCTTTGGCCAGGTGGCCGCCTTCGCCACCGGTATTCCTCCAGATCTCTACGCATTTCACCTCTACACCTGGAATTCTACCACCCTCTCCAATACTCTAGTCTGCCAGTTTCGAATGCAGTTCCCCGGTTGAGCCCGGGGCTTTCACATCCGACTTGACAGGCCGCCTGCGTGCGCTTTACGCCCAGTAATTCCGATCAACGCTTGCACCCTCCGTA
>denovo1056 L1_8486
ACTGTTTGCTCCCCACGCTTTCGCACCTGAGGGTCAGTCTTTGTCCAGGTGGCCGCATTCGCCACCGGTATTCCTCCTGATATCTACGCATTTCACCGCTACACCAGGAATTCTACCCCCCTCTACAAGACTCTAGTCTACCAGTTTCGAATGCAGTTCCCCGGTTGAGCCCGGGGGTTTCACATCCGACTTGACAGACCTCCTACGTGCGCTTTACGCCCAGTAATTCCGATTAACGCTTGCACCCTCCGTA
>denovo1057 A2_16538
CCTGTTTGCTCCCCACGCTTTCGCACCTGAGCGTCAGTCTTTGTCCAGCAGACCGCCTTCGCCACCGGTATTCCTCCAGATCTCTACGCATTTCACCGCTACACCTGGAATTCTACCTACCTCTACAATACTCTAGCTTGCCAGTTTCGAATGCAGTTCCAGGGTTGAGCCCGGGGATTTCACATCCGACTTGACAGACCGCCTGCGTGCGCTTTACGCCCAGTAATTCCGATTAACGCTTGCACCCTCCGTA
>denovo1058 L1_24399
CCTGTTTGCTCCCCACGCTTTCGCACCTCAGCGTCAGTATTGTTCCAGTAGGCCGCCTTCGCCATCGGTATTCCTCCTGATCTCTACGCATTTTACCGCTACACCTGGAATTCTATCTACCTCTACAAGACTCTAGTCTGCCAGTTTCGAATGCAGTTCTCGGGTTGAGCCAGAGGATTTCACATCCGACTTGTCAGCCCGCCTGCGTGCGCTTTACGCCCAGTAATTCCGAGTAACGCTTGCACCCTCCGTA
>denovo1059 A2_6107
CCTGTTTGCTCCCCACGCTTTCGCGCCTGAGCGTCAGTCTTTTTCCAGGGGATCGCCTTCGCCACCGGTATTCCTACAGATCTCTACGCATTTCACCGCTACACCTGGAATTCTACCCCCCTCTACCAGACTCTAGTTTGCCAGTTTCGAATGCAGTTCCCGGGTTGAGCCATGGGATTTCACATCAGACTTGACAGCCCGCCTGCGCGCCCTTTACGCCCAGTAATTCCGATTAACGCTTGCACCCTCCGTA
>denovo106 A3_18768
CCTGTTTGCTCCCCACGCTTTCGCACCTGAGCGTCAGTATTTGTCCAGTAGGCCGCCTTCGCCACCGGTATTCCTCCAGATCTCTACGCATTTCACCGCTACACCTGGAATTCTACCCCCCTCTCCCAGATTCTAGTCAGCCAGTTTCGAATGCAGTTCCCGGGTTGAGCCCGGGGATTTCACATCAGACTTGACAGACCGCCTGCATGCGCTTTACGCCCAGTAATTCCAATTAACGCTTGCACCCTCCGTA
>denovo1060 L2_26601
CCTGTTTGCTCCCCGCGCTTTCGCGCATTAGCGTCAGTTGTGAGCCAGGTAGCCGCCTTCGCTACTGGTGTTCTTCCCAATATCTACGCATTTCACCGCTACACTGGGAATTCCACTACCCCATCTCACACTCAAGCCTACCAGTTTCAAATGCAGTTCCACGGTTAAGCCGTGGGCTTTCACATCTGACTTAATAAGCCGCCTACACGCCCTTTACGCCCAGTAATTCCGGACAACGCTTGCAC
>denovo1061 A2_25530
CCCGTTTGCTCCCCACGCTTTCGCACCTGAGCGTCAGTATTTGTCCAGGAGGCCGCCTTCGCCACCGGTATTCCTCCAGATATCTACGCATTTCACCGCTACACCTGTAATTCCACCTCCCTCTACCATACTCTAGTCTACCAGTTTCGAATGCAGTTCTCTGGTTAAGCCCGGGGATTTCACATCCGACTTGACATACCGCCTACGCGCGCTTTACGCCCAGTAACTCCGATTAACGCTTGCACCCTCCGTA
>denovo1062 L1_23170
CCCGTTTGCTCCCCACGCTTTCGCACCTGAGCGTCAGTCTTTGTCCAGGAGGTCGCCTTCGCTACCGGTATTCCTACAGATCTCTACGCATTTCACCGCTACACCTGGAATTCTACCTCCCTCTACCAGACTCTAGGCTGCCAGTTTCGAATGCAGTTCTCTGGTTAAGCCCTGGGATTTCACATCAGACTTGACATCCCGCCTGCGTGCCCTTTACGCCCAGTAATTCCGATTAACGCTTGCACCCTCCGTA
>denovo1063 L2_50221
CCTGTTTGCTCCCCACGCTCTCGCACCTGAGCGTCAGTCTTTGTCCAGGAGGCCGCCTTCGCCACCGGTATTCCTCCAGATCTCTACGCATTTCACCGCTACACCTGGAATTCTACTTCCCTCTACAAGACTCTAGTCTGCCAGTTTCGAATGCAGTTTCCAGGTTGAGCCCGAGGATTTCACAGCCGACTTAACAGACCGCCTGCGGGCGCTTTACGCCCAGTAATTCCGATTAACGCTTGCACCCTCCGTA
>denovo1064 L2_52530
CCTGTTTGCTCCCCACGCTTTCGCACCTGAGCGTCAGTCTTGGTCCAGGGAGCCGCCTTCGCCACCGGTATTCCTCCAGATCTCTACGCATTTCACCGCTACACCTGGAATTCTACCCTCCTCTACCAGACTCTAGTCTGACAGTTTCGAATGCAGTTCCCAGGTTGAGCCCGGGGATTTCACATCCGACTTATCAAACCGCCTGCGTGCGCTTTACGCCCAGTAATTCCGATTAACGCTTGCACCCTCCGTA
>denovo1065 A2_18833
CCTGTTTGCTCCCCACGCTTTCGCACCTGAGCGTCAGTCTTTGTCCAGGTGGCCGCCTTCGCCACCGGTATTCCTCCAGATATCTACGCATTTCACCGCTACACCTGGAATTCTACCACCCTCTCCAAGACTCTAGTCAGCCAGTTTCGAATGCACTTCCCTGGTTGAGCCGGGGAATTTCACATCCGACTTGACTAACCGCCTGCGTGCGCTTTACGCCCAGTAATTCCGATCAACGCTTGCACCCTCCGTA
>denovo1066 A2_25829
CCTGTTTGCTCCCCACGCTTTCGCACCTGAGCGTCAGTCATTGTCCAGGGGGTCGCCTTCGCCACCGGTATTCCTACAGATCTCTACGCATTTCACCCCTACACCTGGAATTCTACCTCCCCCTACAAGACTCTAGTCTGCCAGTTTCGAATGCAGTTCTCGGGTTGAGCTCTAGGATTTCACATCCGACTTGACAGACCGCCTGCGTGCCCTTTACGCCCAGTAATTCCGAATAACGCTTGCACCCTCCGTA
>denovo1067 A2_18612
CCCGTTTGCTCCCCACGCTTTCGCACCTGAGCGTCAGTTTTTGTCCAGGGGGCCGCCTTCGCTACCGGTATTCCTACAGATCTCTACGCATTTCACCCCTACACCTGGAATTCTACCTCCCTCTACAGGACTCTAGTCTACCAGTTTCGAATGCAGTTCTCGGGTTAAGCCCTAGGATTTCACATCCGACTTGACAGACCGCCTGCGTGCGCTTTACGCCCAGTAATTCCGATTAACGCTTGCACCCTCCGTA
>denovo1068 L2_23074
CCTGTTTGCTCCCCACGCTTTCGCACCTGAGCGTCAGACTATGCCCAGCGGGCCGCCTTCGCCACCGGTATTCCTCCTGATCTCTACGCATTTCACCTCTACACCTGGAATTCTACCCGCCTCTGAATATCTCTAGCTTAGCAGTTTCAAGTGCAGTTCCCGAGTTGAGCCCCGGGATTTCACCCTTAACTTACCAGACCGCCTGCGTGCCCTTTACGCCCAGTAATTCCGATCAACGCTTGCACCCTCCGTA
>denovo1069 L2_3610
CCTGTTTGCTCCCCACGCTTTCGCACCTGAGCGTCAGTCTCTGTCCAGGGAGCCGCCTTCGCCACTGGTATTCCTCCAGATCTCTACGCATTTCACCGCTACACCTGGAATTCTACCCCCCTCTACAAGACTCTAGTCTACCAGTATCGAATGCAGTTCCCGGGTTGAGCCCGGGGATTTCACATCTGACTTGACAGTCCGCCTGCGCGCGCTTTACGCCCAGTAATTCCGATTAACGCTTGCTCCCTCCGTA
>denovo107 L2_63210
CCTGTTTGCTCCCCACGCTTTCGCACCTGAGCGTCAGTCTTTGTCCAGGGGGCCGCCTTCGCCACCGGTATTCCTCCAGATCTCTACGCATTTCACCGCTACACCTGGAATTCTACCTCCCTCTCCAAGACTCTAGTCAGCCAGTTTCGAATGCAGTTCCCTGGTTGAGCCAGGGGATTTCACATCCGACTTGACAGACCGCCTACGCGCCCTTTACGCCCAGTAATTCCGAATAACGCTTGCACCCTCCGTA
>denovo1070 L2_57694
CCTGTTTGCTCCCCACGCTTTCGCACCTGAGCGTCAGTATTAGTCCAGGAGGCCGCCTTCGCCACCGGTATTCCTCCAGATCTCTACGCATTTCACCGCTACACCTGGAATTCTACCCCCCTCTACCATACTCTAGTCTGCCAGTTTCGAATGCAGTTCCCGGGTTAAGCCCGGGGATTTCACATCTGACTTGACATACCGCCTGCGTGCGCTTTACGCCCAGTAATTCCGATTAACGCTTGCACCCTCCGTA
>denovo1071 L1_24721
CCTGTTTGCTCCCCACGCTTTCGCACCTCAGCGTCAGTATCTGGCCAGGTGGCCGCCTTCGCCACCGGTATTCCTCCAGATCTCTACGCATTTCACCGCTACACCTGGAATTCTACCACCCCCTACAGTACTCAAGCTAGCCAGTTTCAAATGCACTTCCAGGGTTGAGCCGTGGGCTTTCACATCTGACTTAA
>denovo1072 L2_305
CCTGTTTGCTCCCCACGCTTTCGCACCTCAGCGTCAGTTTTGGTCCAGGGGGTCGCCTTCGCCACCGGTATTCCTACAGATCTCTACGCATTTCACCGCTACACCTGTAATTCCACCACCCTCTCCCATACTCTAGACTGCCAGTTTCAAATGCAGTTCCCCGGTTGAGCTCTGGGATTTCACATCAGACTTGACAATCCGCCTACGCGCGCTTTACGCCCAGTAATTCCGATTAACGCTTGCACCCTCCGTA
>denovo1073 L2_15616
CCTGTTTGCTCCCCACGCTTTCGCACCTCAGCGTCAGTCTCGGGCCAGGGTGCCGCCTTCGCCACCGGTATTCCTCCAGATCTCTACGCATTTCACCTCTACACCTGGAATTCTACCACCCTCTACAAGCCTCTAGTCTGCGAGTCTCGAATGCAGTTCCCGGGTTAAGCCCGGGGATTCCACATCTGACTTGACAGACCGCCTGCGTGCGCTTTACGCCCAGTAATTCCGATCAACGCTTGCCCCCTCCGTA
>denovo1074 A3_6279
CCTGTTTGCTCCCCACGCTTTCGAGCCTCAACGTCAGTGTTATCCCAGGAGGCTGCCTTCGCCATCGGTATTCTTCCACATCTCTACGCATTTCACTGCTACACGTGGAGTTCTACCTCCCTCTGACACACTCTAGCTACCCAGTTCCATATGCACCTCCCAAGTTAGGCTCGGGTATTTCACATCTGGCTTAAATAACCGTCTACACTCGCTTTACGCCCAATAATTCCGATTAACGCTCGCACCCTACGTA
>denovo1075 A1_13305
CCTGTTTGCTCCCCACGCTTTCGCACCTCAGCGTCAGTCTTAGTCCAGGGAGCCGCCTTCGCCACCGATATTCCTCCAGATCTCTACGCATTTCACCGCTACACCTGGAATTCTACCATCCTCTACAAGACTCTAGTCTGCCAGTTTCGAATGCAGTCCCCGGGTTGAGCCCGGGGCTTTCACATCCGACTTGACAGACCGCCTGCGTGCGCTTTACGCCCAGTAATTCCGATTAACGCTTGCACCCTCCGTA
>denovo1076 A3_9708
CCTGTTTGCTCCCCACGCTTTCGCACCTCAGCGTCAGTCTTGGTCCAGGGGGCTGCCTTCGCCACCGGTATTCCTCCAGATCTCTACGCATTTCACCGCTACACCTGGAATTCTACCTTCCTCTACAATACTCTAGCCTGCCAGTTTCGAATGCAGTTCTCGGGTTGAGCCCGGGGATTTCACACCCGACTTGACAGACCGCCTGCGTGCGCTTTACGCCCAGTAATTCCGATTAACGCTTGCACCCTCCGTA
>denovo1077 L2_8012
CCCGTTTGCTCCCCACGCTTTCGCATCTGAGCGTCAGTTTCTGTCCAGGGGGCCGCCTTCGCCACTGGTATTCCTCCAGATCTCTACGCATTTCACCGCTACACCTGGAATTCTACCCCCCTCTATAGGACTCTAGTCTGCCAGTTTCGAATGCAGTTTCCGGGTTGAGCCCGGGGATTTCGCATCCGACTTGACAGACCGCCTGCGTGCGCTTTACGCCCAATAATTCCGATTAACGCTTGCCCCCTCCGTA
>denovo1078 L2_5879
CCTGTTTGCTCCCCACGCTTTCGCACCTGAGCGTCAGTCTTAGTCCAGGGGGCCGCCTTCGCCACTGGTATTCCTCCAGATCTCTACGCATTTCACCGCTACACCTGGAATTCTACTTCCCTCTACTATACTCTAGTCAAGCAGTATCGAATGCAGTTCCCAGGTTGAGCCCAGGGATTTCACATCCGACTTGCCTAACCGCCTGCGTGCGCTTTACGCCCAGTAATTCCGATTAACGCTTGCACCCTCCGTA
>denovo1079 L1_23575
CCTGTTTGCTCCCCACGCTTTCGCCCCTGAGCGTCAGTCTTTGTCCAGGAGGCCGCCTTCGCCATCGGTATTCCTCCAGATCTCTACGCATTTCACCGCTACACCTGGAATTCTACCCCCCCCTACAATACTCTAGTCTACCAGTTTCGAATGCAGTTCTCTGGTTGAGCCCGAGGATTTCACATCCGACTTGTCAGACCGCCTGCGTGCGCTTTACGCCCAGTAATTCCGAATAACGCTTGCACCCTCCGTA
>denovo108 A3_24424
CCTGTTTGCTCCCCACGCTTTCGCACCTGAGCGTCAGTCTTTGGCCAGTGAGCCGCCTTCGCCACCGGTATTCCTCCTGATCTCTACGAATTTCACCGCTACACCTGGAATTCTACTCACCTCTCTAAGACTCTAGTCTGCCAGTATCGAATGCAGTTCCCGGGTTGAGCCCGGGGCTTTCACCTCCGACTTAACAGACCGCCTGCGTGCGCTTTACGCCCAGTAATTCCGATCAACGCTTGCACCCTCCGTA
>denovo1080 A3_10235
CCTGTTTGCTCCCCACGCTTTCGCACCTCAGCGTCAGTATTGGTCCAGTGAGCCGCCTTCGCCACCGATGTTCCTCCAGATCTCTACGCATTTCACCGCTACACCTGGAATTCTACTCACCTCTACCAGACTCTAGATAGCCAGTATCAAATGCAGTTCCCAGGTTGAGCCCAGGGATTTCACATCTGACTTAACAATCCGCCTACGTGCGCTTTACGCCCAGTAATTCCGATTAACGCTTGCACCCTCCGTA
>denovo1081 A2_22628
CCTGTTTGCTCCCCACGCTTTCGCACCTCAGCGTCAGTCTTGGTCCAGGTGGCCGCCTTCGCCACCGGTATTCCTCCAGATCTCTACGCATTTCACCGCTACACCTGGAATTCTACCCCCCTCTACAAGACTCTAGTCAGGCAGTTTCAAATGCAATTCCCGGGTTGAGCCCGGGGATTTCACATCCGACTTGCCAGGCCGCCTACGTGCGCTTTACGCCCAGTAATTCCGATTAACGCTTGCACCCTCCGTA
>denovo1082 L1_2578
CCTGTTTGCTCCCCACGCTTTCGCACCTGAGCGTCAGTATCTGTCCAGGGGGCCGCCTTCGCCACCGGTATTCCTCCAGATCTCTACGCATTTCACCTCTACACCTGGAATTCTACCCCCCTCTACAGGACTCTAGCCTGCCAGTTTCGAATGCACTTCCCGGGTCGAGCCCGGGGATTTCACATCCGACTTGACAAACCGCCTACGTGCGCTTTACGCCCAGTAATTCCGATTAACGCTTGCACCCTCCGTA
>denovo1083 A1_18328
CCTGTTTGCTCCCCACGCTTTCGCGCCTCAGCGTCAGTATCGATCCAGGTAGCCGCCTTCGCCACTGGTGTTCTTCCCAATATCTACGAATTTCACCTCTACACTGGGAATTCCACTACCCTCTCTCGTACTCTAGTCTATGCGTCTCAAATGCATTTCCCAGGTTAAGCCCGGGGATTTCACATCTGACTGCACAAACCGCCTACGCGCCCTTTACGCCCAGTCATTCCGAGCAACGCTAGCCCCCTTCGTA
>denovo1084 L2_56549
CCTGTTTGCTACCCACGCTTTCGCACCTCAGCGTCAGTCTTGGTCCAGGGGGCCGCCTTCGCCACTGGTATTCCTCCAGATCTCTACGCATTTCACCGCTACACCTGGAATTCTACTTCCCTCTACCAGACTCTAGTCTACCAGTTTCGAATGCAGTTCCCAGGTTGAGCCCAGGGATTTCACATCCGACTTGACAGACCGCCTACGTGCGCTTTACGCCCAGTAATTCCGATTAACGCTTGCACCCTCCGTA
>denovo1085 A1_19236
CCCATTTGCTCCCCTAGCTTTCGTCTCTCAGTGTCAGTGTCGTCCCAGCAGAGTGCTTTCGCCGTTGGTATTCTTTGCGATCTCTACGCATTTCACCGCTCCACCGGAAATTCCCTCTGCCCCTCCCGTACTCCAGCTTGCTAGTTTCCACCGCCTGTCTAGGGTTGAGCCCTGGGATTTGACGGCGGACTT
>denovo1086 L1_31437
CCTGTTTGCTCCCCACGCTTTCACACCTTAGCGTCAGTCTTTGTCCAGGAGATCGCCTTCGCCACCGGTATTCCTCCAGATCTCTACGGATTTCACCGCTACACCTGGAATTCTACCCCCCTCTACAAGACTCTAGTCTGCCAGTTTCCAATGCAGTTCTATGGTTGAGCCAGAGGATTTCACATCCGACTTGACAGCCCGCCTGCGTGCGCTTTACGCCCAGTAATTCCGATTAACGCTTGCACCCTCCGTA
>denovo1087 A3_15481
CCTGTTTGCTCCCCACGCTTTCGCGTCTCAGCGTCAGTAATGAGCCAGGTAGCCGCCTTCGCCACCGGTGTTCTTCCCAATATCTACGAATTCCACCTCTACACTGGGAATTCCACAACCCTCTCTTACACTCTAGTTCGCCCGTATCAAATGCAGCTCCCAGGTTAAGCCCGGGGATTTCACATCTGACTTTACAAACCGCCTACACTCCCTTTACGCCCAGTCATTCCGAGCAACGCTAGCCCCCTTCGTA
>denovo1088 L2_3433
CCTGTTCGCTCCCCACGCTTTCGCACCTGAGCGTCAGTATTTGTCCAGGGGGCCGCCATCGCCACCGGTATTCCTCCAGATCTCTACGAATTTCACCTCTACACCTGGAATTCCACCCCCCTCTACCTGACTCTAGTCTGCCAGTTTCGAATGCAGTTCCCGGGTTGAGCCCGGGGATTTCACATCTGACTTGACATACCGCCTGCGTGCGCTTTACGCCCAGTAATTCCGAACAACGCTTGCACCCTCCGTA
>denovo1089 L1_2573
CCTGTTTGCTCCCCACGCTTTCGCACCTCAGCGTCAGTATTTGTCCAGCAGGCCGCCTTCGCCACTGGTATTCCTCCGGATCTCTACGCATTTCACCGCTACACCTGGAATTCTACTTGCCTCTACAATACTCTAGTTTGCCAGTTTCGAATGCAGTTCCCGGGTTGAGCCCGGGGATTTCACATCCGACTTGAAAGACCGCCTGCGTGCGCTTTACGCCCAGTAATTCCGATTAACGCTTGCACCCTCCGTA
>denovo109 A2_43385
CCAGGTTGCTCGCCACGCTTTCGCACCTGAGAGTCAGTCTTTGTCCAGGGGGCCGCCTTCGCCACCGGTATTCCTCCAGATCTCTACACATTTCACCGCTACACCTGGAATTCTACCCCCCTCTACAAGACTCTAGTCTGCCAGTTTCGAATGCAGTTCCCGTGTTGAGCCCGGGGATTTCACATCCGACTTGACAGACCGCCTGCGTGCGCTTTACGCCCAGTATTTCCGCTTACCGCTTGCACCCTCCGTA
>denovo1090 A2_3229
CCTGTTTGCTCCCCACGCTTTCGCACCTCAGCGTCAGTCTTGGTCCAGGAAGCCGCCTTCGCCACCGGTATTCCTCCAGATATCTACGCATTTCACCGCTACACCTGGAATTCTACTTCCCTCTACCAGACTCTAGTCTGCCAGTTTCAAATGCAGTTCCCGGGTTGAGCCCGGGGATTTCACATCTGACTTGCCAAACCGCCTACGCGCGCTTTACGCCCAGTAATTCCGATTAACGCTTGCACCCTCCGTA
>denovo1091 L2_14523
CCTGTTTGCTCCCCACGCTTTCGCGCCTCAGCGTCAGTATTGGTCCAGGAAGTCGCCTTCGCCACTGATGTTCCTCCGGATATCTACGCATTTCACCGCTACACCCGGAATTCCACTTCCCTCTACCATACTCTAGTTAAGCAGTATCGAATGCAGTTCCCAGGTTGAGCCCGGGGATTTCACATCCGACTTGACAGACCGCCTACGCGCGCTTTACGCCCAGTAATTCCGATTAACGCTCGCACCCTCCGTA
>denovo1092 A3_35200
CCTGTTTGCTACCCACGCTTTCGCACCTGAGCGTCAGTATTTGTCCAGGGGGCCGCCTTCGCCACCGGTATTCCTCCAGATCTCTACGCATTTCACCGCTACACCTGAAATTCTACCTCCCTCTACAAGACTCTAGTCTTGCAGTTTCGAATGCAGTTCCCGGGTTGAGCCCGGGGATTTCACATCCGACTTGCCAAACCGCCTACGTGCGCTTTACGCCCAGTAATTCCGATTAACGCTTGCACCCTCCGTA
>denovo1093 L3_597
CCTGTTTGCTCCCCACGCTTTCGCACCTGAGCGTCAGTCTTGTTCCAGGAGGCCGCCTTCGCCACCGGTATTCCTCCAGATCTCTACGCATTTCACCGCTACACCTGGAATTCTATCCCCCTCTACAATACTCTAGCCTGCCAGTTTCCAATGCAGTTCTCGGGTTGAGCCAGGGGATTTCACATCAGACTTGACATACCGCCTGCGCGCCCTTTACGCCCAGTAATTCCGATTAACGCTTGCACCCTCCGTA
>denovo1094 L3_596
CCTGTTTGCTCCCCACGCTTTCGCACCTGAGCGTCAGTCTTTGTCCAGGGGGCCGCCTTCGCTACAGGTATTCCTCCAGATCTCTACGCATTTCACCGCTACACCTGGAATTCTACTCTCCTCTACAAGACTCTAGTCTGCCAGTTTCGAATGCAGTTCCCGGGTTAAGCCCTGGAATTTCACATCCGACTTGTCAGACCGCCTGCGTGCCCTTTACGCCCAGTAATTCCGATTAACGCTTGCACCCTCCGTA
>denovo1095 L3_594
CCTGTTTGCTCCCCACGCTTTCGCACCTGAGCGTCAGTCTTGGTCCAGGAGGCCGCCTTCGCCATCGGTATTCCTCCAGATCTCTACGCATTTCACCGCTACACCTGGAATTCTACCTCCCTCTACAATACTCTAGCCTGCCAGTTTCGAATGCAGTTCTAGGGTTAAGCCCGAGGATTTCACATCCGACTTGACAGACCGCCTGCGCGCCCTTTACGCCCAGTGATTCCGAATAACGCTTGCACCCTCCGTA
>denovo1096 L3_593
CCCGTTTGCTCCCCACGCTTTCGCGCCTTAGCGTCAGTATTTGTCCAGGAGGTCGCCTTCGCCATCGGTATTCCTCCAGATCTCTACGCATTTCACCGCTACACCTGTAATTCCATCCCCCTCTACAAGACTCTAGGTAGCCAGTTTCGAATGCAGTTCTCGGGTTAAGCCAGAGGATTTCACATCCGACTTGACAGACCGCCTGCGTGCCCTTTACGCCCAGTAATTCCGATTAACGCTTGCACCCTCCGTA
>denovo1097 A1_46960
CCTGTTTGCTCCCCACGCTTTCGTGCCTCAGCGTCAGTATCGAGCCAGGTTGCCGCCTTCGCCACTGGTGTTCTTCCCAATATCTACGAATTTCACCTCTACACTGGGAATTCTACAACCCTCTCTCGACCTCTAGTCTACCCGTCTCAAATGCGGTTCCCAGGTTAAGCCCGGGGATTTCACATCTGACTGCATAAACCGCCTACGCGCCCTTTACGCCCAGTCATTCCGATCAACGCTAGCCCCCTCCGTA
>denovo1098 L2_12047
CCTGTTTGCTCCCCACGCTTTCGCACCTCAGCGTCAATCTTTGTCCAGCGAGCCGCCTTCGCCACCGGTATTCCTTCAGATCTCTACGCATTTCACCGCTACACCTGGAATTCCACTTGCCTCTACAAGACTCTAGCCTGACAGTATCGAATGCAATTCCCAGGTTGAGCCCAGGGCTTTCACATCCGACTGATCAGACCGCCTACGCGCGCTTTACGCCCAGTAATTACGATTAACGCTTGCAC
>denovo1099 L3_598
CCTGTTTGCTCCCCACGCTTTCGCACCTGAGCGTCAGTATTTGTCCAGGCAGCCGCCTTCGCCACCGGTATTCCTCCAGATCTCTACGCATTTCACCGCTACACGTGGAATTCTACCACCCTCTACAAGACTCTAGTCTGCCAGTTTCGAATGCAGTTCCCAGGTTGAGCCCGGGGATTTCACATCCGACTGGTCAGGCCGCCTGCGTGCGCTTTACGCCCAGTAATTCCGATTAACGCTTGCACCCTCCGTA
>denovo11 L3_154
CCTGTTTGCTCCCCACGCTTTCGCACCTCAGCGTCAGTCTTTGCCCAGGGGGCCGCCTTCGCCACCGGTATTCCTCCTGATCTCTACGCATTTCACCGCTACACCTGGAATTCCACCTCCCCCTACAATACTCTAGTCTGCCAGTTTCAAATGCAGTTCCAGGGTTGAGCCCGGGGATTTCACATCCGACTTGACAGACCGCCTGCGTGCGCTTTACGCCCAGTAACTCCGAATAACGCTTGCACCCTCCGTA
>denovo110 L2_52578
CCTGTTTGCTCCCCACGCTTTCGCACCTGAGCGTCAGTATTGGTCCAGGGGGCCGCCTTCGCCACTGGTATTCCTCCAGATATCTACGCATTTCACCGCTACACCTGGAATTCTACCATCCTCTACAAGACTCTAGTCTGCCAGTATCGAATGCAGTTCCCGGGTTAAGCCCGGGGATTTCACATCCGACTTGCCAGGCCGCCTGCGTGCGCTTTACGCCCAGTAATTCCGATTAACGCTTGCACCCTCCGTA
>denovo1100 L2_53040
CCTGTTTGCTCCCCACGCTTTCGCACCTGAGCGTCAGTCTCTGTCCAGGGGGCCGCCTTCGCCACCGGTATTCCTCCCGATCTCTACGCATTTCACCGCTACACCTGGAATTCCACCACCCTCTACAGGACTCTAGCTTGCCAGTTTCGAATGCAGTTCCAGGGTTGAGCCCGGGGATTTCACATCTGACTTGACAGACCGCCTGCGTGCGCTTTACGCCCAGTAATTCCGATTAACGCTTGCACCCTCCGTA
>denovo1101 L2_11381
CCTGTTTGCTACCCACGCTTTCGCACCTCAGCGTCAGTCTTTGTCCAGGAGGCCGCCTTCGCCACCGGTATTCCTCCACATCTCTACGCATTTCACCGCTACACCTGGAATTCTACTTCCCTCTACAAGACTCTAGTCTGACAGTTTCGAATGCAGTTCCCAGGTTGAGCCCAGGGATTTCACATCCGACTTATCTGGCCGCCTACGTGCGCTTTACGCCCAGTAATTCCGATTAACGCTTGCACCCTCCGTA
>denovo1102 L2_23141
CCCGTTTGCTCCCCACGCCTTCGCGCCTCAGTGTCAGTCTTTGTCCAGGTGGCCGCCTTCGCCACTGGTATTCCTTCAGATCTCTACGCATTTCACCGCTACACCTGAAATTCTACCACCCTCTACAAAACTCTAGTTAACCAGTTTCAAATGCAGTTCCAAGGTTGAGCCCTGGGCTTTCACATCTGACTTAATAAACCACCTACGCGCGCTTTACGCCCAGTAATTCCGATTAACGCTCGCACCCTCCGTA
>denovo1103 A3_27
CCCGTTCGCTCCCCACGCTCTCGCCCCTCAGCGTCAGTGTCTGTCCAGGAGGCCGCCTTCGCCACTGACGTTCTTCCTGATCTCTACGCATTTCACCGCTCCACCAGGAATTCCGCCTCCCCCTCCAGCACTCAAGTTCCGAAGTATGCCTCGCCCGTCCCCGGTTGAGCCGAGGGCTTTCACGAGACACTGTCGATGCCGCCTACGGGCGCTTTACGCCCAGTAATTCCGAACAACGCTTGCCCCCTCCGTC
>denovo1104 A2_2291
CCTGTTTGCTCCCCACGCTTTCGCACCTGAGCGTCAGTATTTGTCCAGGGAGCCGCCTTCGCCACCGGTATTCCTCCTGATCTCTACGCATTTCACCGCTACACCTGGAATTCTACTTCCCTCTACCAGACTCTAGTCTGCCAGTTTCGAATGCAGTTCCCGGGTTGAGCCCGGGGATTTCACATCTGACTTGACAGACCGCCTGCGCGCGCTTTACGCCCAGTAATTCCGATTAACGCTTGCACCCTCCGTA
>denovo1105 A3_16970
CCTGTTTGCTCCCCACGCTTTCGCGTCTCAGCGTCAGTATCGGTCCAGGTGGCCGCCTTCGCCACCGGTATTCCTCCCGATATCTACGAATTTCACCTCTACACCGGGAATTCTACCACCCTCTACCGTACTCTAGCTAGCTAGTTTCAAATGCACTTCCTCGGTTAAGCCGAGGGCTTTCACATCTGACTTAGCTTGCCGCCTGCACGCGCTTTACGCCCAGTGATTCCGAACAACGTTTGCACCCTCCGTA
>denovo1106 L2_62937
CCTGTTTGCTCCCCACGCTTTCGCACCTGAGCGTCAATCTTTGCCTAGTTGGCCGCCTTCGCCACCGGTATTCCGCCAGATCTCTAAGCATTTCACCGCTACACCTGGAATTCTACCACCCTCTACAAGACTCTAGTATGCCAGTTTCGAATGCAGTTCCCGGGTTGAGCTCGGGGATTTCACATCCGACTTGACAGTCCGCCTGCGTGCGCTTTACGCCCAGTAATTCCGATTAACGCTTGCACCCTCCGTA
>denovo1107 A3_24170
CCTGTTTGCTCCCCACGCTTTCGCGCCTCAGCGTCAGTGTTTGTCCAGGTGGCCGCCTTCGCCACCGGTATTCCTCCAGATCTCTACGCATTTCACCGCTACACCTGGAATTCCACCCCCCTCTACCACACTCTAGTTTGCCAGTTTCCAATGCAGTTCCCGGGTTGAGCCCGGGGATTTCACATCAGACTTGACAGACCGCCTACGTGCGCTTTACGCCCAGTAATTCCGATTAACGCTTGCACCCTCCGTA
>denovo1108 A3_16978
CCTGTTTGCTCCCCACGCTTTCGCACCTGAGCGTCAGTTTTGTTCCAGGAGGCCGCCTTCGCCACCGGTATTCCTACTGATCTCTACGCATTTCACCGCTACACCAGGAATTCTACCTCCCCCTACAAGACTCTAGGCTGCCAGTTTCCAATGCAGTTCTCGGGTTGAGCCCGGGGATTTCACATCCGACTTGACAGCCCGCCTGCGTGCGCTTTACGCCCAGTAATTCCGATTAACGCTTGCACCCTCCGTA
>denovo1109 L2_22252
CCTGTTTGCTCCCCACGCTTTCGCACCTCAGCGTCAGTCTTTGTCCAGGGGGTCGCCTTCGCCACCGGTATTCCTCCAGATATCTACGCATTTCACCGCTACACCTGGAATTCCACCCCCCCCTCCAATACTCTAGTTAGCCAGTTTCGAATGCAGTTCCAGGGTTGAGCCCTGGGATTTCACATCCGACTTGACAGACCGCCTGCGTGCGCTTTACGCCCAGTAATTCCGATTAACGCTTGCACCCTCCGTA
>denovo111 L3_95
CCTGTTTGCTCCCCACGCTTTCGCACCTCAGCGTCAGTATCTGGCCAGGTAGTCGCCTTCGCCACCGGTATTCTTCCCAATATCTACGAATTTCACCTCTACACCGGGAATTCCACTACCCCCTCCAGTACTCAAGCTATACAGTTTCAAATGCACTTCCACGGTTGAGCCCCGGGCTTTCACATCTGACTTACATAGCCGCCTACGCGCGCTTTACGCCCAGTAATTCCGAACAACGCTTGCCCCCTCCGTA
>denovo1110 A1_49107
CCTGTTTGCTCCCCACGCTTTCGCACCTGAGCGTCAGTATTTGTCCAGGAAGCCGCCTTCGCCACCGGTGTTCCTCCAGATCTCTACGCATTTCACCGCTACACCTGGAATTCTACTTCCCTCTACCATACTCTAGTCTGCCAGTTTCGAATGCAGTTCCCAGGTTGAGCCCGGGGATTTCACATCCGACTTAACAAACCGCCTACGTGCGCTTTACGCCCAGTAATTCCGATTAACGCTTGCACCCTCCGTA
>denovo1111 L2_10827
CCTGTTTGCTCCCCACGCTTTCGCACCTGAGCGTCAGTATTTGTCCAGGGGGCCGCCTTCGCCACCGGTATTCCTACAGATCTCTACGCATTTTACCGCTACACCTCGAATTCTACCCCCCCCTACAATACTCTAGTCTGCCAGTTTCGAATGCAGTTCCCTGGTTGAGCCCGAGGATTTCACATCCGACTTGACAGACCGCCTACGTGCGCTTTACGCCCAGTAATTCCGATTAACGCTTGCACCCTCCGTA
>denovo1112 A2_38039
CCCGTTCGCTACCCAAGCTTTCGCACCTCAGCGTCAGATACGGTCCAGTGAGCCGCTTTCGCCACTGGTGTTCCTCCTGATATCTACGCATTTCACCGCTCCACCAGGAGTTCCACTCACCCCAACAGTCCTCTAGCCAAGCAGTATCCATTGCACTTCCCCGGTTGAGCCGAGGGCTTTCACAACGGACTGACTTAGCCGCCTACGTGCGCTTTATGCCCAGTAATTCCGAACAACGTTTACACCCTCCGTC
>denovo1113 L2_38654
CCTGTTCGCTCCCCACGCTTTCGCACCTCAGCGTCAGTCTTTGTCCAGGGGGCCGCCTTCGCCACTGGTATTCCTCCCGATCTCTACGCATTTCACCGCTACACCTGAAATTCTACTCCCCTCTACAAGATTCTAGTCTGCCAGTTTCGAATGCAGTTCCCGGGTTGAGCCCGGGGATTTCACATCCGACTGGCCAGACCGCCTGCGTGCGCTTTACGCCCAGTAATTCCGATTAACGCTTGCACCCTCCGTA
>denovo1114 L1_19451
CCTGTTTGCTCCCCACGCTTTCGCACCTGAGCGTCAGTCTTTGTCCAGGGGGCCGCCTTCGCCACCGGTATTCCTCCAGATCTCTACGCATTTCACCGCTACACCTGGAATTCTACCCCCCCCTACAAGACTCTAGTCTGCCAGTTTCGAATGCAGTTCTATGGTTGAGCCAGAGGATTTCACATCAGACTTGACATACCGCCTGCGTGCGCTTTACGCCCAGTGATTCCGAATAACGCTTGCACCCTCCGTA
>denovo1115 A1_8347
CCTGTTTGCTCCCCACGCTTTCGTGCATGAGCGTCAGTGTCATCCCAGGTGGCTGCCTTCGCCATCGATATTCCTCCACATATCTACGTATTTCACTGCTACACTTGGAATTCCACCCCCCTCTAACATACTCTAGCTATGCAGTTTCAAATGCAATTCCTAGGTTGAGCCCGGGGATTTCACATCTGACTTACACAACCGCCTGCGCACGCTTTACGCCCAGTAGTCCCGATTAACGCTTGCACCCTACGTA
>denovo1116 L1_15326
CCTTTTTGCTCCCCACGCTTTCGCACCTGAGCGTCAGTATTTGTCCAGGAAGCTGCCTTCGCCATCGGTATTCTTTCAGATCTCTACGCATTTCACCGCTACACTTGAAATTCTACTCCCCTCTACAAGACTCTAGCCTGCCAGTTTCGAATGCAGTTCCCGGGTTGAGCCCGGGGATTTCACATCCGACTTGACAGACCGCCTGCGTGCGCTTTACGCCCAGTAATTCCGATTAACGCTTGCACCCTCCGTA
>denovo1117 L2_62124
CCCGTTCGCTACCCTAGCTTTCGTGCCTCAGCGTCAGAAGAGACCCAGTGAGCCGCCTTCGCCACCGGTGTTCCTGATGATATCAACGCATTTCACCGCTCCACCATCAGTTCCGCTCACCCCTGTCTCCCTCAAGCCTAACGGTTTGGAGCGCAGTTCCGCGGTTGAGCCGCGGGATTTCACACCCCACCTGTTAGACCGCCTACGCACTCTTTAAGCCCAGTGATTCCGAATAACGTTTGTCCGGTACGTA
>denovo1118 A2_29949
CCTGTTTGCTCCCCACGCTTTCGCACCTGAGCGTCAGAACTGGCCCAGGGGGCCGCCTTCGCCACCGGTATTCCTCCAGATCTCTACGCATTTCACCTCTACACCTGGAATTCCACCCGCCTCTACCAGTCTCTAGTCTAGCAGTTTTAAAAGCAGTTCCCGAGTTGAGCCCGGGGATTTCACATCCAACTTGCCATACCGCCTGCGTGCGCTTTACGCCCAGTAAGTCCGAATAACGCTCGCACCCTCCGTA
>denovo1119 A3_39198
CCCGTTTGCTCCCCACGCTTTCGCACCTGAGCGTCAGTCTTTGTCCAGGAGGCCGCCTTCGCCACCGGTATTCCTCCAGATCTCTACGCATTTCACCGCTACACCTGGAATTCCATCTCCCCCTACCAGACTCTAGTCTACCAGTTTCGAATGCAGTTCTCTGGTTGAGCCCGGGGATTTCACATCCGACTTGACAGACCGCCTACGGGCGCTTTACGCCCAGTAATTCCGATTAACGCTTGCACCCTCCGTA
>denovo112 A2_3864
CCCGTTTGCTCCCCACGCTTTCACACCTGAGCGTCAGTCTTTTTCCAGGGGGCCGCCTTCGCTATCGGTATTCCTACAGATCTCTACGCATTTCACCGCTACACCTGGAATTCTACCTCCCTCTACAAGACTCTAGTCTGCCAGTTTCGAATGCAGTTCTCGGGTTGAGCCCGAGGATTTCACATCCGACTTGACAAACCGCCTGCGTGCGCTTTACGCCCAGTAATTCCGATTAACGCTTGCACCCTCCGTA
>denovo1120 L1_23003
CCTGTTTGCTCCCCACGCTTTCGCACCTCAGCGTCAGTCTTAGTCCAGCAAGTCGCCTTCGCCACTGATATTCCTCCAGATCTCTACGCATTTCACCGCTACACCTGGAATTCCACTTGCCTCTACTATACTCTAGTTTGGCAGTTTCAAATGCAGTTCCCAGGTTGAGCCCGGGGCTTTCACATCCGACTTGCCAGACCGCCTACGTGCGCTTTACGCCCAGTAATTCCGATTAACGCTTGCACCCTCCGTA
>denovo1121 L1_7061
CCTGTTTGCTCCCCACGCTTTCGCACCTGAGTGTCAGTCTTTGTCCAGGAGGCCGCCTTCGCAACCGGTATTCTTCCAGATCTCTACGCATTTCACCGCTACACCTGGAATTCTACCTCCCTCTACAAGACTCTAGTCTGCCAGTTTCGAATGCAGTTCTCGGGTTGAGCCCCAGGATTTCACATCCGACTTGACAGACCACCTGCGTGCGCTTTACGCCCAGTAATTCCGAATAACGCTTGCACCCTCCGTA
>denovo1122 L1_51985
CCTGTTTGCTCCCCACGCTTTCGCACCTGAGCGTCAGTATTTGTCCAGGGGGCCGCCTTCGCCACCGGTATTCCTCCAGATCTCTACGCATTTCACCGCTACACCTGGAATTCTACTCCCCTCTCCAAGACTCTAGCATGCCAGTTTCGAATGCAGTTCCCAGGTTAAGCCCGGGGATTTCACATCCGACTGGACAGACCGCCTGCGTGCGCTTTACGCCCAGTAATTCCGATTAACGCTTGCACCCTCCGTA
>denovo1123 L2_7932
CCTGTTTGCTACCCACGCTTTCGCACCTGAGCGTCAGTCTTTGTCTAGGGGGCCGCCTTCGCCACCGGTATTCCTCCAGATCTCTACGCATTTCACCGCTACACTTGGAATTCTACCCCCCTCTACAAGACTCAAGTCTGCCAGTTTCGAATGCAGTTCTCGGGTTAAGCACGGGGATTTCACATCCGACTTGACAAACCGCCTGCGTGCGCTTTACGCCCAATAATTCCGATTAACGCTTGCACCCTCCGTA
>denovo1124 L1_28610
CCTGTTTGCTCCCCACGCTTTCGCACCTGAGCGTCAGTCTTGGTCCAGGCGGCCGCCTTCGCCACCGGTATTCCTCCAGATCTCTACGCATTTCACCGCTACACCTGGAATTCTATCGCCCTCTACAAGACTCTAGTATGCCAGTATCGAGTGCAGTTCACGGGTTGAGCCCGGGGATTTCACATCTGACTTGCCAGCCCGCCTGCGTGCGCTTTACGCCCAGTAATTCCGATTAACGCTTGCACCCTCCGTA
>denovo1125 L2_51740
CCTGTTTGCTCCCCACGCTTTCACACCTGAGCGTCAGTCTTTGTCCAGGAGGCCGCCTTCGCCTCCGGTATTCCTACAGATCTCTACGCATTTCACCGCTACACCTGGAATTCCACCCCCCTCTCCAAGACTCTAGTCTGCCAGTTTCGAATGCAGTTCTAGGGTTGAGCCCGAGGATTTCACATCAGACTTGACAGCCCGCCTGCGTGCGCTTTACGCCCAGTAATTCCGATTAACGCTTGCACCCTCCGTA
>denovo1126 L3_445
CCCGTTTGCTCCCCACGCTTTCGTGCCTGAGCGTCAGTTCCTATCCAGGAGGCCGCCTTCGCCACTGGTGTTCCTCCAGATCTCTACGCATTTCACCGCTACACCTGGAATTCCACCTCCCTCTATCGGACTCTAGTCTGTCAGTTTCAAGTGCAGTTCCCGGGTTGAGCCGGCATATTTCACACCCGACTTAACAGGCCGCCTGCGCGCGCTTTACGCCCAGTAAATCCGAATAACGCTTGCACCCTCCGTA
>denovo1127 L3_444
CCTGTTTGCTCCCCACGCTTTCGCACCTGAGCGTCAGTATTGGTCCAGGAAGCCGCCTTCGCCACCGGTGTTCCTCCAGATCTCTACGCATTTCACCGCTACACCTGGAATTCTACCTCCCTCTACCATACTCTAGTCTACCAGTTTCGAATGCAGTTCCCAGGTTGAGCCCGGGGATTTCACATCTGACTTGCCAGACCGCCTGCGCGCGCTTTACGCCCAGTAATTCCGATTAACGCTTGCACCCTCCGTA
>denovo1128 L3_447
CCTGTTTGCTCCCCACGCTTTCGCGCCTGAGCGTCAGTCATTGTCCAGGAGATCGCCTTCGCCATCGGTATTCCTCCTGATCTCTACGGATTTCACCCCTACACCAGGAATTCCATCTCCCTCTCCAAGACTCTAGTCTGGCAGTTTCAAATGCAGTTCTCCAGTTAAGCTGTGGGATTTCACATCTGACTTGCCAGACCGCCTGCGCGCCCTTTACGCCCAGTGATTCCGATTAACGCTTGCACCCTCCGTA
>denovo1129 A3_14055
CCTGTTTGCTCCCCACGCTTTCGCACCTGAGCGTCAGTCTTTGTCCAGGGGGTCGCCTTCGCCACCGGTATTCCTCCAGATCTCTACGAATTTCACCTCTACACCTGGAATTCCACCCCCCCCTACAATACTCTAGTCAGCCAGTTTCGAATGCAGTTCCCGGGTTGAGCCCGGGGATTTCACATCTGACTTGACTGACCGCCTGCGTGCGCTTTACGCCCAGTAATTCCGATTAACGCTTGCACCCTCCGTA
>denovo113 L1_460
CCTGTTTGCTACCCACGCTTTCGTATCTCAGCGTCAAAAATGGCCCAGTTAGTCGCCTTCGCCACTGGTATTCTTTCCAATATCTACGAATTTCACCTCTACACTGGAAATTCTACTACCCCCTACCAAATTCTAGATCACTAGTTTTAAATGCAGTTCCTGGGTTGAGCCCAGGGATTTCACATCTAACTTTTTGATCCGCCTACATACGCTTTACGCCCAGTGATTCCGAACAACGCTAGC
>denovo1130 L2_65823
CCTGTTTGCTCCCCACGCTTTCGCACCTGAGCGTCAGTTATTGTCCAGGGAGCTGCCTACGCCACCGGTATTCCTCCAGATCTCTACGCATTTCACCGCTACACCTGGCATTCTACCCACCTCTACAAGACTCTAGTCTGCCAGTTTCGAATGCAGTTCCCGAGTTGAGCTCGGGGATTTCACATCCGACTTGACAGACCGCCTGCGTGCCCTTTACGCCCAGTAATTCCGATTAACGCTTGCACCCTCCGTA
>denovo1131 L3_440
CCTGTTTGCTACCCACGCTTTCGCACCTCAGCGTCAGTATTGGTCCAGGAAGTCGCCTTCGCCACTGGTGTTCCTCCGGATATCTACGCATTTCACCGCTACACCTGGAATTCCACTTCCCTCTACCATACTCTAGTCTAGCAGTTTCGAATGCAGTTCCCGGGTTGAGCCCGGGGATTTCACATCCGACTTGCCAGACCGCCTGCGTGCGCTTTACGCCCAGTAATTCCGATTAACGCTTGCACCCTCCGTA
>denovo1132 L3_443
CCTGTTTGCTCCCCACGCCTTCGCACCTCAGCGTCAGTATTTGTCCAGGAAGCCGCCTTCGCCACCGGTGTTCCTCCTGATATCTACGCATTTCACCGCTACACCAGGAATTCCACTTCCCTCTCCCATACTCAAGCCATACAGTATCGAATGCAGTTCCGGGGTTAAGCCCCGGGCTTTCACATCCGACTTATATGGCCGCCTACGCGCTCTTTACGCCCAATAATTCCGAATAACGCTCGCACCCTCCGTA
>denovo1133 L3_442
CCTGTTTGCTCCCCACGCTTTCGCACCTCAGCGTCAGTAATAGCCCAGGTGGTCGCCTTCGCCACCGGTGTTCTTTCCTATATCTACGCATTTCACCGCTACACAGGAAATTCCACCACCCTCTGCCATACTCTAGCCAGACAGTTTTGGATGCAATTCCCAGGTTGAGCCCGGGGCTTTCACATCCAACTTATCAAACCACCTACGCGCGCTTTACGCCCAGTAATTCCGATTAACGCTTGCACCCTTCGTA
>denovo1134 L3_448
CCTGTTTGCTCCCCACGCTTTCGCACCTCAGCGTCAGTATTAGTCCAGCGGGTCGCCCTCGCCACTGATATTCCTCCAGATATCTACGCATTTCACCGCTACACCTGGAATTCCACTTCCCTCTACTATACTCTAGTCAAGCAGTTTCGAATGCAGTTCCCAGGTTGAGCCCGGGGATTTCACATCTGACCGGCCAAACCGCCTACGTGCGCTTTACGCCCAGTAATTCCGATTAACGCTTGCACCCTCCGTA
>denovo1135 L3_359
CCTGTTTGCTCCCCACGCTTTCGCACCTCAGCGTCAGTATTTGTCCAGGAGGCCGCCTTCGCCACCGGTGTTCCTCCTGATCTCTACGCATTTCACCGCTACACCTGGAATTCCACCTCCCTCTACCATACTCTAGTCTGCTAGTTTCAAATGCACTTCCCGGGTTGAGCCCGGGGATTTCACATCTGACTTGACAGACCGCCTGCGTGCGCTTTACGCCCAGTGATTCCGAATAACGCTTGCACCCTCCGTA
>denovo1136 A1_55
CCTGTTTGCTCCCCACGCTTTCGCGCCTCAGCGTCAGTAATGAGCCAGGTTGCCGCCTTCGCCACCGGTGTTCTTCCCAATATCTACGAATTTCACCTCTACACTGGGAATTCCACAACCCTCTCTCACACTCTAGTCTGCACGTATTAAATGCAGCTCCCAGGTTAAGCCCGGGGATTTCACATCTAACTGTACAAACCGCCTACACGCCCTTTACGCCCAGTCATTCCGAGCAACGCTAGCCCCCTTCGTA
>denovo1137 L2_58746
CCTGTTTGCTCCCCACGCTTTCGCATCTCAGCGTCAGTCTTGGTCCAGGGGGCCGCCTTCGCCACTGGTATTCCTCCAAATCTCTACGCATTTCACCGCTACACCTGGAATTCTACTTCCCTCTACAAGACTCTAGTCTGCCAGTATCGAATGCAGTTCCCGGGTTGAGCCCGGGGATTTCACATCCGACTTGACAGACCGCCTGCGTGCGCTTTACGCCCAGTAATTCCGATTAACGCTTGCACCCTCCGTA
>denovo1138 L3_378
CCCGTTTGCTCCCCACGCTCTCGCGCCTCAGCGTCAGTATCCGGCCAGGTTGCCGCCTTCGCCACCGATGTTCTTCCTGATCTCTACGCATTTCACCTCTCCACTAGGAATTCCACATCCCTCTCTCGCCCTCTAGTCTATCCGTCTGACAAGCAGTTCCCAGGTTAGGCCCAGGGATTTCACTCGTCACTTCATATACCGCCTACGCGCCCTTTACGCCCAGTCATTCCGAGCAACGCTAGC
>denovo1139 L2_45810
CCTGTTTGCTCCCCACGCTTTCGCTCCTGAGCGTCAGTCTTTGTCCAGGGGGCCGCCTTCGCCACCGGTATTCCTCCAGATCTCTACGCATTTCACCGCTACACCTGGAATTCTATCTCCCTCTCCAAGACTCTAGCCAGCCAGTTTCGAATGCAGTTCTATGGTTAAGCCAGAGGATTTCACATCAGACTTGACATACCGCCTACGTGCCCTTTACGCCCAGTAATTCCGAATAACGCTTGCACCCTCCGTA
>denovo114 L2_23181
CCCATTCGCTCCCCTAGCTTTCGTCTCTCAGTGTCAGTGTCGGCCCAGCAGAGTGCTTTCGCCGTTGGTGTTCTTTCCGATCTCTACGCATTTCACCGCTCCACCGGAAATTCCCTCTGCCCCTACTATACTCCAGCTTGATAGTTTCCACTGCCTGTCCAGGGTTGAGCCCTGGGATTTGACGGCTGACTTGAGAAGCAACCTACAGACGCTTTACGCCCAATCATTCCGGATAACGCTTGCATCCTCCGTC
>denovo1140 L2_39437
CCTGTTTGCTCCCCACGCTTTCGCACCTCAGCGTCAGTCTTTGTCCAGGGAGCCGCCTTCGCCACCGGTATTCCTCCAGATCTCTACGCATTTCACCGCTACACCTGGCATTCTACCTCCCTCTACAAGACTCTAGTCTGCCAGTTTCAAATGCAGTTCCCGGGTTAAGCCCGGGGATTTCACCTCTGACTTAACAGACCGCCTGCGTGCGCTTTACGCCCAGTAATTCCGATTAACGCTTGCACCCTCCGTA
>denovo1141 A2_34337
CCTGTTTGCTCCCCACGCTTTCGCACCTCAGCGTCAGTATTGGTCCAGGGAGCCGCCTTCGCCACCGGTGTTCCTCCAGATATCTACGCATTTCACCGCTACACCTGGAATTCCACTTCCCTCTACAAGACTCTAGTCTGCCAGTATCAAATGCAGTTCCCAGGTTGAGCCCGGGGATTTCACATCTGACTTAACAGACCGCCTACGTGCGCTTTACGCCCAGTAATTCCGATTAACGCTTGCACCCTCCGTA
>denovo1142 A1_51698
CCTGTTTGCTCCCCACGCCTTCGCACCTCAGCGTCAGTATTGGTCCAGGGAGCCGCCTTCGCCACCGGTATTCCTCCAGATCTCTACGCATTTCACCGCTACACCTGGAATTCTACTTCCCTCTACCAGACTCTAGTCTGCTAGTTTCGAATGCAGTTCCCGGGTTGAGCCCGGGGCTTTCACACCCGACTTAACAGACCGCCTGCGCGCTCTTTACGCCCAGTAATTCCGATTAACGCTCGCAC
>denovo1143 A3_5817
CCTGTTTGCTCCCCACGCTTTCGCACCTCAGCGTCAGTCTTTGTCCAGGAGGCCGCCTTCGCCACCGGTATTCCTCCAGATCTCTACGCATTTCACCGCTACACCTGGCATTCTACCTACCTCTACAAGACTCTAGTCTGCCAGTATCGAATGCAGTTCCCGGGTTGAGCTCCGGGATTTCACATCCGACTTGACATCCCGCCTGCGTGCGCTTTACGCCCAGTAATTCCGATTAACGCTTGCACCCTCCGTA
>denovo1144 L2_42104
CCTGTTTGCTCCCCACGCCTTCGCACCTCAGCGTCAGTATTGGTCCAGGGAATCGCCTTCGCCACTGGTGTTCCTCCTGATCTCTACGAATTTCACCTCTACACCAGGAATTCTACTTCCCTCTACAAGACTCAAGTCTTGCAGTATCAAATGCACTTCCCGGGTTGAGCCCGGGGATTTCACATCTGACTAACAAGACCGCCTGCGTGCGCTTTACGCCCAATAATTCCGAATAACGCTTGCACCCCCCGTA
>denovo1145 L2_54661
CCTGTTTGCTCCCCACGCTTTCGCACCTGAGCGTCAGTATTGGTCCAGGGGGCCGCCTTCGCCACCGGTATTCCTCCAGATATCTACGCATTTCACCGCTACACCAGGAATTCTACCCCCCCCTACAAGACTCTAGTCAGCCAGTTTCCAATGCAGTTCCCGGGTTGAGCCATGGGATTTCACATCCGACTTGCCTGACCGCCTACGTGCGCTTTACGCCCAGTGATTCCGAATAACGCTTGCACCCTCCGTA
>denovo1146 L2_54665
CCTGTTTGCTCCCCACGCTTTCGCACCTTAGCGTCAGTCTTTTTCCAGGAGATCGCCTTCGCCATCGGTATTCCTCCTGATATCTACGCATTTCACCGCTACACCTGTAATTCTACCTCCCTCTACCATACTCTAGTCTGCCAGTTTCGAATGCAGTTCCCGAGTTGAGCTCGAGGATTTCACATCCGACTTGACAGACCGCCTGCGTGCGCTTTACGCCCAGTAATTCCGATTAACGCTTGCACCCTCCGTA
>denovo1147 L3_216
CCCGTTTGCTCCCCACGCTTTCGCGCCTTAGCGTCAGTATTGTTCCAGGAGATCGCCTTCGCCATCGGTATTCCTAGTGATATCTACGGATTTTACCGCTACACCACTAATTCCACCTCCCTCTCCCATACTCTAGGTAGCCAGTTTCGAATGCAGTTCCATGGTTGAGCCATGGGATTTCACATCAGACTTGACATCCCGCCTACGCGCGCTTTACGCCCAGTAATTCCGAATAACGCTTGCACCCTCCGTA
>denovo1148 L2_22037
CCTGTTTGCTCCCCACGCTTTCGCGCCTCAGTGTCAGTATTGGTCCAGGAAGTCGCCTTCGCCACTGATGTTCCTCCGGATATCTACGCATTTCACCGCTACACCCGGAATTCTACTTCCCTCTACCATACTCAAGTCCGCCAGTATCGAATGCAGTTCCCAGGTTGAGCCCGGGGCTTTCACATCCGACTTAACGAACCACCTACGCGCCCTTTACGCCCAGTAATTCCGATTAACGCTTGCACCCTCCGTA
>denovo1149 L1_26076
CCTGTTTGCTCCCCACGCTTTCGCACCTGAGCGTCAGTATTGGTCCAGGGGGCCGCCTTCGCCACCGGTATTCCTCCAGATCTCTACGCATTTCACCGCTACACCTGGAATTCTACCCCCCCCTACCAGACTCTAGTCAGCCAGTTTCCAATGCAGTTCCCGGGTTGAGCCCGGGGATTTCACATCCGACTTGGCAGACCGCCTACGTGCGCTTTACGCCCAGTAATTCCGAATAACGCTTGCACCCTCCGTA
>denovo115 L1_23531
CCCGTTTGCTCCCCACGCTTTCACACCTTAGCGTCAGTATTTTTCCAGGGGATCGCCTTCGCTTCCGGTATTCCTAGTGATCTCTACGGATTTTACCCCTACACCTCTAATTCCACCTCCCCCTACAATACTCTAGGTAGCCAGTTTCCAATGCAGTTCTATGGTTAAGCCATAGGATTTCACATCAGACTTGGCTGACCGCCTGCGTGTGCTTTACGCCCAGTGATTCCGATTAACGCTTGCACCCTCCGTA
>denovo1150 L3_351
CCTGTTTGCTCCCCACGCTTTCGCCCCTGAGCGTCAGTGTTTGTCCAGGGGGCCGCCTTCGCCACCGGTATTCCTCCAGATCTCTACGCATTTCACCGCTACACCTGGAATTCTACCCCCCTCTACCACACTCTAGACTGCCAGTTTCGACTGCAGTTCCCGGGTTGAGCCCGGGGATTTCACATCCGACTTGACAGACCGCCTGCGTGCGCTTTACGCCCAGTCATTCCGAATAACGCTTGCACCCTCCGTC
>denovo1151 L2_50173
CCTGTTTGCTCCCCACGCTTTCGCACCTGAGCGTCAGTCTTGGTCCAGGAAGCCGCCTTCGCCACCGGTATTCCTCCTGATCTCTACGCATTTCACCGCTACACCTGGAATTCTACTCCCCTCTACCATACTCTAGTCTGCTAGTTTCGAATGCAGTTCCCGGGTTGAGCCCGGGGATTTCACATCTGACTTGACAGACCGCCTACGCGCGCTTTACGCCCAGTAATTCCGAATAACGCTTGCACCCTCCGTA
>denovo1152 L2_24984
CCTGTTTGCTCCCCACGCTTTCGCACCTCAGCGTCAGTATTAGTCCAGGGGGCCGCCTTCGCCACCGATGTTCCTCCAGATCTCTACGCATTTCACCGCTACACCCGGAATTCTACTTCCCTCTACTAGACTCTAGTCTGCCAGTTTCAAATGCAGTTCCCAGGTTGAGCCCAGGGATTTCACATCTGACTTGACAAACCACCTGCGCGCGCTTTACGCCCAGTAATTCCGATTAACGCTTGCACCCTCCGTA
>denovo1153 L2_37143
CCTGTTTGCTACCCACGCTTTCGTCCCTCAGCGTCATTACTTGTCCAGTAGATCGCTTTCGCCACTGGTGTTCCTACCGATATCTACGCATTTCACCGCTACACCGGTAATTCCATCTACCTCTCCAAGAATCTAGTAATTCAGTTTTAGATGCTATTTTGAAGTTAAGCTTCAAGCTTTCACATCTAACTTAAAAAACCGCCTACGAACCCTTTACGCCCAGTAAATCCGAATAACGTTTGCCCCCTCCGTA
>denovo1154 L1_15256
CCTGTTTGCTCCCCACGCTTTCGCGCCTTAGCGTCAGTCTTTGTCCAGGAGACCGCCTTCGCTTTCGGTATTCCTAGAGATCTCTACGGATTTCACCGCTACACCTCTAATTCTATCCCCCCCTACCATACTCTAGTCAGCCAGTTTCCAATGCAGTTCTCTGGTTAAGCCATAGGATTTCACATCAGACTTGACTGCCCGCCTGCGCGTGCTTTACGCCCAGTGATTCCGATTAACGCTTGCACCCTCCGTA
>denovo1155 L2_66554
CCTGTTTGCTACCCACGCTTTCGTGCCTCAGTGTCAGTCTTGGTCCAGGAAGTCGCCTTCGCCACTGGTGTTCCTCCGGATATCTACGCATTTCACCGCTACACCTGGAATTCTACTTCCCTCTACCATACTCTAGTCCGCCAGTATCAAATGCAGTTCCCAGGTTGAGCCCAGGGATTTCACATCTGACTGATCGGGCCACCTACGCGCCCTTTACGCCCAGTAATTCCGATTAACGCTTGCACCCTCCGTA
>denovo1156 A1_1544
CCTGTTTGCTCCCCACGCTTTCGCACCTGAGCGTCAGTCTTAGTCCAGGGAGCCGCCTTCACCACCGGTATTCCTCCAGATATCTACGCATTTCACCGCTACACCTGGAATTCTACTCCCCTCTACAATACTCTAGTCTGGCAGTTTCAAATGCAGTTCCCAGGTTGAGCCCGGGGCTTTCACATCCGACTTGCCAGACCGCCTGCGTGCGCTTTACGCCCAGTAATTCCGATTAACGCTTGCACCCTCCGTA
>denovo1157 L2_66229
CCTGTTTGCTCCCCACGCTTTCGCACCTGAGCGTCAGTATTTGTCCAGGATGCCGCCTTCGCCACCGGTGTTCCTCCCGATCTCTACGCATTTCACCGCTACACCTGGAATTCCACCTCCCTCTACCAGACTCTAGTCTACCAGTTTCGAATGCAGTTCCCAGGTTGAGCCCGGGGATTTCACATCCGACTTGATAGACCGCCTGCGTGCGCTTTACGCCCAGTAATTCCGAGTAACGCTTGCACCCTCCGTA
>denovo1158 A2_10702
CCTGTTTGATACCCACACTTTCGTCCCTCAACGTCAGTTTACACTAAAAAGTCGCCTTCGCTTATGACATTCCTTTATATATTAGCAGATTTCACCCTTCCATATAAAATTCCACTTTTCTGTGCTAAACTCAAAGTAAAACAGTATTAAATGCTTGTTTTAAAATTAGACTTTAAAATTTAACAAAAAACTTGCTTTACCGTCTACGGACTCTTTACGCCCAGTTATGCCGGATAACGCTTGCCCCTCCCGTT
>denovo1159 L2_37149
CCTGTTTGCTCCCCACGCTTTCGCACCTGAGCGTCAGTCTTTGTCCAGGGGGCCGCCTTCGCTATCGGTATTCCTCCAGATCTCTACGCATTTCACCGCTACACCTGGAATTCTACCCCCCTCTCCAAGACTCTAGTCTGCCAGTTTCGAATGCAGTTCTCGGGTTGAGTCCGGGGATTTCACATCAGACTTGGCAGACCGCCTGCGTGCCCTTTACGCCCAGTAATTCCGAATAACGCTTGCACCCTCCGTA
>denovo116 L1_51120
CCTGTTTGCTCCCCACGCTTTCGCTCCTCAGCGTCAGTATTAGTCCAGGAAGTCGCCTTCGCCACTGATATTCCCCCGGATCTCTACGCATTTCACCGCTACACCTGGAATTCCACTTGCCTCTACTATACTCTAGCCTGCCAGTTTCGAATGCAGTTCCCAGGTTGAGCCCAGGGCTTTCACATCCGACTTAACAGACCGCCTGCGAGCGCTTTACGCCCAGTAATTCCGATTAACGCTTGCACCCTCCGTA
>denovo1160 A3_15129
CCTGTTTGCTACCCACGCTTTCGCACCTCAGCGTCAGTATTTGTCCAGGGAGCCGCCTTCGCCACCGGTATTCCTCCAGATCTCTACGCATTTCACCGCTACACCCGGAATTCTACCCCCCTCTACAAGACTCTAGTCTACCAGTTTCAAATGCAGTTCCCGGGTTGAGCCCGGGGATTTCACATCTGACTTGACAGACCGCCTGCGTGCGCTTTACGCCCAGTAATTCCGATTAACGCTTGCACCCTCCGTA
>denovo1161 A2_18281
CCTGTTTGCTCCCCACGCTTTCGCACCTGAGCGTCAGTCTTTGTCCAGGGGGCCGCCTTCGCCACCAGTGTTCCTCCAGATCTCGACGCATTTCACCCCTACACCTGGAATTCTACCCTCCTCTACATGACTCTAGTCTGCCAGTTTCGAGTGCAGTTCCCGTGTTGAGCCCGGGGATTTCACATCCAACTTGCCAGACCGCCTGCGTGCGCTTTACGCCCAGTAAATCCGATTAACGCTTGCACCCTCCGTA
>denovo1162 L1_29568
CCTGTTTGCTCCCCACGCTTTCGCACCTGAGCGTCAGTCTTCGTCCAGGGGGCCGCCTTCGCTACCGGTATTCCTCCAGATCTCTACGCATTTCACCTCTACACCTGGAATTCTACTCTCCTCTACAAGACTCTAGCATGCCAGTTTCGAATGCAGTTCCCGGGTTGAGCCCGGGGCTTTCACATCCGACTTGACACACCGCCTGCGTGCGCTTTACGCCCAGTAATTCCGATTAACGCTTGCACCCTCCGTA
>denovo1163 L1_29569
CCTGTTTGCTCCCCACGCTTTCGCACCTGAGCGTCAGTCTTTGTCCAGGGGGCCGCCTTCGCCACCGGTATTCCTCCAGATCTCTACGCATTTCACCTCTACACCTGGAATTCCACCCTCCTCTCCAAGACTCAAGTCTGACAGTTTCGAATGCAGTTCCCGGGTTGAGCCCGGGGCTTTCACATCTGACTTAACAGACCGCCTGCGTGCCCTTTACGCCCAGTAATTCCGATTAACGCTTGCACCCTCCGTA
>denovo1164 L2_49918
CCTGTTTGCTCCCCACGCTTTCGCACCTGAGCGTCAGTCTTTGTCCAGGTGGCCGCCTTCGCCGCCGGTGTTCCTCCAGATCTCTACGCATTTCACCGCTACACCTGGAATTCTGCCACCCTCTACAAGACTCTAGTCTGACAGTTTCGAATGCAGTTCCCAGGTTGAGCCCGGGGATTTCACATCTGACTTGACAGACCGCCTGCGTGCGCTTTACGCCCAGTAATTCCGATTAACGCTTGCACCCTCCGTA
>denovo1165 L1_21754
CCCGTTCGCTCCCCACGCTTTCGCACCTGAGCGTCAGTCCTTGTCCAGGGGGCCGCCTTCGCCACCGGTATTCCTCCAGATATCTACGCATTTCACCGCTACACCTGGAATTCTACCCGCCTCTACCAGACTCTAGCCTGGCAGTTTCAAATGCAGTTCCCGGGTTGAGCTCGGGGATTTCACATCTGACTTGACAGACCGCCTGCGTGCGCTTTACGCCCAGTAATTCCGAATAACGCTTGCACCCTCCGTA
>denovo1166 A2_9164
CCTGTTTGCTCCCCACGCTTTCGCACCTGAGCGTCAGTCTTGGTCCAGTGAGCCGCCTTCGCCACTGGTGTTCCTCCAGATCTCTACGCATTTCACCGCTACACCTGGAATTCCACCCCCCTCTACCAGACTCTAGTCTGCCAGTTTCAAATGCAGTTCCCGGGTTGAGCCCGGGGATTTCACATCCGACTTAACAGACCGCCTGCGTGCGCTTTACGCCCAGTAATTCCGATTAACGCTTGCACCCTCCGTA
>denovo1167 A1_19204
CCCGTTTGCTCCCCCAGCTTTCGCGCCTCAGCGTCAGTTACTCCCCAGGCAGTCGCCTTCGCCACTGGTGTTCCTGCCGATCTCTACGCATTTCACTGCTACACCGGCAATTCCACTACCCTCTAGAGCACTCAAGCCCAGCAGTATCGAAGGCAGTCTCAGAGTTGAGCCCTGAGTTTTCACCCCCGACTTACCAGGCCGCCTACACGCCCTTTACGCCCAATAAATCCGGACAACGCTCGCCCCCTACGTA
>denovo1168 A1_31949
CCTGTTTGCTCCCCACGCTTTCGCGCCTCAGCGTCAGTATCGAGCCAGATTGCCGCCTTCGCCACTGGTGTTCTTCCCGATATCTACGCATTTCACCTCTACACTGCGAATTCCACTATCCTCTCTCGAACTCTAGTCTATGCGTCTCGCATGCAGTTCCCAGGTTAAGCCCGGGGATTTCACATCTGACTGCATAAACCGCCTAGGCGCCCTTTCCGCCCAGTCATTCCGAGCAACGCTAGCCCCCTTCGTA
>denovo1169 A2_27476
CCTGTTTGCTCCCCACGCTTTCGCACCTGAGCGTCAGTCTTTGTCCAGGGGACCGCCTTCGCCACCGGTATTCCTCCTGATCTCTACGCATTTCACCGCTACACCTGGAATTCTACCCCCCTCTGCCACACTCTAGCTTGCCAGTTTCGAATGCAGTTCCCGGGTTAAGCCCGGGGATTTCACATCTGACTTGGCAGGCCGCCTGCGCGCGCTTTACGCCCAGTAATTCCGATTAACGCTTGCACCCTCCGTA
>denovo117 L1_264
CCTGTTCGCTCCCCACGCTTTCGTGCCTCAGTGTCAATACAGGGCCAGTATGCTGCCTTCGCCATCGGTGTTCTACGGCATATCTACGCATTTCACCGCTACATGTCACATTCCGCATACCTCAACCTGATTCAAGACAAGCAGTATCAAAGGCAGTTCCGCAGTTAAGCTGCGGGATTTCACCTCTGACTTACTAGTCCACCTACGCGCCCTTTA
>denovo1170 L1_21888
CCTGTTTGCTCCCCACGCTTTCGCACCTGAGCGTCAGTCTTTGTCCAGGCAGCCGCCTTCGCCACCGGTATTCCTCCAGATCTCTACGCATTTCACCGCTACACCTGGAATTCCACTCCCCTCTACAAGACTCTAGCCTGCCAGTTTCGAATGCAGTTCCCGGGTTAAGCTCGGGGATTTCACATCCGACTTGACAGGCCGCCTGCGTGCGCTTTACGCCCAGTAATTCCGATTAACGCTTGCACCCTCCGTA
>denovo1171 A2_3306
CCTGTTCGCTCCCCACGCTTTCGTGCCTCAGCGTCAATCACAGTTTAGTAAGCTGCCTTCGTAATCGGTGTTCTATGTAATATCTAAGCATTTCACCGCTACATTACATATTCCGCCCACCTCAACTGTATTCAAGAAAATCAGTATCAATGACAGTTCTACAGTTGAGCTGCAGGATTTCACCACTGACTTAATTTTCCGCCTACGCACCCTTTAAACCCAATAAATCCGGATAACGCTTGCATCCTCCGTA
>denovo1172 L2_21609
CCTGTTTGCTCCCCACGCTTTCACACCTGAGCGTCAGTCTTTGTCCAGGGGGCCGCCTTCGCTACCGGTATTCCTCCAGATATCTACGCATTTCACCGCTACACCTGGAATTCCACCTCCCTCTCCAAGACTCTAGTCTGCCAGTTTCGAATGCAGTTCCCGGGTTAAGCCCGGGGATTTCACATCCGACTTGACAGACCGCCTGCGTGCCCTTTACGCCCAGTAATTCCGATTAACGCTTGCACCCTCCGTA
>denovo1173 L3_58
CCTGTTTGCTCCCCACGCTTTCGCACCTCAGCGTCAGTATTGGTCCAGGAAGTCGCCTTCGCCACCGGTGTTCCTCCTGATCTCTACGCATTTCACCTCTACACCTGGAATTCTACTTCCCTCTCCCATACTCAAGTCTGATAGTTTCAAATGCACTTCCCGGGTTGAGCCCCGGACTTTCACATCTGACTTACCAGACCGCCTACGCGCGCTTTACGCCCAGCGATTCCGAATAACGCTTGCACCCCCCGTA
>denovo1174 A3_9953
CCTGTTTGCTCCCCACGCTTTCGCACCTGAGCGTCAGTCTTTGTCCAGGGGGCCGCCTTCGCCACCGGTATTCCTAGAGATCTCTACGCATTTCACCGCTACACCTGGAATTCTACCCCCCTCTACAAGACTCTAGTCAGCCAGTTTCGAATGCAGTTCTCTGGTTGAGCCATAGGATTTCACATCAGACTTGACAGACCGCCTGCGTGCGCTTTACGCCCAGTAATTCCGATTAACGCTTGCACCCTCCGTA
>denovo1175 A3_16116
CCTGTTTGCTCCCCACGCTTTCGCACCTTAGCGTCAGTATTTGTCCAGGGGGCCGCCTTCGCCACCGGTATTCCTCCTGATCTCTACGCATTTCACCGCTACACCTGTAATTCCACCTCCCTCTACAATACTCTAGTTAACCAGTTTCGAATGCAGTTCCATGGTTAAGCCCTGGGATTTCACATCTGACTTGTCTTACCGCCTACGTGCCCTTTACGCCCAGTAATTCCGATTAACGCTTGCACCCTCCGTA
>denovo1176 A2_11729
CCTGTTTGCTCCCCACGCTTTCGCACCTGAGCGTCAGTATTTGTCCAGGAGGTCGCCTTCGCCACCGGTATTCCTCCAGATCTCTACGCATTTCACCGCTACACCTGGAATTCTACAGCCCTCTACAATACTCTAGTCTACCAGTTTCGAATGCAGTTCCCGGGTTGAGCCCGGGGATTTCACATCCGACTTAACAGACCGCCTACGTGCGCTTTACGCCCAGTAATTCCGATTAACGCTTGCACCCTCCGTA
>denovo1177 A3_23074
CCTGTTCGCTCCCCACGCTTTCGCACCTGAGCGTCAGTCTCTGCCCAGGGGGCCGCCTTCGCCACCGGTATTCTTCCAGATCTCTACGCATTTCACCGCTACATCTGGAATTCTACCTCCTTCTACAGGACTCAAGACTGTCAGTTTCGAATGCAGTTCCCGGGTTGAGCCCGGGGATTTCACAACCGACTTGACAGACCGCCTGCGTGCGCTTTACGCCCAGTAATTCCGATTAACGCTTGCACCCTCCGTA
>denovo1178 L1_12169
CCTGTTTGCTCCCCACGCTTTCGCGCCTCAGCGTCAGTATCGGGCCAGGTTGCCGCCTTCGCCACCGGTATTCTTCCCGATATCTACGAATTTCACCTCTACACCGGGAATTCCACCACCCCCTCTCGACCTCAAGCTTGTCCGTCTCAAATGCACTTCCAAGGTTAAGCCGTGGGATTTCACATCTGACTGAATAAACCGCCTACGCGCCCTTTACGCCCAGTCATTCCGAGCAACGCTAGCCCCCTTCGTA
>denovo1179 L3_531
CCTGTTTGCTCCCCACGCTTTCGCACCTCAGTGTCAGTCTTGGTCCAGGAAGTCGCCTTCGCCACTGGTGTTCCTCCGGATATCTACGCATTTCACCGCTACACCTGGAATTCCACTTCCCTCTACCATACTCTAGTCTAGCAGTTTCAAATGCAGTTCCCAGGTTGAGCCCGGGGATTTCACATCTGACTTAACAGACCGCCTACGCGCGCTTTACGCCCAGTAATTCCGATTAACGCTTGCACCCTCCGTA
>denovo118 A1_51144
CCTGTTCGCTCCCCACGCTTTCGTGCCTCAGCGTCAGTATTAGCTTAGTGAGCTGCCTTCGCAATCGGTGTTCTGCGTCATATCTATGCATTTCACCGCTACATGACACATTCCGCCCACCTCAACTACACTCAAGTCTATCAGTATCAATGGCAGTTCTACGGTTGAGCCGAAGGATTTCACCACTGACTTAATAGCCCGCCTACGCACCCTTTAAACCCAATAAATCCGGATAACGCTTGCACCCTCCGTA
>denovo1180 L1_47712
CCTGTTTGCTCCCCACGCTTTCGCACCTCAGCGTCAGTATCAGTCCAGGGAGCCGCCTTCGCCACTGGTATTCCTCCAGATCTCTACGCATTTCACCGCTACACCTGGAATTCCACTCCCCTCTACTATACTCTAGTCTGCCAGTTTCGAATGCAGTTCCCAGGTTGAGCCCGGGGCTTTCACATCCGACTTGACAAACCGCCTGCGTGCGCTTTACGCCCAGTAATTCCGATTAACGCTTGCACCCTCCGTA
>denovo1181 A2_40646
CCCATTCGCTCCCCTAGCTTTCGTCTCTCAGTGTCAGTATCGGCCCAGCAGAGTGCTTTCGCCGTTGGTGTTCTTTCCGATCTCTACGCATTTCACCGCTCCACCGGAAATTCCCTCTACCCCTACCGTACTCCAGTTTGGTAGTTTCCACCGCCTGTCCAAGGTTGAGCCCTGAGATTTAACGGCGGACTTGAAAAGCCACCTACAGACGCTTTACGCCCAATCATTCCGGATAACGCTTGCATCCTCTGTC
>denovo1182 A3_1339
CCTGTTTGCTCCCCACGCTTTCGCACCTCAGCGTCAGTCTTTGTCCAGCAAGCCGCCTTCGCCACCGGTATTCCTCCAGATATCTACGCATTTCACCGCTACACCTGGAATTCTACTTGCCTCTACAAGACTCTAGTCTAGCAGTTTCGAATGCAGTTCCCGGGTTGAGCCCGGGGATTTCACATCCGACTTGCCAAACCGCCTGCGTGCGCTTTACGCCCAGTAATTCCGATTAACGCTTGCACCCTCCGTA
>denovo1183 A2_1859
CCTGCTTGCTCCCCACGCTTTCGCACCTCAGCGTCAGTCTTGGGCCAGTTAGCCGCCTTCGCCACTGATGTTCCTCCAGATCTCTACGCATTTCACCGCTACGCCTGGAATTCCACTACCCTCTCACACACTCTAGTCAGCCAGTTTCAAATGCAGTTCCCAGGTTAAGCCCGGGGATTTCACATCTGACTTATCAAGCCGCCTGCGTGCCCTTTACGCCCAGTAATTCCGATTAACGCTCGCACCCTCCGTA
>denovo1184 L2_63339
CCTGTTTGCTCCCCACGCTTTCGCACCTCAGCGTCAGTCTTGGTCCAGGGGGCCGCCTTCGCCACCGGTATTCCTCCAGATCTCTACGCATTTCACCGCTACACCTGGAATTCCACTCCCCTCTACCAGACTCTAGTCCACCAGTTTCGAATGCAGTTCCCGGGTTGAGCCCGGGGATTTCACATCCGACTTGCCAAACCGCCTACGTGCGCTTTACGCCCAGTAATTCCGATTAACGCTTGCACCCTCCGTA
>denovo1185 A3_25425
CCTGTTTGCTCCCCACGCTTTCGCGCCTTAGCGTCAGTATTGGTCCAGGAGGTCGCCTTCGCCACCGGTATTCCTCCTGATATCTACGCATTTCACCGCTACACCAGGAATTCCACCTCCCTCTCCCATACTCTAGTCTACCAGTTTCGAATGCAGTTCCATGGTTGAGCCCTAGGATTTCACATCCGACTTGGCAGACCGCCTACGCGCCCTTTACGCCCAGTGATTCCGAATAACGCTTGCACCCTCCGTA
>denovo1186 L2_31775
CCTGTTTGCTCCCCACGCTTTCGCACCTCAGCGTCAGTCTTTGTCCAGTGAGCCGCCTTCGCAACCGGTATTCCTCCAGATCTCTATGCATTTCACCGCTACACCTGGCATTCTACCTCCCTCTACAAAACTCTAGTCTGCCAGTATCGAATGCAGTTCCAGAGTTGAGCTCGGAGATTTCACATCCGACTTGACAGACCGCCTGCGTGCGCTTTACGCCCAGTAATTCCGATTAACGCTTGCACCCTCCGTA
>denovo1187 L2_7420
CCTGTTTGCTCCCCACGCTTTCGCACCTGAGCGTCAGTATTTGTCCAGGGGGCCGCCTTCGCCACCGGTATTCCTCCTGATATCTACGCATTTCACCGCTACACCTGGAATTCTACCCCCTTCTTCAAGACTCTAGTCAGCCAGTTTCGAATGCAGTTCTCGGGTTGAGCCCGAGGATTTCACATCCGACTTGACTGACCGCCTGCGTGCGCTTTACGCCCAGTAATTCCGATTAACGCTTGCACCCTCCGTA
>denovo1188 L2_21288
CCTGTTTGCTCCCCACGCTTTCGCACCTCAGCGTCAGTATTGGTCCAGGAAGCCGCCTTCGCCACCGGTATTCCTCCGGATCTCTACGCATTTCACCGCTACACCTGGAATTCCACCTCCCTCTACCATACTCTAGCCTGCCAGTTTCGAATGCAGTTCCCTGGTTGAGCCCGGGGCTTTCACATCCGACTTGACAAACCGCCTACGCGCGCTTTACGCCCAGTAATTCCGATTAACGCTTGCACCCTCCGTA
>denovo1189 A2_37043
CCCGTTTGCTCCCCACGCTTTCGCACCTGAGCGTCAGTCTTTGTCCAGGGGGCCGCCTTCGCCACTGGTATTCCTCCAGATCTCTACGCATTTCACCGCTACACCTGGAATTCTACCCCCCTCTACAATATCCTAGTCTGCCAGTATCGAATGCAGTTCCCAGGTTGAGCCCGGGGATTTCACATCCGACTTGACAGACCGCCTGCGTGCGCTTTACGCCCAGTAGTTCCGATTAACGCTTGCACCCTCCGTA
>denovo119 L2_14677
CCTGTTTGCTCCCCACGCTTTCGCACCTCAGCGTCAGTATTTGTCCAGGGAGCCGCCTTCGCCACCGGTATTCCTCCAGATCTCTACGAATTTCACCGCTACACCTGGAATTCTACTCCCCTCTACAAGACTCTAGTCTGCCAGTTTCAAATGCAGTTCCCGGGTTGAGCTCGGGGATTTCACATCTGACTTGCCAGACCGCCTGCGTGCGCTTTACGCCCAGTAATTCCGAATAACGCTTGCACCCTCCGTA
>denovo1190 L1_3766
CCTGTTTGCTCCCCACGCTTTCGCACCTGAGCGTCAGTCTTTGTCCAGCAGGCCGCCTTCGCCACTGGTATTCCTCCAGATCTCTACGCATTTCACCGCTACACCTGGAATTCTACTTCCCTCTACTATACTCTAGTCTGCCAGTTTCGAATGCAGTTCCCGGGTTGAGCCCGGGGATTTCGCATCCGACTTGACAGACCGCCTGCGTGCGCTTTACGCCCAGTAATTCCGATTAACGCTTGCACCCTCCGTA
>denovo1191 L1_37075
CCTGTTCGCTCCCCTAGCTTTCGTGCCTCAGCGTCAGTAATCCCCCAGTGAGCCGCTTTCGCTACCGGTGTTCCTTCCAATATCAACACATTTCACCGCTCCACTGGAAGTTCCGCTCACCCCTGAGATACTCAAGCTTAACAGTTTCAAGCGCAGTTCCACGGTTGAGCCGTGGGATTTCACACCTGACTTATTAAGCCGCCTACGCACCCTTTAAGCCCAGTGATTCCGAATAACGTTCGCACAGTACGTA
>denovo1192 L1_52295
CCTGTTTGCTCCCCACGCTTTCGCATCTGAGCGTCAGTCTTTGTCCAGGAAGCCGCCTTCGCCACCGGTATTCCTCCTGATCTCTACGCATTTCACCGCTACACCTGGAATTCTACCCCCCTCTACAAGCCTCAAGTCTGCCAGTTTCGAACGCAGTTCCCGGGTTGAGCCCGGGGATTTCACATCTGACTCGACAGACCGCCTGCGTGCGCTTTACGCCCAGTAATTCCGATTAACGCTTGCACCCTCCGTA
>denovo1193 A1_10635
CCTGTTTGCTCCCCACGCTTTCGCGCCTCAGCGTCAGTATCAGGCCAGGCTGTCGCCTTCGCCACCGGTGTTCTTCCCAATATCTACGAATTTCACCTCTACACTAGGAATTCCACAACCCTCTATCGACCTCTAGTCTATCAGTCTCAAATGCACTTCCCAGGTTAAGCCCGGGGATTTCACATCTGACTGCATAAACCGCCTACGCGCCCTTTACGCCC
>denovo1194 A3_22659
CCTGTTCGCTCCCCACGCTTTCGCACCTGAGCGTCAGTCTTGGTCCAGGGAGCCGCCTTCGCCATCGGTGTTCCTCCTGATCTCTACGCATTTCACCGCTACACCTGGAATTCTACCCACCTCTACAGGACTCAAGTCTGCCAGTTTCAAATGCAGTTCCCGGGTTGAGCCCGGGGATTTCACATCTGACTTATCAGACCGCCTGCGTGCGCTTTACGCCCAGTAATTCCGAATAACGCTTGCACCCTCCGTA
>denovo1195 L2_28431
CCTGTTTGCTCCCCACGCTTTCGCCCCTGAGCGTCAGTCTTTGTCCAGGGAGCCGCCTTCGCCACCGGTATTCCTCCAGATCTCTACGCATTTCACCGCTACACCTGGAATTCTACTCCCCTCTACAAGACTCTAACCTGCCAGTTTCGAATGCAGTTCTCGGGTTGAGCTCGGGGATTTCACATCTGACTTGACAGACCGCCTGCGTGCGCTTTACGCCCAGTAATTCCGAATAACGCTTGCACCCTCCGTA
>denovo1196 A1_29048
CCTGTTTGCTCCCCTCGCTTTCGAACCTGAGCGTCAGTCTTGGTCCAGGCGGCCGCCTTCGCAACTGGTGTTCTTCCAGATCTCTACGCATTCCACCGCTACACCTGGAATTCCATCACCCTCTACCATACTCAAGAACTACAGTATTAAAAGCAGTTCACGGGTTGAGCCCGTAAATTAAACTTCTAACTTATAATTCCGCCTACACTCCCTTTACGCCCAGTAATTCCGAACAACGCTTGCACCCTACGTA
>denovo1197 L2_55046
CCTGTTTGCTACCCACGCTTTCGCACCTGAGCGTCAGTATTTGCCCAGGGGGTCGCCTTCGCCACTGATATTCCTCCAGATCTCTACGCATTTCACCGCTACACCTGGAATTCCACTCACCTCTACCATACTCTAGTCAGCCAGTTTCAAATGCAGTTCCCGGGTTGAGCCCAGGGATTTCACATCTGACTTGACAAACCGCCTACGCGCGCTTTACGCCCAGTAATTCCGATTAACGCTTGCACCCTCCGTA
>denovo1198 L2_24388
CCTGTTTGCTCCCCACGCTTTCGCGCCTGAGCGTCAGTCTCTGTCCAGGGAGCCGCCTTCGCCACCGGTATTCCTCCAGATCTCTACGCATTTCACCGCTACACCTGGAATTCTACCCTCCTCTACCAGACTCTAGCCTGCCAGTTTCGAATGCAGTTCCCGGGTTGAGCCGGGGGATTTCACATCTGACTTGGCAGGCCGCCTGCGCGCGCTTTACGCCCAGTGATTCCGATCAACGCTTGCACCCTCCGTA
>denovo1199 A2_9012
CCCATTTGCTACCCTAGCTTTCGTCTCTGAGTGTTAGTAATAGCCCAGTAAAGTGCCTTCGCCATCGGTGTTCTTTCCAATCTCTACGCATTTCACCGCTCCACTGGAAATTCCCTTTACCCCTACTATACTCTAGTCTAATAGTTTCGACTGCGATTTTGAGGTTGAGCCTCAAGATTTAACAGTTGACTTATTAAACAACCTACAGACGCTTTACGCCCAGTGATTCCGGATAACACTTGCATCCTCCGTC
>denovo12 L2_33352
CCTGTTTGCTCCCCACGCTTTCGCACCTGAGCGTCAGTCTTTGACCAGGAGGCCGCCTTCGCCACCGGTATTCCTCCAGATATCTACGCATTTCACCGCTACACCTGGAATTCCACCCCCCTCTACAAGACTCTAGTCTGACAGTTTCAATTGCAGTTCCCGAGTTGAGCCCGGGGATTTCACATCCGACTTGACAGACCGCCTGCGTGCGCTTTACGCCCAGTAATTCCGATTAACGCTTGCACCCTCCGTA
>denovo120 A2_17791
CCTGTTCGCTCCCCACGCTTTCGTCCATCAGTGTCAATATATTATTAGTGATCTGCCTTCGCGATTGGTATTCTATGTAATATCTATGCATTTCACCGCTACACTACATATTCTAACCACTTCATAATAATTCAAGATAACCAGTATCAAAGGCAATTTTACAGTTGAGCTGCAAACTTTCACCTCTGACTTAATTATCCACCTACGGACCCTTTAAACCCAATGATTCCGGATAACGCTTGGATCCTCCGTA
>denovo1200 L1_21817
CCTGTTTGCTACCCACGCTTTCGCACCTCAGCGTCAGTCTCGGTCCAGGGGGCCGCCTTCGCCACTGGTATTCCTCCTGATATCTACGCATTTCACCGCTACACCAGGAATTCTACCCCCCTCTTCCATACTCTAGTCTGACAGTATCGAATGCAGTTCCCGGGTTAAGCTCAGAGTTTTCACATCCGACTTGACAGTCCGCCTACGCGCGCTTTACGCCCAGTAATTCCGATTAACGCTTGCACCCTCCGTA
>denovo1201 A1_29043
CCTGTTTGCTCCCCACGCTTTCGCACCTGAGCGTCAGTCTTGGTCCAGGGGGTCGCCTTCGCCACCGGTATTCCTCCAGATCTCTACGCATTTCACCGCTACACCTGGAATTCCACCTCCCTCTACAAGACTCTAGTCCTCCAGTTTTGAATGCAGTTCCCTGGTTGAGCCCGGGGATTTCACATCCGACTTGCAAGACCGCCTGCGTGCGCTTTACGCCCAGTAATTCCGATTAACGCTTGCACCCTCCGTA
>denovo1202 A1_41906
CCTGTTTGCTCCCCACGCTTTCGCACCTCAGCGTCAGTCTTTGTCCAGGGGGCCGCCTTCGCCACCGGTATTCCTCCAGATCTCTACGCATTTCACCGCTACACCTGGAATTCCACCACCCTCTACAAGACTCAAGCCTGCCAGTTTCAAATGCAGTTCCAGGGTTGAGCCCGGGGATTTCACATCCGACTTGACTGACCGCCTGCGTGCGCTTTACGCCCAGTAATTCCGATTAACGCTTGCACCCTCCGTA
>denovo1203 A3_22656
CCTGTTTGCTCCCCACGCTTTCGCACCTCAGCGTCAGTATCGGACCAGTAAGCCGCCTTCGCCACTGGTGTTCCTGCGAATATCTACGAATTTCACCTCTACACTCGCAATTCCACTTACCTCTTCCGAACTCAAGATATCCAGTATCAAAGGCAGTTCCGGGGTTGAGCCCCGGGATTTCACCCCTGACTTAAATATCCGCCTACGTGCGCTTTACGCCCAGTAATTCCGAACAACGCTAGCCCCCTTCGTA
>denovo1204 A2_20821
CCCATTTGCTACCCTAGCTTTCGTCCCTGAGTGTCAGTAATAGCCCAGTAAAGTGCCTTCGCCATCGGTGTTCTTTCCAATCTCTACACATTTCACCGCTCCACTGGAAATTCCCTTTACCTCTACTATACTCTAGTCCAATAGTTTCGACTGCGATTTCGAAGTTGAGCTTCAAGATTTAACAGTTGACTTATTGAGCCACCTACAGACGCTTTACGCCCAGTGATTCCGGATAACACTTGCATCCTCCGTC
>denovo1205 A2_41111
CCTGTTTGCTCCCCACGCTTTCGCACCTGAGCGTCAGTCTTTGTCCAGGGGGCCGCCTTCGCCACCGGTATTCTTCCAGATCTCTACGCATTTCACCGCTACACCTGGCATTCTACCTCCCTCTACAAGACTCTAGCCTGCCAGTTTCGATTGCAGTTCCCGGGTTGAGCCCGGGGATTTCACCACTGACTTGACAGACCGCCTGCGTGCGCTTTACGCCCAGTAATTCCGATTAACGCTTGCACCCTCCGTA
>denovo1206 A2_21538
CCTGTTTGCTCCCCACGCTTTCGCACCTGAGCGTCAGTATTTGCCCAGGGAGTCGCCTTCGCCACTGATGTTCCTTCAGATCTCTACGCATTTCACCGCTACACCTGAAATTCCACTCACCTCTACCATACTCTAGATATCCAGTATCAAATGCAGTTCCCAGGTTGAGCCCGGGGATTTCACATCCGACTTGACAGTCCGCCTGCGCGCGCTTTACGCCCAGTAATTCCGATTAACGCTTGCACCCTCCGTA
>denovo1207 L2_19808
CCTGTTTGCTCCCCACGCTTTCGCACCTGAGCGTCAGTCTTTGTCCAGGGGGCCGCCTTCGCCACCGGTATTCCTCCAGATCTCTACGGATTTCACCGCTACACCTGGAATTCTACCCCCCTCTACAAGACTCTAGGCTACCAGTTTCGAATGCAGTTCTCCGGTTGAGCTGTAGGATTTCACATCAGACTTGCCAGCCCGCCTGCGTGCCCTTTACGCCCAGTAATTCCGATTAACGCTTGCACCCTCCGTA
>denovo1208 A3_11462
CCTGTTTGCTCCCCACGCTTTCGCGCCTCAGCGTCAGTTATGAGCCAGGTTGTCGCCTTCGCCACCGGTGTTCTTCCCAATATCTACGAATTTCACCTCTACACTGGGAATTCCACAACCCTCTCGCACACGCTAGTTTGCACGTATCAAATGCAGCTCCCAGGTTAAGCACGGGGATTTCACATCTGACTGTTCAAACCGCCTACGCGCCCCTTACGCCCAGTCATTCCGAGCAACGCTAGC
>denovo1209 L2_16308
CCTGTTTGCTCCCCACGCTTTCGCACCTGAGCGTCAGTCTCAGTCCAGGGGGCCGCCTTCGCCACCGGTATTCCTCCAGATCTCTACGCATTTCACCGCTACACCTGGAATTCTACCTCCCTCTCTAGCACTCTAGCTTGCCAGTTTCGAATGCAGTTCCCAGGTTGAGCCCGGGGATTTCACATCCGACTTGACAAACCGCCTACGCGCGCTTTACGCCCAGTAATTCCGATTAACGCTTGCACCCTCCGTA
>denovo121 L2_676
CCTGTTTGCTCCCCACGCTTTCGCACCTGAGCGTCAGTATTTGTCCAGGGGATCGCCTTCGCCACCGGTATTCCTAGAGATATCTACGCATTTTACCGCTACACCTGGAATTCCACCCCCCCCTCCAAGACTCTAGTCAGCCAGTTTCGAATGCAGTTCCCTGGTTAAGCCAGGGGATTTCACATCCGACTTGACTGACCGCCTGCGTGCGCTTTACGCCCAGTAATTCCGATTAACGCTTGCACCCTCCGTA
>denovo1210 A2_45120
CCTGTTTGCTCCCCACGCTTTCGTACCTGAGTGTCAGTCTCTGTCCAGGGGGCCGCCTTCGCCACTGGTATTCCTTCCGATCTCTACGCATTTCACCGCTACACCGGAAATTCCACACCCCTCTACAATACTCTAGTCTTGTAGTTTTGAATGACGTTCCCAGGTTGAGCCCGGGGATTTCACAGCCAACTTGAAAAACAACCTACGGACCCTTTACGCCCAGTAATTCCGATTAACGCTTGCACCCTCCGTA
>denovo1211 L2_66049
CCTGTTTGCTCCCCACGCTTTCGCACCTCAGCGTCAGTATCAGGCCAGAGTGTCGCCTTCGCCACTGGTGTTCCTCCAGATCTCTACGCATTTCACCGCTACACCTGGAATTCCACCCCCCTCTACTATACTCTAGCCTGCCAGTTGCGAATGCAGTTCCCGGGTTGAGCCCGGGGATTTCACATCCGACTTGACAGACCGCCTACGTGCGCTTTACGCCCAGTAATTCCGATTAACGCTTGCACCCTCCGTA
>denovo1212 L1_6198
CCTGTTTGCTCCCCACGCTTTCGCATCTGAGCGTCAGTCTCTGTCCAGGGGGCCGCCTTCGCCACCGGTATTCCTCCTGATCTCTACGCATTTCACCGCTACACCTGGAATTCTCCCCGCCTCTACAAGACTCTAGTCTGCCAGTTTCGAGTGCAGTTCCCGGGTTGAGCCCGGGGATTTCACATCCGACTTGACAAACCACCTGCGTGCGCTTTACGCCCAGTAATTCCGATTAACGCTTGCACCCTCCGTA
>denovo1213 A1_7538
CCTGTTTGCTCCCCACGCTTTCGCACCTCAGCGTCAGTACTGAGCCAGCTTGCCGCCTTCGCCACCGGTGTTCCTCCCAATATCTACGAATTTCACCTCTACACTGGGAATTCCACAACCCTCTCTCACACTCTAGTTTGCACGTTTTAAATGCAGCTCCCAGGTTGAGCCCGGGGATTTCACATCTAACTTTACAAGCCGCCTACGCGCCCTTTACGCCCAGTAATTCCGAACAACGCTAGCCCCCTCCGTA
>denovo1214 L1_26280
CCCGTTTGCTCCCCACGCTTTCGCGCCTGAGCGTCAGTATTGGTCCAGGAGACCGCCTTCGCCATCGGTATTCCTACTGATCTCTACGCATTTCACCGCTACACCTCGAATTCCATCTCCCCCTACCATACTCTAGTCTGCCAGTTTCGAATGCAGTTCTCCGGTTGAGCTGGAGGATTTCACATCTGACTTGACAACCCGCCTACGCGCGCTTTACGCCCAGTGATTCCGATTAACGCTTGCACCCTCCGTA
>denovo1215 A3_12684
CCTGTTTGCTCCCCACGCTTTCGCACCTGAGCGTCAATATTGGCCCAGTGGGCCGCCTTCGCAATCGGTATTCCTCCTGATATCTACGCATTTCACCGCTACATCAGGAATTCCACCCACCTCTACCAAATTCTAGACTAACAGTATCAAAGGCAGTTCTACGGTTGAGCTGTAGGATTTCACCTCTGACTTATCAGTCCGCCTGCGTGCCCTTTACGCCCAGTAATTCCGAATAACGCTTGCACCCTCCGTA
>denovo1216 A2_31639
CCTGTTTGCTCCCCACGCTTTCGCTCCTGAGCGTCAGTCTTGGTCCAGGGGATCGCCTTCGCTACCGGTATTCCTCGAGATCTCTACGCATTTCACCGCTACACCTCGAATTCTACCCCCCTCTACAATACTCTAGTCTGCCAGTTTCGAATGCAGTTCCAGGGTTAAGCCCGGGGATTTCACATCCGACTTGGCAGACCGCCTACGTGCGCTTTACGCCCAGTAATTCCGATTAACGCTTGCACCCTCCGTA
>denovo1217 L2_39694
CCTGTTTGCTCCCCACGCTTTCGCACCTCAGTGTCAGTATTTGTCCAGGGGGCCGCCTTCGCCACTGGTATTCCTCATAATCTCTACGCATTTCACCGCTACACTATGAATTCTACCCCCCTCTACAAGACTCTAGTTTACCAGTATCAAATGCAGTTCCCAGGTTGAGCCCGGGGATTTCACATCTGACTTGACAGACCGCCTGCGTGCGCTTTACGCCCAGTAATTCCGATTAACGCTTGCACCCTCCGTA
>denovo1218 L2_33493
CCTGTTTGCCCCCCACGCTTTCGCACCTGAGCGTCAGTATTTGTCCAGGGGACCGCCTTCGCAACCGGTATTCCTTCAGATCTCTACGCATTTCACCGCTACACCTGAAATTCTATCTCCCTCTACAAGACTCTAGTCTGCCAGTTTCGAATGCAGTTCACGGGTTGAGCCCGTGGATTTCACTTCCAACTTGACAGTCCGCCTGCATGCTCTTTACGCCCAGTAATTCCGATTAACGCTTGCACCCTCCGTA
>denovo1219 L1_13366
CCTGTTTGCTCCCCACGCTTTCACACCTGAGCGTCAGTCTTTGTCCAGGGGGCCGCCTTCGCCACCGGTATTCCTACAGATCTCTACGCATTTCACCGCTACACCTGTAATTCCATCTCCCCCTACAAGACTCTAGTCTGCCAGTTTCGAATGCAGTTCCAGGGTTGAGCCCGGGGATTTCACATCCGACTTGACAGACCGCCTGCGTGCGCTTTACGCCCAGTAATTCCGATTAACGCTTGCACCCTCCGTA
>denovo122 A3_21581
CCTGTTTGCTCCCCACGCTTTCGCACCTCAGCGTCAGTATCTGGCCAGGGGGCCGCCTTCGCCACCGGTATTCCTCCAGATATCTACGAATTTCACCTCTACACCTGGAATTCCACCCCCCTCTCCAGAACTCAAGACTACCAGTTTCAAATGCAGTTCCAGGGTTGAGCCCTGGGATTTCACATCTGACTTAATAATCCGCCTACGTGCGCTTTACGCCCAGTAATTCCGAACAACGCTTGCACCCTCCGTA
>denovo1220 A1_11457
CCTGTTTGCTCCCCACGCTTTCGCACCTCAGCGTCAGTCTTTGTCCAGGAGGCCGCCTTCGCCACCGGTATTCCTCCAGATCTCTACGAATTTCACCTCTACACCTGGAATTCTACCCTCCTCTACAAGACTCTAGTCTGTCAGTTTCGAATGCAGTTCCCGGGTTGAGCCCAGGGATTTCACATCTGACTTGACAGACCGCCTACGTGCCCTTTACGCCCAGTAATTCCGATTAACGCTTGCACCCTCCGTA
>denovo1221 A3_3416
CCTGTTTGCTCCCCACGCTTTCGCGCCTCAGCGTCAGTATCGAGCCAGGTTGCCGCCTTCGCCACCGGTGTTCTTCCCAATATCTACGAATTTCACCTCTACACTGGGAATTCCACAACCCTCTCTCAGACTCTAGTCAATGCGTCTCAAATGCAGTCCCTAGGTTAAGCTCAGGTATTTCACGTCTGACTGCATCAACCGCCTACGCGCCCTTTACGCCCAGTCATTCCGAGCAACGCTAGCCCCCTTCGTA
>denovo1222 L2_30472
CCTGTTTGCTACCCACGCTTTCGCACCTGAGCGTCAGTATTTGTCCAGGGAGCCGCCTTCGCCACCGGTATTCCTCCAGATCTCTACGCATTTCACCGCTACACCTGGAATTCTCCTCTCCTCTACAATACTCTAGTCTGCCAGTTTCGAATGCAGCTCCGGGGTTGAGCCCGGGGATTTCACATCCGACTTAACAGACCGCCTGCGTGCGCTTTAC
>denovo1223 L2_40280
CCTGTTCGCTCCCCACGCTATCGCACCTGAGCGTCAGTCTTTGTCCAGGAGGCCGCCTTCGCCACCGGTATTCCTCCAGATCTCTACGCATTTCACCGCTACACCTGGAATTCTACCCCCCTCTACAAGACTCAAGCCTGCCAGTTTCAAATGCAGTTCCCAGGTTGAGCCCGGGGATTTCACATCTGACTTAACAGACCGCTTGCGTGCGCTTTACGC
>denovo1224 L2_33656
CCTGTTTGCTCCCCACGCTTTCGCACCTCAGCGTCAGTCTTTTACCAGTGGGCCGCCTTCGCCACCGGTATTCCTCCAGATCTCTACGCATTTCACTGCTACACCTGGAATTCTACTACCCTCTACTACACTCTAGTCAACCAGTTTCGAATGCAGTTCCCGGGTTGAGCCCGGGGATTTCACATCCGACTTGACAGACCGCCTGCGTGCCCTTTACGCCCAGTAATTCCGATTAACGCTTGCACCCTCCGTA
>denovo1225 A2_44914
CCCGTTTGCTCCCCACGCTTTCGCACCTGAGCGTCAGTATTTGTCCAGGGAGCCGCCTTCGCCACCGGCATTCCTCCAGATCTCTACGCATTTCACCGCTACACCTGGAATTCCACTCCCCTCTACAAGACTCTAGCTTGCCAGTATCGAATACAGTTCCCGGGTTGAGCCCGGGGATTTCACATCCGACTTGACAGACCGCCTGCGTGCGCTTTACGCCCAGTAATTCCGATTAACGCTTGCACCCTCCGTA
>denovo1226 L2_13134
CCTGTTTGCTCCCCACGCTTTCGCACCTCAGCGTCAGTTTTTGTCCAGGGAGCCGCCTTCGCCACTGATATTCCTCCAGATCTCTACGCATTTCACCGCTACACCTGGAATTCCACTCTCCTCTACAAGACTCTAGTCTGCCAGTTTCGAATGCAGTTCCCGGGTTGAGCCCGGGGATTTCACATCCGACTTGACAGACCGCCTGCGTGCGCTTTACGCCCAGTAATTCCGATTAACGCTTGCACCCTCCGTA
>denovo1227 A3_22319
CCTGTTTGCTCCCCACGCTTTCGCACCTCAGCGTCAATACCAGTCCAGTGAGCCGCCTTCGCCACTGGTGTTCTTCCGAATATCTACGAATTTCACCTCTACACTCGGAATTCCACTCACCTCTCCTGGATTCAAGCTATCTAGTTTCAAAGGCAGTTCCGGGGTTGAGCCCCGGGCTTTCACCTCTGACTTGAATAGCCGCCTACGTGCGCTTTACGCCCAGTAATTCCGAACAACGCTGGCTCCCTCCGTA
>denovo1228 L2_29845
CCCGTTTGCTCCCCACGCTTTCGCACCTCAGCGTCAGTTTTTGTCCAGGGGGCCGCCTTCGCCTCCGGTATTCCTCCTGATCTCTACGCATTTCACCGCTACACCTGGAATTCTACCCCCCTCTACAAGACTCTAGTATGCCAGTTTCGAATGCAGTTCCCTGGTTAAGCCCGGGGATTTCACATCCGACTTGTCAAACCGCCTGCGTGCGCTTTACGCCCAGTAATTCCGATTAACGCTTGCACCCTCCGTA
>denovo1229 A2_21442
CCTGTTTGCTCCCCACGCTTTCGCACCTGAGCGTCAGTCTTTGTCCAGGAGGCCGCCTTCGCCACCGGTATTCCTCCTGATCTCTACGCATTTCACCGCTACACCAGGAATTCTACCTCCCTCTACAAGACTCTAGTCTGCCAGTATCGAATGCAGTTCCCGGGTTGAGCCGGGGGATTTCACAACCGACTTTACATACCGCCTGCGGGCGCTTTACGCCCAGTAATTCCGATTAACGCTTGCACCCTCCGTA
>denovo123 A3_9744
CCTGTTTGCTCCCCACGCTTTCGCGCCTCAGCGTCAGTGATGGTCCAGTTGGCCGCCTTCGCCACCGGTGTTCTTGCGAATATCTACGAATTTCACCTCTACACTCGCAGTTCCACCAACCTCTACCATACTCAAGCGTCCCAGTATCGAAGGCCATTCTGTGGTTGAGCCACAGGCTTTCACCCCCGACTTAAAACGCCGCCTACGCGCCCTTTACGCCCAGTGATTCCGAGCAACGCTAGCCCCCTTCTTA
>denovo1230 L2_56408
CCTGTTTGCTCCCCACGCTTTCGCACCTGAGCGTCAGTCTTTGTCCAGGGGGCCGCCTTCGCCACCGGTATTCCACCAGATCTCTACGCATTTCACCGCTACACCTGGCATTCTACCCACTTCTACAAGACTCTAGTCTGCCAGTTTCGAATGCAGTTCCAGGGTTGAGCCCGGAGCTTTCACAACCGACTTGATAGACCGCCTGCGTGCGCTTTACGCCCAGTAATTCCGATTAACGCTTGCACCCTCCGTA
>denovo1231 L2_21420
CCTGTTTGCTCCCCACGCTTTCGCACCTGAGCGTCAGTTTTTGTCCAGGGGGCCGCCTTCGCCACTGGTATTCCTCCAGATCTCTACGCATTTCACCGCTACACCTGGAATTCTACCACCCTCTACAAGACTCTAGCCTGCCAGTTTCGAATGCAGTTAACGGGTTGAGCCCGGTGATTTCACATCCGACTTGACAGACCGCCCGCGTGCGCTTTACGCCCAGTAATTCCGATTAACGCTTGCACCCTCCGTA
>denovo1232 A1_42808
CCTGTTTGCTCCCCACGCTTTCGCACCTCAGCGTCAGTATCGGTCCAGGAGGCCGCCTTCGCCACCGGTATTCCTCCACATCTCTACGCATTTCACCGCTACACGTGGAATTCTACCTCCCTCTACCGGACTCTAGTCTACCAGTTTCGAATGCAGTTCCCAGGTTGAGCCCAGGGCTTTCGCATCCGACTTGACAGACCGCCTGCGTGCGCTTTACGCCCAGTAATTCCGATTAACGCTTGCACCCTCCGTA
>denovo1233 L3_27
CCTGTTTGCTCCCCACGCTTTCGCACCTTAGCGTCAGTCTTTGTCCAGGGGACCGCCTTCGCCACCGGTATTCCTCCAGATCTCTACGCATTTCACCGCTACACCTGTAATTCTACCTCCCTCTACAATACTCTAGTCTGCCAGTTTCGAATGCAGTTCTCGGGTTAAGCTCGAGGATTTCACATCAGACTTGACAGCCCGCCTGCGTGCGCTTTACGCCCAGTAATTCCGAATAACGCTTGCACCCTCCGTA
>denovo1234 L1_13781
CCTGTTCGCTACCCACGCCTTCGCACCTCAGCGTCAGTATCGGTCCAGGGAGCTGCCTTCGCCACCGGTGTTCCTCCTGATATCTACGCATTTCACCTCTACACCTGGAATTCCGCTCTCCTCTCCAGTACTCAAGTCTTGCAGTTTCAAATGCACTTCCCGGGTTGAGCCCTGGGCTTTCACATCTGACTGGCAAGACCGCCTACGCGCCCTTTACGCCCAATAATTCCGAATAACGCTTGCAC
>denovo1235 L3_25
CCTGTTTGCTCCCCACGCTTTCGCACCTGAGCGTCAGTCTCTGTCCAGGGGGCCGCCTTCGCCACTGATGTTCCTTCCAATCTCTACGCATTTCACCGCTACACTGGAAATTCCACCCCCCTCTACAGTACTCTAGTTTTCCAGTTCAAAATGCAGTTCCAAGGTTGAGCCCGGGGCTTTCACATCTTACTTGACTGACCGCCTACGAACGCTTTACGCCCAGTAATTCCGATTAACGCTTGCACCCCTCGTA
>denovo1236 L3_22
CCTGTTTGCTCCCCACGCTTTCGCACCTTAGCGTCAGTATTTGTCCAGGAGGTCGCCTTCGCCACCGGTATTCCTCCAGATATCTACGAATTTCACCTCTACACCTGGAATTCCACCTCCCCCTCCAATACTCTAGTCTGCCAGTTTCAAATGCAGTTCCATGGTTGAGCCATGGGATTTCACATCAGACTTGACAGACCGCCTACGCGCGCTTTACGCCCAGTAATTCCGAATAACGCTTGCACCCTCCGTA
>denovo1237 L2_7447
CCTGATTGTTCCCCACGCTTTCGTACCTGAGCGTCAGTCTTTGTCCAGGGGGCCGCCTTCGCCACCGGTATTCCTCCAGATCTCCATGCATTTCACCGCTACACCTGGAATTCTACCCCCCTCTACAAGACTCTAGCCTGCCAGTTTCGAATGCAGTTCCCGGGTTGAGCCCGGGGATTTCACATCCGACTTGACAGACCGCCTGCGTGCGCTTTCCGCCCCGTAATTCCGATTAACGCTTGCACCCTCCGTA
>denovo1238 A2_39089
CCTGTTTGCTCCCCACGCTTTCGCACCTTAGCGTCAGTCTTGGTCCAGGAGGCCGCCTTCGCTACCGGTATTCCTCCAGATCTCTACGCATTTCACCGCTACACCTGGAATTCCACCTCCCCCTACAAGACTCTAGTCAGCCAGTTTCGAATGCAGTTCCAGGGTTAAGCCCGAGGATTTCACATCCGACTTGACAGACCGCCTGCGTGCGCTTTACGCCCAGTAATTCCGATTAACGCTTGCACCCTCCGTA
>denovo1239 L2_54373
CCTGTTTGCTCCCCACGCTTTCGCACCTCAGCGTCAGTATCTGTCCAGGTGGCCGCCTTCGCCACCGGTATTCCTCCTGATCTCTACGCATTTCACCGCTACACCTGGAATTCTACCACCCTCTACACTACTCTAGTCTGCCAGTTTCGAATGCAGTTCCCGGGTTGAGCCCGAGGCTTTCACATCCGACTTAACAGGCCGCCTGCGTGCGCTTTACGCCCAGTAATTCCGATTAACGCTTGCACCCTCCGTA
>denovo124 L2_9880
CCTGTTTGCTCCCCACGCCTTCGCACCTCAGCGTCAGTATCTGTCCAGGGAGCCGCCTTCGCCACCGGTGTTCCTCCAGATCTCTACGCATTTCACCGCTACACCTGGAATTCTACTTCCCTCTACAGGACTCTAGTCTGCCAGTTTCGAATGCAGTTCCCGGGTTGAGCCCGGGGATTTCACATCTGACTTACCACACCGCCTGCGTGCGCTTTACG
>denovo1240 L1_37507
CCTGTTTGCTACCCACGCTTTCGCACCTCAGCGTCAGTCTTAGTCCAGGAAGCCGCCTTCGCCACTGATGTTCCTCCAGATATCTACGCATTTCACCGCTACACCTGGAATTCCGCTTCCCTCTACTAGACTCTAGTCAACCAGTATCATATGCAATTCCCAGGTTGAGCCCAGGGCTTTCACATCCGACTTGCCTGACCACCTGCGCGCGCTTTACGCCCAGTAATTCCGATTAACGCTTGCACCCTCCGTA
>denovo1241 A3_37942
CCCGTTTGCTCCCCACGCTTTCGCACCTGAGCGTCAGTCTTTGTCCAGGAGGTCGCCTTCGCCACCGGTATTCCTCCAGATCTCTACGCATTTCACCGCTACACCTGGAATTCCACCCCCCCCTACAATACTCTAGTCTGCCAGTTTCCAATGCAGTTCTATGGTTAAGCCATAGGATTTCACATCAGACTTGGCTTCCCGCCTGCGTGCCCTTTACGCCCAGTAATTCCGATTAACGCTTGCACCCTCCGTA
>denovo1242 L1_38880
CCTGTTTGCTCCCCACGCTTTCGCATCTCAGCGTCAGTATTGGTCCAGAAAGCCGCCTTCGCCACTGGTATTCCTCCGGATATCTACGGATTTCACCCCTACACTCGGAATTCTACTTCCCTCTCCCATACTCAAGTCTGCCAGTATCGAATGCAGTTCCAGGGTTGAGCCCGGGGATTTCACATCAGACTTAACAGACCGCCTGCGTGCGCTTTACGCCCAGTAATTCCGATTAACGCTTGCACCCTCCGTA
>denovo1243 A1_56698
CCTGTTTGCTCCCCACGCTTTCGCGCCTTAGCGTCAGTATCGAGCCAGGTTGTCGCCTTCGCTACCGGTGTTCTTACCAATATCTACGAATTTCACCTCTACACTGCTAATTCCACAACCCTCTCTCGACCTCTAGTCTATGCGTCTCAAATGCAGTTCCCAGGTTAAGCCCTGGGATTTCACATCTGACTGGGTAACCCGCCTACGCGCCCTTTACGCCCAGTCATTCCGAGCAACGCCAGCCCCCTTCGTA
>denovo1244 L1_16099
CCTGTTTGCTCCCCACGCTTTCGCACCTGAGCGTCGGTATTGGTCCAGGAGACCGCCTTCGCCACCGGTATTCCTCCAGATCTCTACGCATTTCACCGCTACACCTGGAATTCTACCTCCCCCTACCAGACTCTAGTCTGCCAGTTTCGAATGCAGTTCCCGGGTTGAGCCCGGGGATTTCACATCTGACTTGACAGCCCGCCTGCGTGCGCTTTACGCCCAGTAATTCCGATTAACGCTTGCACCCTCCGTA
>denovo1245 L3_278
CCTGTTTGCTCCCCACGCTTTCGCACCTGAGCGTCAGTATTATCCCAGCGAGCCGCCTTCGCCACCGGTATTCCTCCAGATCTCTACGCATTTCACCGCTACACCTGGAATCCTACCAGCCTCTACTATACTCTAGCTTGCCAGTATCGAATGCAGTTCCCAGGTTGAGCCCGGGGATTTCACATCCGACTTAACAAGCCGCCTGCGTGCGCTTTACGCCCAGTAATTCCGATTAACGCTTGCACCCTCCGTA
>denovo1246 L2_55445
CCTGTTTGCTCCCCACGCTTTCGCACCTGAGCGTCAGTATATGCCCAGGGGGCCGCCTTCGCCACCGGTATTCCTCCAGATCTCTACGCATTTCACCGCTACACCTGACATTCTACCCACCTCTACAAGACTCTAGTCTAACAGTTTCAAATGCAGTTCCCGGGTTGAGCCCGGGGATTTCACATCTGACTTATCAGACCGCCTGCGTGCGCTTTACGCCCAGTAATTCCGATTAACGCTTGCACCCTCCGTA
>denovo1247 A1_6209
CCTGTTTGCTCCCCACGCTTTCGCGCCTCAGCGTCAGTATCGAGCCAGGGTGCCGCCTTCGCCACCGGTGTTCTTCCCAATATCTACGAATTTCACCTCTACACTGGGAATTCCACAACCCTCTCTCTACCTCTAGCCTATGAGTCTCAAATGCAGTTCCCAGGTTAAGCCCGGGGATTTCACACCTGACTGGATAAACCGCCTACGCGCCCTTTACGCCCAGTCATTCCGAGCAACGCTCGCCCCCTCCGTA
>denovo1248 L2_47554
CCTGTTTGCTCCCCACGCTTTCGCACCTGAGCGTCAGTCTTTGGCCAGGCAGTCGCCTTCGCCACCGGTATTCCTCCACATCTCTACGCATTTCACCGCTACACCTGGAATTCTACCCCCCTCTACAATACTCCAGTCTGCCAGTTTTGAATGCAGTTCCCGGGTTGAGCCCGGGGATTTCACATCCGACTTGCCAGACCGCCTGCGTGCGCTTTAC
>denovo1249 L3_272
CCTGTTTGCTCCCCACGCTTTCGCACCTGAGCGTCAGTCTTAGTCCAGCAGGCCGCCTTCGCCACTGGTATTCCTCCAGATCTCTACGCATTTCACCGCTACACCTGGAATTCTACTTGCCTCTACTAGACTCTAGTTAACCAGTATCAAATGCAGTTCCCAGGTTGAGCCCGGGGATTTCACATCTGACTTGACAGACCGCCTACGTGCGCTTTACGCCCAGTAATTCCGATTAACGCTTGCACCCTCCGTA
>denovo125 L2_22046
CCTGTTTGCTCCCCACGCTTTCGCACCTGAGCGTCAGTATTTGTCCAGGGGGCCGCCTTCGCCACCGGTGTTCTTCCCGATCTCTACGCATTTCACCGCTACACCTGGAATTCTACCCCCCTCTACAAAACTCTAGTCTGCCAGTTTCGAATGCAGTTCCCAGGTTGAGCCCGGGGATTTCACATCTGACTTGACAAACCGCCTACGTGCGCTTTACGCCCAGTAATTCCGATTAACGCTTGCACCCTCCGTA
>denovo1250 L3_273
CCTGTTTGCTCCCCACGCCTTCGCGCCTCAGCGTCAGTCTTGGTCCAGGAAGCCGCCTTCGCCACCGGTGTTCCTCCTGATCTCTACGAATTTCACCTCTACACCAGGAATTCCACTTCCCTCTCCCATACTCTAGCCTAATAGTATCAAATGCAGTTCCCGGGTTGAGCCCCGGGCTTTCACATCTGACTTAAACGTCCGCCTACGCGCGCTTTACGCCCAGTAAATCCGAATAACGCTTGCA
>denovo1251 A3_37303
CCTGTTTGCTCCCCACGCTTTCGCACCTGAGCGTCAGTCTTTGTCCAGGGAGCCGCCTTCGCCACCGGTATTCCTCCAGATCTCTACGCATTTCACCGCTACACCTGGAATTCCACTCCCCTCTACTATACTCTAGTCTGGCAGTTTCGAATGCAATTCCCGGGTTGAGCCCGGGGATTTCACATCTGACTTGCCAAACCGCCTGCGTGCGCTTTAC
>denovo1252 L3_271
CCTGTTTGCTCCCCACGCTTTCGCACATCAGCGTCAGTCTTTGTCCAGGGGGCCGCCTTCGCCACCGGTATTCCTCCAGATCTCTACGAATTTCACCTCTACACCTGGAATTCTACCCCCCTCTACAAGACTCAAGACTGCCAGTTTCGAATGCACTTCCCCGGTTGAGCCGAGGGATTTCACATCCGACTTG
>denovo1253 L3_276
CCTGTTCGCTCCCCACGCTTTCGCACCTCAGCGTCAGTCTTTGTCCAGGGGGCCGCCTTCGCCACTGGTATTCCTCCCGATCTCTACGCATTTCACCGCTACACCTGGAATTCCACCCCCCTCTACTATACTCTAGTCTGCCAGTTTCGAATGCAGTTCCCGGGTTGAGCCCGGAGATTTCACATCCGACTTGACAGACCGCCTGCGTGCGCTTTACGCCCAGTAATTCCGATTAACGCTTGCACCCCCCGTA
>denovo1254 L1_42292
CCTGTTTGCTCCCCACGCTTTCGCACCTGAGCGTCAGTCTTTGTCCAGGAGGCCGCCTTCGCCACCGGTATTCCTCCAGATCTCTACGCATTTCACCGCTACACCTGGAATTCCACCTCCCTCTACAAGACTCTAGTCTGCCAGTTTCGAATGCAGTTCTACGGTTGAGCCGGGGGATTTCACATCCGACTTGACAGACCGCCTGCGTGCCCTTTACGCCCAGTAATTCCGATTAACGCTTGCACCCTCCGTA
>denovo1255 A1_7338
CCTGTTTGCTCCCCACGCTTTCGCGCCTCAGCGTCAGTATCGAGCCAGGTGGCCGCCTTCGCCACCGGTGTTCCTCCCAATATCTACGCATTTCACCGCTACACCGGGAATTCCACCACCCTCTCTCGAACTCTAGTCTATGAGTCTCAAATGCAGTTCCCAGGTTAAGCCCGGGGATTTCACATCTGACTGCATAAACCGCCTACGCGCCCTTTACGCCCAGTCATTCCGAGCAACGCTAGCCCCCTTCGTA
>denovo1256 L2_21893
CCTGTTTGCTACCCACGCTTTCGCACCTCAGCGTCAGTCTTTGTCCAGGAAGCCGCCTTCGCCACCGGTGTTCCTCCAGATCTCTACGCATTTCACCGCTACGCCTGGAATTCTACCCCCCTCTACCAGACTCTAGTCTAGCAGTTTCGAATGCAGTTCCCAGGTTGAGCCCAGGGATTTCACATCCGACTTGACAGACCGCCTGCGTGCGCTTTACGCCCAGTAATTCCGATTAACGCTTGCACCCTCCGTA
>denovo1257 L1_6997
CCTGTTTGCTCCCCACGCTTTCGCATCTGAGCGTCAGTCATTGTCCAGAAGGCCGCCTTCGCCACCGGTGTTCTTCCAGATCTCTACGCATTTCACCGCTACACCTGGAATTCCACCTTCCTCTACAAGACTCTAGTCTGCCAGTTTCGAATGCAGTTCCCGGGTTGAGCCCCGGGATTTCACATCCGACTTGCCAGACCGCCTACGTGCGCTTTACGCCCAGTGATTCCGAATAACGCTTGCACCCTCCGTA
>denovo1258 A3_13409
CCTGTTTGCTCCCCACGCTTTCGCACCTGAGCGTCAGTATTTGTCCAGGGAGCCGCCTTCGCCACCGGTATTCCTCCAGATCTCTACGCATTTCACCGCTACACCTGGAATTCTACCTACCTCTACTATACTCTAGTCTGCCAGTTTCGAATGCAGTTCTCAGGTTGAGCCCGAGGATTTCACATCCGACTTGTCAGACCGCCTACGTGCGCTTTACGCCCAGTAATTCCGATTAACGCTTGCACCCTCCGTA
>denovo1259 L2_29636
CCTATTTGCTCCCCAAGCTTTCGCACCTGAGCGTCAGTCTTTGTCCAGGAGACCGCCTTCGCCACCGGTATTCCTCCAGATCTCTACGCATTTCACCGCTACACCTGGAATTCTACCTCCCTCTACAAGACTCTAGCCTGCCAGTTTCGACTGCAGTTCCCGGGTTGAGCCCGGGGATTTCACATCGGACTTGACAGACCGCCTGCGTACGCTTTACGCCCAGTAATTCCGATTAACGCTTGCACCCTCCGTA
>denovo126 L2_28795
CCTGTTTGCTCCCCACGCTTTCGCACCTCAGCGTCAGTATTTGTCCAGCAAGCCGCCTTCGCCACCGATGTTCCTCCAGATATCTACGCATTTCACCGCTACACCTGGAATTCCACCTGCCTCTACAAGACTCTAGTTAGCCAGTTTCGAATGCAGTTCCCGGGTTGAGCCCGGGGATTTCACATCTGACTTGCCAAACCGCCTGCGTGCGCTTTACGCCCAGTAATTCCGATTAACGCTTGCACCCTCCGTA
>denovo1260 L2_17095
CCCGTTTGCTACCCATGCTTTCGCGTCTTAGTGTCAGGAACGACCCAGAAGGCCGCCTTCGCCACCGGTGTTCCTCCCGATATCTACGCATTTCACTACTACACCGGGAATTCCACCTTCCTCTATCGTCCTCAAGTCTGGCAGTTTTGAGCAATCTCTCCTAGTTAAGCCAGAAGATTTCATACCCAACTTACCAAACCACCTGCACGCGCTTTACGCCCAATAAATCCGGATAACGCTCGCCTCCTACGTA
>denovo1261 L1_49739
CCTGTTTGCTCCCCACGCTTTCGCACCTCAGCGTCAGTATCGATCCAGGGGGCCGCCTTCGCCACTGGTATTCCTCCACATCTCTACGCATTTCACCGCTACACATGGAATTCTACCCCCCTCTATCGTACTCTAGCTTGCCAGTATGTGATGCAGTTCCAAGGTTGAGCCCTGGGCTTTCACATCACACTTAACAAACCGCCTACGCGCGCTTTACGCCCAGTAATTCCGATTAACGCTTGCACCCTCCGTA
>denovo1262 A1_43045
CCTGTTTGCTCCCCACGCTTTCGCACCTCAGCGTCAGTATTTGTCCAGGGAGTCGCCTTCGCCACCGGTATTCCTCCAGATATCTACGCATTTCACCGCTACACCTGGAATTCCACTACCCTCTACAATACTCTAGTCTGCCAGTTTCAAATGCAGTTCCCGGGTTGAGCCCGGGGCTTTCACATCTGACTTAACAAACCGCCTACGTGCGCTTTACGCCCAGTAATTCCGATTAACGCTTGCACCCTCCGTA
>denovo1263 L1_16255
CCTGTTTGCTCCCCACGCTTTCGCACCTGAGCGTCAGTATTTGTCCAGGGTGCCGCCTTCGCCACCGGTATTCCTCCTGATCTCTACGGATTTCACTGCTACACCTGGAATTCTACCCCCCTCTACAGGACCCTAGTCTGCCAGTTTCGACTGCAGTTCCAGGGTTGAGCCCGGGGCTTTCACAGCCGACTTGACGGACCGCCTGCGTGCGCTTTACGCCCAGTTATTCCGATTAACGCTTGCACCCTCCGTA
>denovo1264 A1_51867
CCTGTTTGCTCCCCACGCTTTCGCACCTGAGCGTCAGTCTTTGTCCAGGGGGTCGCCTTCGCCACCGGTATTCCTCCTGATCTCTACGCATTTCACCGCTACACCTGGAGTTCTACCTGCCTCTACAAGACTCTAGTCTGCCAGTTTCGAATGCAGTTCCCGGGTTGAGCCTTGGGATTTCGCATCCGACTTGA
>denovo1265 A2_43377
CCTGTTTGCTCCCCACGCTTTCACACCTGAGCGTCAGTCTTTGTCCAGGAGACCGCCTTCGCCATCGGTATTCCTCCAGATATCTACGCATTTCACCGCTACACCTGGAATTCTACCTCCCCCTACAAGACTCTAGTCAGCCAGTTTCGAATGCAGTTCTCGGGTTGAGCCCGGGGATTTCACATCCGACTTGACAGACCGCCTGCGTGCGCTTTACGCCCAGTAATTCCGATTAACGCTTGCACCCTCCGTA
>denovo1266 L1_41587
CCTGTTTGCTCCCCACGTTTTCGCATCTCAGCGTCAGTATCTGTCCAGAAGGCCGCCTTCGCCACCGGTATTCCTCCACATCTCTACGCATTTCACCGCTACACGTGGAATTCTACCTTCCTCTACAATACTCTAGTTAACCAGTTTTAAGTGCAATTCCTAGGTTGAGCCCAGGGCTTTCACACCTAACTTAATTATCCGCCTACATGCCCTTTACGCCCAGTCATTCCGATTAACGCTCGCACCCTCCGTA
>denovo1267 L2_20064
CCTGTTTGCTCCCCACGCTTTCGCACCTGAGCGTCAATCTTTGTCCAGGGGGCTGCCTTCGCCATCGGTATTCTTCCAGATCTCTACGCATTTCACCGCTACACCTGGAATTCTACCTACCTCTACAAGACTCTAGTCTATCAGTTTCGAATGCAGTTCCAGGGTTGAGCCGGAGGATTTCACATCTGACTTAACAGACCGCCTGCGTGCGCTTTACGCCTAGTAATTCCGATTAACGCTTGCACCCTCCGTA
>denovo1268 A3_25141
CCTGTTTGCTCCCCACGCTTTCGCACCTCAGCGTCAGTATCTGTCCAGAGAGCCGCCTTCGCCACCGGTGTTCCTCCAGATCTCTACGCATTTCACCGCTACACCTGAAATTCCACTCTCCTCTGCAGTACTCTAGCCTTACAGTTTCAAATGCACTTCCAGGGTTGAGCCCTGGGCTTTCACATCTGACTTATAATGCCGCCTACGCGCGCTTTACGCCCAGTAATTCCGATTAACGCTTGCA
>denovo1269 A2_39665
CCTGTTTGCTCCCCACGCTTTCGCACCTGAGCGTCAGTCTTTGTCCAGGGGGCCGCCTTCGCCACCGGTATTCCTCCAGATCTCTACGCATTTCACCGCTACACCTGGAATTCTACCTCCCTCTCTCAGACTCTAGCCTGCCAGTTTCAGATGCAGTTCACGGGTTGAGCCCGCGGATTTCACATCCGACTTGACGGACCGCCTGCGTGCCCTTTATGCCCAGTGATTCCGATCAACGCTTGCACCCTCCGTA
>denovo127 A2_34128
CCTTTTCGCTACCCACGCTTTCGTTCCTCAGTGTCAATACAGTTCCAGTAAGCTGCCTTCGCTTTTGGTGTTCCTCTAAGTATCTACGGATTGCACCCCTACACTTAGAATTCCGCTTACCTCTCCCTGATTCTAGCTTGAGAGTTTTGAACACAAACACGGAGTTGAGCTCCGGTCTTTCATATCCAACTTTTCAAGCCACCTACGAACCCTTTACACCCAGTGATTCCGGGTAACGCTCGAGACATACGTA
>denovo1270 A1_39493
CCTGTTTGCTCCCCACGCTATCGCGCCTCAGCGTCAGTAATGGACCAGCTCGCCGCCTTCGCCACCGGTGTTCTTCCCAATATCTACGAATTTCACCTCTACACTGGGAATTCCACGAGCCTCTTCCATCCTCAAGCACACCAGTCTTAAGCGCAGTCCCCAGGTTGAGCCCAGGGCTTTCACGCCTAACTTGGTGCGCCGCCTACGCGCCCTTTACGCCCAGTAATTCCGAGTAACGCTAGCCCCCTTCGTA
>denovo1271 A2_39844
CCCGTTTGCTCCCCACGCTTTCGCACCTGAGCGTCAGTATTAGTCCAGCGGGCCGCCTTCGCCACTGGTATTCCTCCAGATCTCTACGCATTTCACCGCTACACCTGGAATTCTACTTGCCTCTACAAGACTCTAGCCTGCCAGTTTCGAATGCGGTTCCCGGGTTGAGCCCGGGGATTTCACATCCGACTTGAATGACCGCCTGCGTGCGCTTTACGCCCAGTAATTCCGATTAACGCTTGCACCCTCCGTA
>denovo1272 L2_47373
CCTGTTTGCTCCCCACGCTTTCGCACCTGAGCGTCAGTCATTGTCCAGGGGGCCGCCTTCGCCACCGGTATTCCTCCAGATCTCTACGCATTTCACCGCTACATCTGGAATTCTACCTACCTCTACAAGACTCTAGTCTGACAGTTTCGAATGCAGTTCCCGAGTTGAGCTCGGGGATTTCACATCTGACTTGACAGTCCGCCTGCGTGCGCTTTACGCCCAGTAAATCCGATTAACGCTTGCACCCTCCGTA
>denovo1273 L2_43957
CCCGTTTGCTCCCCACGCTTTCACGCCTTAGCGTCAGTAATGTTCCAGGAGATCGCCTTCGCTTTCGGTATTCCTAGTGATATCTACGGATTTTACCCCTACACCACTAATTCCATCTCCCCCTCCCATACTCTAGATTACCAGTTTCCAATGCAGTTCTATGGTTAAGCCATAGGATTTCACATCAGACTTGGCAATCCACCTACGCGTCCTTTACGCCCAGTGATTCCGAATAACGCTTGCACCCTCCGTA
>denovo1274 L2_20264
CCTGTTTGCTCCCCACGCTTTCGCACCTGAGCGTCAGTATTGGTCCAGGAGGCCGCCTTCGCCACCGGTAGTCCTCCTGATCTCTACGCATTTCACCGCTACACCTGGAATTCTACCTCCCTCTACAAGACTCTAGTCAGCCAGTTTCCAATGCAGTTCCCTGGTTAAGCCCTGGGATTTCACATCAGACTTGACAGACCGCCTGCGTGCGCTTTACGCCCAGTAATTCCGAATAACGCTTGCACCCTCCGTA
>denovo1275 A1_32163
CCTGTTTGCTCCCCACGCTTTCGTGCCTCAGTGTCAGTGTTGGCCCAGACAGTCGCCTTCGCCACGGATGTTCCTCCTGATCTCTACGCATTTCACTGCTACACCAGGAATTCCACTATCCTCTGCCACACTCTAGTCGCCCAGTTTCCATCGCAATTCCCAGGTTGAGCCCAGGGCTTTCACGACAGACTTAAACAACCACCTACGCACGCTTTACGCCCAGTAATTCCGAGTAACGCTTGCACCCTTCGTA
>denovo1276 L2_30872
ACTGTTTGCTCCCCACGCTTTCGCACCTGAGCGTCAGTCTTTGTCCAGAGGGCCGCCTTCGCCACCGGTATTCCTCCAGATCTCTACGCATTTCACCGCTACACCTGGAATTCTACTCCCCTCTACAATACTCTAGTCTGCCAGTTTCAAATGCAGTTCCCGGGTTGAGCCCGGGGATTTCACATCCGACTTAACAAACCGCCTGCGCGCGCTTTACGCCCAGTAATTCCGATTAACGCTTGCACCCTCCGTA
>denovo1277 A3_1769
CCTGTTTGCTCCCCACGCTTTCGCACCTCAGCGTCAGTATTTGTCCAGTAGGCCGCCTTCGCCACCGGTATTCCTCCAGATCTCTACGCATTTCACCGCTACACTTGGAATTCTACCTCCCTCTACAAGACTCTAGATTAACAGTTTCAAATGCAGTTCCCAAGTTAAGCTCAGGGATTTCACATCTAACTTGTCTAACCGCCTACGTGCCCTTTACGCCCAGTAATTCCGATTAACGCTTGCACCCTCCGTA
>denovo1278 L3_305
CCTGTTTGCTCCCCACGCTTTCGCACCTCAGCGTCAGTCTTAGTCCAGCAAGTCGCCTTCGCCACTGGTGTTCCTCCAGATCTCTACGCATTTCACCGCTACACCTGGAATTCTACTTGCCTCTACTATACTCTAGTCTACCAGTTTCAAATGCAGTTCCCAGGTTGAGCCCGGGGCTTTCACATCTGACTTGCCTAACCGCCTACGTGCGCTTTACGCCCAGTAATTCCGATTAACGCTTGCACCCTCCGTA
>denovo1279 L3_302
CCTGTTTGCTCCCCACGCTTTCGCACCTGAGCGTCAGTCTTAGTCCAGCGCGCCGCCTTCGCCACTGGTATTCCTCCAGATCTCTACGCATTTCACCGCTACACCTGGAATTCTACCTCCCTCTACAAGACTCTAGTTTACCAGTTTCAAATGCAGTTCCCGGGTTGAGCCCGGGGATTTCACATCCGACTTGACAGACCGCCTGCGTGCGCTTTACGCCCAGTAATTCCGATTAACGCTTGCACCCTCCGTA
>denovo128 A1_15261
CCTGTTTGCTCCCCACGCTTTCGCGCCTCAGCGTCAGTATCTAGCCAGGTGGCCGCCTTCGCCACCGGTATTCTTCCCAATATCTACGAATTTCACCTCTACACTGGGAATTCCACAACCCTCTCTCGAACTCTAGTCTGTCCGTTTCAAATGCAGTTCCCAGGTTAAGCCCGGGGATTTCACATCTGACTGCATAAACCGCCTACGCGCCCTTTACGCCCAGTCATTCCGAGCAACGCTAGCCCCCTCCGTA
>denovo1280 L3_303
CCTGTTTGCTCCCCACGCTTTCGCACCTGAGCGTCAGTCTTGGTCCGGGAGATCGCCTTCGCCATCGGTATTCCTCCTGATATCTACGGATTTCACCCCTACACCTGGAATTCCACCTCCCCCTACCAGACTCTAGTCAGCCAGTTTCCAATGCAGTTCTCTGGTTAAGCCCTGGGATTTCACATCAGACTTGACAGACCGCCTGCGTGCGCTTTACGCCCAGTAATTCCGATTAACGCTTGCACCCTCCGTA
>denovo1281 L3_300
CCTGTTTGCTCCCCACGCTTTCGCACCTGAGCGTCAGTCTTGGTCCAGGGGATCGCCTTCGCCATCGGTATTCCTCCAGATCTCTACGCATTTCACCGCTACACCTGGAATTCTATCTCCCCCTACAATACTCTAGTCAGCCAGTTTCGAATGCAGTTCTCGGGTTGAGCCAGGGGATTTCACATCAGACTTGACAGACCGCCTGCGTGCGCTTTACGCCCAGTAATTCCGATTAACGCTTGCACCCTCCGTA
>denovo1282 L3_301
CCTGTTCGCTCCCCACGCTTTCGTACCTCAGCGTCAGTCTTTGCCCAGTAGGCTGCCTTCGCAATCGGTATTCTGTGTAATATCTACGCATTTCACCGCTACACTACACATTCTACCTACCTCTACAAAACTCAAGACTACCAGTATCAAATGCAGTTCCACAGTTAAGCTGGGGGATTTCACCCCTGACTTAATAGTCCGCCTACGTACCCTTTAAACCCAATAATTCCGGATAACGCTTGCACCCTCCGTA
>denovo1283 L2_66101
CCTGTTTGCTCCCCACGCTTTCGCACCTGAGTGTCAGTCTTTGTCCAGGAGGGCGCCTTCGCCATCGGTATTCCTCCAGATCTCTACGCATTTCACCGCTACACCTGGAATTCTACCCACCTCTACTAGACTCTAGTCTGCCAGTTTCGAATGCAGTTCCCGGGTTGAGCCTGTGGATTTCACAGCTGACTTGACAGACCGCCTGCGTGCGCTTTACGCCCAGTAATTCCGATTAACGCTTGCACCCTCCGTA
>denovo1284 L2_30652
CCTGTTTGCTCCCCACGCTTTCGTCCCTGAGCGTCAGTCTCTGTCCAGGGGGCTGCCTTCGCCACCGGTATTCTTCCAGATCTCTACGCATTTCACCGCTACACCTGGAATTCCACCTCCCTCTACAGTACTCTAGTCTGCCAGTTTCGAATGCAGTTCCCGGGTTGAGCCCGGGGATTTCACATCAGACTTGACAGACCGCCTACGGGCGCTTTACGCCCAATAATTCCGATTAACGCTTGCACCCTCCGTA
>denovo1285 L3_308
CCTGTTTGCTACCCACGCTTTCGCACCTCAGTGTCAGTATTGGTCCAGGAAGCCGCCTTCGCCACTGATGTTCCTCCGGATCTCTACGCATTTCACCGCTACACCCGGAATTCCACCTCCCTCTACCATACTCTAGTCTGGCAGTTTCGAATGCAGTTCCCAGGTTGAGCCCAGGGCTTTCACATCTGACTTAACAAACCGCCTACGCGCGCTTTACGCCCAGTAATTCCGATTAACGCTTGCACCCTCCGTA
>denovo1286 A2_37572
CCTGTTTGCTCCCCACGCTTTCGCACCTGAGCGTCAGTATCTGTCCAGGGGGTCGCCTTCGCCACCGGTATTCCTCCAGATCTCTACGCATTTCACCGCTACACCTGGAATTCTACCACCCTCTACAGGACTCTAGTCTGCCAGTTTCGAATGCAGTTCCCGGGTTGAGCCCGGGGATTTCACATACGACTTAACAATCCGCCTACGTGCGCTTTACGCCCAGTAATTCCGATTAACGCTTGCACCCTCCGTA
>denovo1287 L2_28659
CCTGTTTGCTCCCCACGCTTTCGCACCTGAGCGTCAGTCTTTGTCCAGGGGGCCGCCTTCGCCACCGGTGTTCCTCCAGATCTCTACGCATTTCACCGCTACACCGGGAATTCTACTTCCCTCTACCATACTCTAGTCTACTAGTTTCGAATGCAGTTCCCGGGTTGAGCCCGGGGATTTCACATCTGACTTGACAGACCGCCTACGTGCGCTTTACGCCCAGTAATTCCGAATAACGCTTGCACCCTCCGTA
>denovo1288 L2_28658
CCTGTTTGCTCCCCACGCTTTCGCACCTCAGCGTCAGTCTTAGTCCAGGGGGCCGCCTTCGCCACCGGTATTCCTCCAGATCTCTACGCATTTCACCGCTACACATGGAATTCTACCACCCTCTACCATACTCTAGCCTGCCAGTTTCGAATGCAGTTCCCGGGTTGAGCCCGGGGATTTCACATCCGACTTGACGGACCGCCTGCGTGCGCTTTACGCCCAGTAATTCCGATTAACGCTTGCACCCTCCGTA
>denovo1289 L2_24763
CCTGTTTGCTCCCCACGCTTTCGCACCTCAGCGTCAATCTCAGTCCAGGGAGTCGCCTTCGCCACTGATATTCCTTCAGATCTCTACGCATTTCACCGCTACACCTGGAATTCCACTACCCTCTACTGTATTCTAGATTGCCAGTATCGAATGCAGTTCCCAGGTTGAGCCCAGGGCTTTCACATGAGACTTAACAGTCCGCCTACGTGCGCTTTACGCCCAGTAATTCCGATTAACGCTTGCACCCTCCGTA
>denovo129 L3_551
CCTGTTTGCTCCCCACGCTTTCGCACCTGAGCGTCAGTCTCGTCCCAGGTGGCCGCCTTCGCCACTGGTATTCCTCCAGATCTCTACGCATTTCACCGCTACACCTGGAATTCTGCCACCCTCTGCCAGACTCTAGTCAGCCAGTATCAAATGCAGTTCCCAGGTTGAGCCCGGGGCTTTCACATCTGACTTGCCCATCCGCCTACGTGCGCTTTACGCCCAGTAATTCCGATTAACGCTTGCACCCTCCGTA
>denovo1290 A1_20676
CCTGTTTGCTCCCCACGCTTTCGCGCCTCAGCGTCAGTATTGAGCCAGGTTGCCGCCTTCGCCACCGGTATTCTTCCCAATCTCTACGAATTTCACCTCTACACCGGGAATTCCACCACCCTCTCTCGACCTCTAGTCTATCCGTCTCAGATGCAGTTCCCAGGTTAAGCCCGGGGATTTCACATCTGACTGCACAAACCGCCTACGCGCCCTTTACGCCCAGTCATTCCGAGCAACGCTAGCCCCCTTCGTA
>denovo1291 L2_43640
CCCCTTTGCTCCCCTAGCTTTCGCCTCTCAGTGTCAGTGTCGGCCCAGCAGACTGCTTTCGCCGCTGGTGTTCTTTCAGATCTCTACGCATTTCACCGCTCCACCTGAAGTTCCCTCTGCCCCTACCGTACTCCAGCTTGGTAGTTTCCACCGCCTGTCCAGGGTTGAGCCCTGGGATTTGACGGCGGACTTAAAACGCCACCTACAGACGCTTTACGCCCAATCATTCCGGATAACGCTTGCATCCTCTGTA
>denovo1292 L2_30098
CCTGTTTGCTCCCCACGCTTTCGCACCTCAGTGTCAGTATTGGTCCAGGAGGTCGCCTTCGCCACTGATGTTCCTCCAGATCTCTACGCATTTCACCGCTACACCTGGAATTCCACCTCCCTCTACCATACTCTAGTCTAGCAGTTTCAAATGCAGTTCCCGGGTTGAGCCCAGGGATTTCACATCCGACTTGACAAACCGCCTGCGTGCGCTTTACGCCCAGTAATTCCGATTAACGCTTGCACCCTCCGTA
>denovo1293 L2_28652
CCTGTTTGCTCCCCACGCTTTCGCACCTGAGCGTCAGTCTTTGTCCAGGGGACCGCCTTCGCCACCGGTATTCCTCCAGATCTCTACGCATTTCACCGCTACACCTGGAATTCCACCCCCCTCTACAAGACTCTAGGCTGCCAGTTTCGAATGCAGTTCTCCGGTTGAGCCCGGGGATTTCACATCAGACTTGACAGCCCGCCTACGTGCGCTTTACGCCCAGTAATTCCGATTAACGCTTGCACCCTCCGTA
>denovo1294 L2_64144
CCTGTTTGCTCCCCACGCTTTCGCACCTTAGCGTCAGTCTTTGTCCAGGGGGCCGCCTTCGCCACCGGTATTCCTCCAGATCTCTACGGATTTCACCGCTACACCTGGAATTCTACCCCCCTCTACAAGACTCTAGTCAGCCAGTTTCGAATGCAGTTCCCTGGTTGAGCCCGGGGATTTCACATCAGACTTGGCTGCCCGCCTGCGTGTGCTTTACGCCCAGTGATTCCGATTAACGCTTGCACCCTCCGTA
>denovo1295 L1_4752
CCTGTTTGCTCCCCACGCTTTCGCACCTGAGCGTCAGACTTTGTCCAGGGAGCCGCCTTCGCCACCGGTATTCCTCCAGATATCTACGCATTTCACCGCTACACCTGGAATTCCACTCTCCTCTACCAGCCTCTAGTCTGCCAGTTTCGAATGCAGTTCCCCGGTTGAGCCGGGGGATTTCACATCCGACTTGACAGACCGCCTGCGTGCGCTTTACGCCCAGTAATTCCGATTAACGCTTGCACCCTCCGTA
>denovo1296 L1_17865
CCTGTTCGCTCCCCACGCTTTCGCACCTGAGCGTCAGTCTTTGTCTAGGGAGCTGCCTTCGCCACCGGTATTCCTCCTGATCTCTACGCATTTCACCGCTACACCTGGAATTCTACCTCCCTCTACAAGACTCTAGTCTGCCAGTTTCGAATGCAGTTCTCGAGTTGAGCTCGAGGATTTCACATCCGACTTGACAGACCGCCTGCGTGCGCTTTACGCCCAGTAATTCCGATTAACGCTTGCACCCTCCGTA
>denovo1297 L1_14255
CCTGTTTGCTCCCCACGCTTTCGCACCTGAGCGTCAGTCTTTGTCCAGGGGGCTGCCTTCGCCACCGGTATTCCTCCAGATCTCTACGCATTTCACCGCTACACCTGGCATTCTACCTACTTCTACAAGACTCTAGTCTGCCAGTATCGAATGCAGTTCCATAGTTGAGCCCGGGGATTTCACATCCGACTTGACAGACCGCCTGCGTGCGCTTTACGCCCAGTAATTCCGATTAACGCTTGCACCCTCCGTA
>denovo1298 L2_26363
CCTGTTCGCTCCCCACGCTTTCGCATCTCAGCGTCAGTCTTTGTCCAGAGAGCCGCCTTCGCCACTGGTGTTCCTCCGAATCTCTACGCATTTCACTCCTACACTCGGAATTCCACTTTCCTCTCCCATACTCAAGTCTGCCAGTATCCAATGCACTTCCCGGGTTGAGCCCGGGGCTTTCACATCAGACTTAACAGACCGCCTACATGCGCTTTACGCCCAGTAATTCCGATTAACGCTTGCACCCTCCGTA
>denovo1299 A2_36886
CCTGTTTGCTCCCCACGCTTTCGCACCTGAGCGTCAGTATTTGTCCAGGGGGCCGCCTTCGCCACCGGTATTCCTCCAGATCTCTACGCATTTCACCGCTACACCTGGAATTCTACCCCCCTCTACAGGACTCTAGTCTGACAGTTTCAAATGCAGTTCCCAGGTTGAGCCCGGGGCTTTCACATCTGACTTAACAGACCACCTGCGTGCGCTTTACGCCCAGTAATTCCGATTAACGCTTGCACCCTCCGTA
>denovo13 L3_152
CCTGTTTGCTCCCCACGCTTTCGCGTCTCAGCGTCAGTAATGGTCCAGTAGACCGCCTTCGCAATCGGTATTCCTTCTGATCTCTACGGATTTTACCGCTACACCAGAAATTCCATCTACCTCTACCATACTCTAGATAGCCAGTTTCCAAAGCAGTTCAATGGTTGAGCCAGTGGATTTCACTTCAGACTTATCTATCCGCCTGCGCGCTCTTTACGCCCAGTGATTCCGAGTAACGCTTGCACCCTCCGTA
>denovo130 A2_15951
CCTGTTTGCTCCCCACGCTTTCGCACCTGAGCGTCAGTCTTGGTCCAGGAGGCCGCCTTCGCCACCGGTATTCCTCCAGATCTCTACGCATTTCACCGCTACACCTGGAATTCTACCTCCCTCTACTATACTCTAGTCTACCAGTTTCGAATGCAGTTCCCAGGTTGAGCCCGGGGATTTCACATCCGACTTGACAGACCGCCTACGTGCGCTTTACGCCCAGTAATTCCGATTAACGCTTGCACCCTCCGTA
>denovo1300 L1_9878
CATGTTTGCTCCCAACGCTTTCGCACCTGAGCGTCAGTCTTTGTCCAGGGGGCCGCCTTCGCCACCGGTATTCCTCCAGATCTCTACGCATTTCACCGCTACACTTAGCATTCTACCCACCTCTACAAGACTCTAGTCTGCCAGTTTCGAATGCAGTTCCCGGGTTGAGCCCGAGGATTTCACATCCGACTTGACAGACCGCCTGCGTGCGCTTTACGCCCAATAATTCCGATTAACGCTTGCACCCTCCGTA
>denovo1301 L2_18693
CCCGTTTGCTCCCCACGCTTTCGCACCTGAGCGTCAGTCTTTGTCCAGGGGGTCGCCTTCGCCACCGGTATTCCTACAGATCTCTACGCATTTCACCGCTACACCTGTAATTCTACCTCCCCCTACCAGACTCTAGTCTGCCAGTTTCGAATGCAGTTCTCGGGTTGAGCCAGAGGATTTCACATCAGACTTGACATACCGCCTGCGCGCGCTTTACGCCCAGTAATTCCGATTAACGCTTGCACCCTCCGTA
>denovo1302 L2_9709
CCTGTTTGCTCCCCACGCTTTCGCACCTGAGCGTCAGTCTTCGTCCAGGTGGCCGCCTTCGCCACTGGTATTCCTCCAGATATCTACGAATTTCACCTCTACACCTGGAATTCTACCACCCCCTACAAGACTCTAGTTTGCCAGTTTCGAATGCAGTTCCCGGGTTGAGCCCGGGGATTTCACATCCGACTTAACAGACCGCCTGCGTGCGCTTTACGCCCAGTAATTCCGATTAACGCTTGCACCCTCCGTA
>denovo1303 A3_41174
CCTGTTTGCTCCCCACGCTTTCGCACCTGAGCGTCAGTATTGGTCCAGTAGGTCGCCTTCGCCATCGGTATTCCTTCTGATCTCTACGCATTTCACCGCTACACCTGGAATTCCACCTACCTCTACTATACTCTAGTCTGCCAGTTTCGAATGCAGTTCTCGCGTTGAGCCCGGGGATTTCACATCCGACTTAACAGACCGCCTACGTGCGCTTTACGCCCAGTAATTCCGATTAACGCTTGCACCCTCCGTA
>denovo1304 L2_5466
CCTGTTTGCTCCCCACGCTTTCGCACCTCAGTGTCAGTATTTGTCCAGGGAGCCGCCTTCGCCACCGGTATTCCTCCCGATCTCTACGCATTTCACCTCTACACCTGGAATTCTACTACCCTCTACAATACTCTAGTCTGCCAGTTTCAAATGCACTTCCACGGTTGAGCCGTGGACTTTCACATCTGACTTAACAGACCGCCTGCGTGCGCTTTACGCCCAGTAATTCCGATTAACGCTTGCACCCTCCGTA
>denovo1305 L1_40059
CCTGTTTGCTCCCCACGCTTTCACACCTGAGCGTCAGTTTTTTTCCAGGGGACCGCCTTCGCCACCGGTATTCCTAGAGATCTCTACGCATTTCACCGCTACACCTGGAATTCCACCCCCCTCTACAAGACTCTAGTCTGCCAGTTTCGAATGCAGTTCTCGGGTTAAGCCAGAGGATTTCACATCCGACTTGACAGCCCGCCTGCGTGCGCTTTACGCCCAGTAATTCCGATTAACGCTTGCACCCTCCGTA
>denovo1306 L2_11328
CCTGTTTGCTCCCCACGCTTTCGCGCCTGAGCGTCAGTCATTGTCCAGGAGACCGCCTTCGCCACCGGTATTCCTCCAGATCTCTACGCATTTCACCGCTACACCTGGAATTCTACCCCCCTCTACAATACTCTAGTCTGCCAGTTTCGAATGCAGTTCTAGGGTTGAGCCCTAGGATTTCACATCCGACTTGACAAACCGCCTGCGTGCGCTTTACGCCCAGTAATTCCGATTAACGCTTGCACCCTCCGTA
>denovo1307 L1_45026
CCTGTTTGCTCCCCACGCTTTCGCACCTAAGCGTCAGTATCTGTCCAGGGGGTCGCCTTCGCCACCGGTATTCCTCCAGATCTCTACGCATTTCACCGCTACACCTGGAATTCTACTATCCTCTACAGGACTCTAGTCTGCCAGTTTCGAATGCAGTTCCAGGGTTGAGCCCGGGGATTTCACATCCAGCTTGACAGACCACCTGCGTGCGCTTTACGCCCAGTAATTCCGATTAACGCTTGCACCCTCCGTA
>denovo1308 L1_40051
CCTGTTTGCTCCCCACGCTTTCGCACCTCAGCGTCAGTCTTTGTCCAGGTGGCCGCCTTCGCCACCGGTATTCCTCCCGATCTCTACGCATTTCACCGCTACACCGGGAATTCTACTCCCCTCTCCAAGACTCTAGTCTGCCAGATTCGAATGCACTTCCCCGGTTGAGCCGTGGGATTTCACATCTGACTTGACAAACCGCCTGCGCGCGCTTTACGCCCAGTAATTCCGATTAACGCTTGCACCCTCCGTA
>denovo1309 A3_1010
CCTGTTCGCTCCCCACGCTTTCGCTCCTCAGTGTCAGTTACAGTCCAGAGAGCCGCCTTCGCCACTGGTGTTCCTCCACATCTCTACGCATTTCACCGCTACACGTGGAATTCCACTCTCCTCTTCTGAACTCAAGTTCCCCAGTTTCCAATGCCACTCCCCGGTTGAGCCGGGGGCTTTCACATCAGACTTAAGAATCCACCTGCGAGCCCTTTACGCCCAATAATTCCGGACAACGCTTGCCACCTACGTA
>denovo131 L1_19520
CCTGTTTGCTCCCCACGCTTTCGCACCTGAGCGTCAGTCTTTGTCCAGGGGGCCGCCTTCGCCACCGGTATTCCTCCTGATCTCTACGCATTTCACCGCTACACCTGGAATTCCACCCCCCTCTGCCTGTCTCTAGCCTACCAGTTTCGAGTGCAGTTCCCGGGTTGAGCCCGGGGATTTCACATTTGACTTGACATGCCGCCTACGTGCGCTTTACGCCCAGTAAATCCGATTAACGCTTGCACCCTCCGTA
>denovo1310 A2_6370
CCTGTTTGCTCCCCACGCTTTCGCACCTGAGCGTCAGTCTTTGTCCAGGGGGTCGCCTTCGCTATCGGTATTCCTACAGATCTCTACGGATTTCACCCCTACACCTGGAATTCTACCCCCCCCTCCAAGACTCTAGTCTGCCAGTTTCGAATGCAGTTCCCTGGTTGAGCCCGAGGATTTCACATCAGACTTGACAGCCCGCCTGCGTGCGCTTTACGCCCAGTAATTCCGATTAACGCTTGCACCCTCCGTA
>denovo1311 L1_20368
CCCGTTTGCTCCCCACGCTTTCACGCCTTAGCGTCAGTATTGTTCCAGGAGATCGCCTTCGCTTTCGGTATTCCTAGTGATCTCTACGGATTTTACCCCTACACCGCTAATTCCATCTCCCTCTCCCATACTCTAGGTAGCCAGTTTCCAATGCAGTTCTCTGGTTAAGCCGTAGGATTTCACATCAGACTTGACATCCCGCCTACGCGTCCTTTACGCCCAGTGATTCCGAATAACGCTTGCACCCTCCGTA
>denovo1312 L2_35150
CCTGTTTGCTCCCCACGCTTTCGCACCTGAGCGTCAGTATTAGTCCAGCGGGCCGCCTTCGCCACCGATATTCCTCCAGATCTCTACGCATTTCACCGCTACACCTGGAATTCCACCCGCCTCTACAAGACTCTAGTTTACCAGTTTCGAATGCAGTTCCCGGGTTGAGCCCGGGGATTTCACATCTGACTTGACAAACCGCCTGCGTGCGCTTTACGCCCAGTAATTCCGATTAACGCTTGCACCCTCCGTA
>denovo1313 L2_55539
CCTGTTTGCTCCCCACGCTTTCGCACCTGAGCGTCAGTCTTAGTCCAGGAGGCCGCCTTCGCCACCGATATTCCTCCAGATCTCTACGCATTTCACCGCTACACCTGGAATTCTACTTCCCTCTACTATACTCTAGTCTGCCAGTATCGAATGCAGTTCCCAGGTTGAGCCCGGGGCTTTCACATCCGACTTGACAAACCGCCTGCGTGCGCTTTACGCCCAGTAATTCCGATTAACGCTTGCACCCTCCGTA
>denovo1314 L2_60042
CCTGTTTGCTCCCCACGCTTTCGCACCTGAGCGTCAGTCTCTGTCCAGGGAGCTGCCTTCGCCATCGGTATTCCTCCTGATCTCTACGAATTTCACCGCTACACCAGGAATTCTACTCTCCTCTACAAGACTCTAGTCTGGCAGTTTCAAATGCAGTTCCAGGGTTGAGCCCGGGGATTTCACATCCGACTTACCAGACCGCCTACGCGCGCTTTACGCCCAATAATTCCGAATAACGCTTGCACCCCCCGTA
>denovo1315 A3_38094
CCTGTTTGCTCCCCACGCTTTCGCGCCTCAGCGTCAGTAATGACCCAGATAGCCGCCTTCGCCACCGGTGTTCTTCCTAATATCTACGAATTTCACCTCTACACTGGGAATTCCTCTATCCTCTTTCAATCTCTAGTTTAGCAGTTTTAAAAGCAATTCCAAGGTTGAGCCTTGGGATTTCACTTTTAACTTACTAAACCGCCTACGCGCCCTTTACGCCCAGTAATTCCGAATAACGCTAGCCCCCTCCGTA
>denovo1316 A2_40563
CCTGTTCGCTCCCCACGCTTTCGCACCTGAGCGTCAATATTAGTCCAGGGGGCTGCCTTCGCCATCGGTATTCCTCCAGATCTCTACGCATTTCACTGCTACACCTGGAATTCTACCCCCCTCTACAAGATTCTAGTCTACCAGTTTCGAATGCAGTTCCCGAGTTGAGCCCGGGGATTTCACATCCGACTTGCAAGACCGCCTGCGTACCCTTTACGCCCAGTAATTCCGATTAACGCTTGCACCCTCCGTA
>denovo1317 L1_11809
CCTGTTTGCTCCCCACGCTTTCGCACCTCAGCGTCAGTATCGGTCCAGGAGGCCGCCTTCGCCACCGGTATTCCTCCAGATCTCTACGCATTTCACCGCTACACGTGGAATTCTACCTCCCTCTATCGGACTCTAGTCTACCAGTATCGAATGCAGTTCCCAGGTTGAGCCCGGGGATTTCACAGCCGACTTGACAGACCGCCTACGTGCGCTTTACGCCCAGTAATTCCGATTAACGCTTGCACCCTCCGTA
>denovo1318 A1_50445
CCTGTTTGCTCCCCACGCTTTCGCACCTCAGTGTCAGTATTAGTCCAGGTGGTCGCCTTCGCCACTGGTGTTCCTTCCTATATCTACGCATTTCACCGCTACACAGGAAATTCCACCACCCTCTACCATACTCTAGTCAGTCAGTTTTGAATGCAGTTCCCAGGTTGAGCCCGGGGATTTCACATCCAACTTAACAAACCACCTACGCGCGCTTTACGCCCAGTAATTCCGATTAACGCTTGCACCCTCTGTA
>denovo1319 A2_21269
CCTGTTTGCTCCCCACGCTTTCGCACCTGAGCATCAGTCTTTGTCCAGGGGGTCGCCTTCGCCATCGGTATTCCTCCAGATCTCTACGCATTTCACCGCTACACCTGGAATTCTATCTCCCTCTACAAGACTCTAGTCTGCCAGTTTCCAATGCAGTTCCCGGGTTGAGCCCGGGGATTTCACATCTGACTTGACAGCCCGCCTGCGTGCGCTTTACGCCCAGTAATTCCGAATAACGCTTGCACCCTCCGTA
>denovo132 L3_555
CCTGTTTGCTCCCCACGCTTTCGCACCTCAGCGTCAGTGTCGAGCCAGGAGGCCGCCTTCGCCACCGGTATTCCTCCACATCTCTACGCATTTCACCGCTACACGTGGAATTCTACCTCCCTCTCTCGCACTCTAGTTGGCCAGTATCGAATGCAGTTCCCAGGTTGAGCCCAGGGCTTTCACATCCGACTTAACTAACCGCCTGCGCGCGCTTTACGCCCAGTAATTCCGATTAACGCTCGCACCCTCCGTA
>denovo1320 A1_45604
CCTGTTTGCTCCCCACGCTTTCGTGCATGAGCGTCAGTCTTATTCCAGGGGGCTGCCTTCGCCACCGGTATTCCTCCAGATATCTACGTATTTCACTGCTACACCTGGAATTCTACCCCCCTCTGCCACACTCTAGCCTGTCAGTTTCAAATGCAATTCCCAGGTTGAGCCCGGGGATTTCACATCTGACTTGCAAAACCGCCTGCGTACGCTTTACGCCCAGTAATTCCGATTAACGCTTGCACCCTCCGTA
>denovo1321 L1_44996
CCTGTTTGCTCCCCACGCTTTCGCACCTGAGCGTCAGTATCTGGCCAGGTGGTCGCCTTCGCCACCGGTATTCCTCCAGATCTCTACGAATTTCACCGCTACACCTGGAATTCTACCACCCTCTACAGTACTCTAGTTAGCCAGTTTCGAATGCACTTCCCCGGTTGAGCCCGGGGCTTTCACATCCGACTTGACAGACCGCCTGCGTGCGCTTTACGCCCAGTAATTCCGATTAACGCTTGCACCCTCCGTA
>denovo1322 L2_24613
CCTGTTTGCTCCCCACGCTTTCGCACCTGAGCGTCAGTCTCTGGCCAGGAGGCCGCCTTCGCCACCGGTATTCCTCCAGATCTCTACGCATTTCACCGCTACACCTGGAATTCTACCTCCCTCTATCAGACTCAAGTCTGCCAGTTTCAAAGGCAGTTCCCGGGTTGAGCCGGCGGATTTCACATCCGACTTAACAGACCGCCTGCGTGCGCTTTACGCCCAGTAAATCCGATTAACGCTTGCACCCTCCGTA
>denovo1323 L1_28379
CCTGTTTGCTCCCCACGCCTTCGCGCCTCAGCGTCAGATATGTTCCAGATAGACGCCTTCGCCACTGGTGTTCCTCGTAATATTTACGAATTTCACCTCTACACCACGAATTCCTCTACCCTCTTTCAATCTCTAGATTAGCAGTTTTCAAAGCAATTCCAAGGTTGAGCCTTGGGATTTCACTTTTAACTTACCAATCCGCCTACGCGCCCTTTACGCCCAATAATTCCGAATAACGCTAGCCCTCTCCGTA
>denovo1324 A3_23737
CCTGTTTGCTCCCCAAGCTTTCGCACCTCAGCGTCAGTCTTTGTCCAGGGGACCGCCTTCGCCACCGGTATTCCTCCAGATCTCTACGCATTTCACCGCTACACCTGGAATTCCACCCCCCTCTACCAGACTCTAGTCTGCCAGTATCGAATGCAGTTCACGGGTTGAGCCCGTGGATTTCACATCTGACTTGACAGACCGCCTGCGTGCGCTTTACGCCCAGTAATTCCGATTAACGCTTGCACCCTCCGTA
>denovo1325 L1_28696
CCCGTTTGCTCCCCACGCTTTCGCACCTGAGCGTCAGTCTTTGTCCAGGAGATCGCCTTCGCCACCGGTATTCCTACAGATCTCTACGCATTTCACCGCTACACCTGTAATTCTATCTCCCCCTACAAGACTCTAGTCTGCCAGTTTCGAATGCAGTTCTAGGGTTGAGCTCTAGGATTTCACATCCGACTTGACAGACCGCCTGCGTGCGCTTTACGCCCAGTAATTCCGATTAACGCTTGCACCCTCCGTA
>denovo1326 L1_40473
CCTGTTTGCTCCCCACGCTTTCGCACCTGAGCGTCAGTCTTTGTCCAGGGGGCCGCCTTCGCCACCGGTATTCCTCCAGATATCTACGAATTTCACCTCTACACCTGGAATTCTACTCCCCTCTACCGGACTCAAGCCTGTCAGTTTCGAATGCAGTTCCCGGGTTGAGCCCGGGGCTTTCACATCCGACTTTACAGACCGCCTGCGTGCGCTTTACGCCCAGTAATTCCGATTAACGCTTGCACCCTCCGTA
>denovo1327 L2_53920
CCTGTTTGCTCCCCACGCTTTCGCACCTCAGCGTCAGTATTGGTCCAGGAAGTCGCCTTCGCCACCGGTATTCCTCCTGATCTCTACGCATTTCACCGCTACACCTGGAATTCTGCCCCCCTCTACAAGACTCTAGTCTAACAGTTTCGAATGCACTTCCCGGGTTGAGCCCGGGGATTTCACATCTGACTTAACAGACCGCCTGCGTGCGCTTTACGCCCAGTAATTCCGATTAACGCTTGCACCCTCCGTA
>denovo1328 L1_8490
CCTGTTTGCTCCCCACGCTTTCGCATCTGAGCGTCAGTCTTTGTCCAGGGGACCGCCTTCGCAACCGGTATTCCTCCAGATCTCTACGCATTTCACCGCTACACCTGGAATTCTACCTCCCTCTACAAGACTCTAGTCTGCCAGTTTCGAATGCAGTTCCATGGTTGAGCCATGGGATTTCACATCCGACTTGACAGACCGCCTGCGTGCTCTTTACGCCCAGTAATTCCGATTAACGCTTGCACCCTCCGTA
>denovo1329 L2_36339
CCTGTTTGCTCCCCACGCTTTCGTACCTGAGCGTCAGTATTGGTCCAGGGGGCCGCCTTCGCCACCGGTATTCCTCCTAATCTCTACGCATTTCACCGCTACACCAGGAATTCTACCCCCCTCTACAAGACTCTAGGCTACCAGTTTCGAATGCAGTTCCCTGGTTGAGCCCGGGGCTTTCACATCCGACTTAATAGACCGCCTACGTGCGCTTTACGCCCAGTAATTCCGATTAACGCTTGCACCCTCCGTA
>denovo133 L3_554
CCTGTTTGCTACCCACGCTTTCGCACCTGAGCGTCAGTCTTTGTCCAGGAAGTCGCCTTCGCCACCGGTATTCCTCCAGATATCTACGCATTTCACCGCTACACCTGGAATTCCACCCCCCTCTACCAGACTCTAGTCTGCCAGTTTCGAATGCAGTTCCCGGGTTGAGCCCGGGGATTTCACATCCGACTTGCCAGACCGCCTGCGTGCGCTTTACGCCCAGTAATTCCGATTAACGCTTGCACCCTCCGTA
>denovo1330 L1_44191
CCTGTTTGCTCCCCACGCTTTCGCACCTGAGCGTCAGTCTTGGTCCAGGGGGCCGCCTTCGCCACCGGTATTCCTCCAGATCTCTACGCATTTCACCGCTACACCTGGAATTCTACCCCCCTCTCCAAGACTCTAGTCTCCCAGTTTCAAATGCAGTTCCTGGGCTAAGCCCGGGGATTTCACTTCCGACTTGCCAGACCGCCTGCGTGCGCTTTACGCCCA
>denovo1331 L2_41462
CCTGTTTGCTCCCCACGCTTTCGCACCTGAGCGTCAGTCTTGGTCCAGGGGGCCGCCTTCGCCACCGGTATTCCTCCAGATCTCTACGCATTTCACCGCTACACCTGGAATTCTACCCCCCTCTACCATACTCTAGCCTGCCAGTATCGAATGCAGTTCCCAGGTTAAGCCCGGGGATTTCACATCTGACTTATCAAGCCGCCTACGCGCGCTTTACGCCCAGTGATTCCGATTAACGCTTGCACCCTCCGTA
>denovo1332 L2_24184
CCTGTTCGCTCCCCACGCTTTCGTGCATCAGCGTCAATAATAGTTTAGTAAGCTGCCTTCGCAATTGGTGTTCTGAGTAATATCTAAGCATTTCACCGCTACACTACTCGTTCCGCCTACCTCAATTATATTCAAGGTTCTCAGTTTCAATGGCAGTTCTACGGTTGAGCCGCAGGATTTCACCACTGACTTAAGAACCCGCCTACGCACCCTTTAAACCCAATGAATCCGGATAACGCTCTCATCCTCCGTA
>denovo1333 L1_3362
CCTGTTTGCTCCCCACGCTTTCGCACCTGAGTGTCAGTATTTGTCCAGGAAGCCGCCTTCGCCACCGATGTTCCTCCAGATCTCTACGCATTTCACCGCTACACCTGGAATTCCACCTCCCTCTACTATACTCTAGTCTAGCAGTATCAAATGCAATTCCCAGGTTGAGCCCAGGGCTTTCACATCTGACTTGCCAAACCACCTACGCGCGCTTTACGCCCAGTAATTCCGATTAACGCTTGCACCCTCCGTA
>denovo1334 A2_38484
CCTGTTTGCTCCCCACGCTTTCGCACCTGAGCGTCAGTCTTGGTCCAGGGAGCCGCCTTCGCCACCGATATTCCTCCGGATATCTACGCATTTCACCGCTACACCTGGAATTCTACTTCCCTCTACCAGACTCTAGCTTGCCAGTTTCGAATGCAGTTCCCGGGTTAAGCCCGGGGATTTCACATCTGACTTGTCAGACCGCCTGCGTGCGCTTTACGCCCAGTAATTCCGATTAACGCTTGCACCCTCCGTA
>denovo1335 A2_28398
CCTGTTTGCTCCCCACGCTTTCGCCCCTGAGCGTCAGTCTTAGTCCAGTGAGCCGCCTTCGCCACCGGTATTCCTCCAGATCTCTACGCATTTCACCGCTACACCTGGAATTCTACCCACCTCTACAAGACTCTAGTCTGCCAGTTTCGAATGCAGTTCCCAGGTTGAGCCTGGGGATTTCACATCTGACTTGTCAGACCGCCTGCGTGCGCTTTACGCCCAGTAATTCCGATTAACGCTTGCACCCTCCGTA
>denovo1336 A1_13204
CCTGTTTGCTCCCCACGCTTTCGCACCTCAGCGTCAATATCTGTCCAGGGGGCCGCCTTCGCCACCGGTATTCCTCCTAATATCTACGCATTTCACCGCTACACCTGGAATTCTACCTCCCTCTACAGTACTCTAGTCTGCCAGTTTCGAATGCAGTTCCCGGGTTGAGCCCGGGGATTTCACATCTGACTTAACAGACCGCCTGCGTGCGCTTTACGCCCAGTAATTCCGATTAACGCTTGCCCCCTCCGTA
>denovo1337 L1_53028
CCTGTTTGCTCCCCACGCTTTCACACCTGAGCGTCAGTCTTTGTCCAGGAGACCGCCTTCGCCTCCGGTATTCCTCCAGATCTCTACGCATTTCACCGCTACACCTCTAATTCTACCCCCCCCTACAAGACTCTAGTCTGCCAGTTTCGAATGCAGTTCCCGGGTTAAGCTCGGGGATTTCACATCAGACTTGACAGACCGCCTGCGTGCGCTTTACGCCCAGTAATTCCGATTAACGCTTGCACCCTCCGTA
>denovo1338 A1_13206
CCTGTTTGCTCCCCACGCTTTCGCACCTCAGCGTCAGTATCTAGCCAGGTTGCCGCCTTCGCCACCGGTATTCTTCCCAATATCTACGAATTTCACCTCTACACTGGGAATTCCACAACCCTCTCTAGAACTCTAGTCTATGCGTCTCAAATGCACTTCCCAGGTTAAGCCCTGGGATTTCACATCTGACTGAATAAGCCGCCTACGCGCCCTTTACGCCCAGTAATTCCGAGCAACGCTAGCCCCCTTCGTA
>denovo1339 L2_10633
CCTGTTTGCTCCCCACGCTTTCGCACCTCAGCGTCAGTCTCGGTCCAGGGGGCCGCCTTCGCCACCGGTATTCTTCCAGATCTCTACGCATTTCACCGCCACACCTGGAATTCTACCCCCCTCTACAGGACTCTAGTCTGTCAGTTTCGAATGCAGTTCCCGGGTTGAGCCCGGGGATTTCACATCCGACTTGACAAACCGCCTGCGTGCGCTTTACGCCCAGTCATTCCGATTAACGCTTGCACCCTCCGTA
>denovo134 L2_7155
CCTGTTTGCTCCCCACGCCTTCGCACCTGAGCGTCAGTATTGGTCCAGGGGGCCGCCTTCGCCACCGGTATTCCTCCTGATCTCTACGAATTTCACCTCTACACCAGGAATTCTACTTCCCTCTACCATACTCAAGTCTGACAGTTTCAAATGCACTTCCTGGGTTGAGCCCGGGGATTTCACATCTGACTTGTAGGACCGCCTGCGTGCGCTTTACGCCCAATAATTCCGAATAACGCTTGCAC
>denovo1340 L2_64212
CCTGTTTGCTCCCCACGCTTTCGCACCTGAGCGTCAGTCTTAGTCCAGTAAGCCGCCTTCGCCACCGGTATTCCTCCAGATATCTACGCATTTCACCTCTACACCTGGAATTCTACTCACCTCTCCAAGACTCTAGTCTACCAGTTTCGAATGCAGTTCCCGGGTTGAGTCCGGGGATTTCACATCAGACTTGTTAGACCGCCTGCGTGCGCTTTACGCCCAGTAATTCCGATTAACGCTTGCACCCTCCGTA
>denovo1341 L2_18328
CCTGTTTGCTCCCCACGCTTTCGCACCTGAGCGTCAGTCTCTGTCCAGGGGGCCGCCTTCGCCACTGGTATTCCTCCAGATCTCTACGCATTTCACCGCTACACCTGGAATTCTACCTCCCTCTACATGACTCTAGCCTGCCAGTTTCGAATGCAGTTCCAGGGTTGAGCCCGGGGATTTCACATCCGACTTGACAGGCCGCCTGCGTGCGCTTTACGCCCAGTAATTCCGAATAACGCTTGCACCCTCCGTA
>denovo1342 A2_7353
CCTGTTCGCTCCCCACGCTTTCGCACCTGAGCGTCAGTATTTGTCCAGGAGGCCGCCTTCGCCACCGGTATTCTTCCAGATCTCTACGCATTTCACCGCTACACCTGGAATTCCACCCCCCTCTACAAGACTCAAGTCTTTCAGTTTCGAATGCAGTTCTCGGGTTGAGCCCGGGGATTTCACATCTGACTTGAAAGACCGCCTGCGTGCGCTTTACGCCCAGTAATTCCGATTAACGCTTGCACCCTCCGTA
>denovo1343 A3_18688
CCTGTTTGCTCCCCACGCTTTCGCGCCTGAGCGTCAGTATTAGTCCAGGGGATCGCCTTCGCCACCGGTATTCCTCCAGATCTCTACGCATTCCACCGCTACACCTGGAATTCTATCCCCCTCTACAATACTCTAGTCTGCCAGTTTCGAATGCAGTTCCAGGGTTGAGCCCGGGGATTTCACATCCGACTTGACAGACCGCCTGCGTGCGCTTTACGCCCAGTGATTCCGAATAACGCTTGCACCCTCCGTA
>denovo1344 L1_31337
CCCGTTTGCTCCCCACGCTTTCGCGCCTCAGCGTCAGTATCGAGCCAGGTTGCCGCCTTCGCCACCGGTGTTCTTCCTGATATCTACGAATTTCACCTCTACACTGGGAATTCCACAACCCTCTCTCGAACTCTAGTCTATCCGTTTCAAATGCACTTCCCAGGTTAAGCCCGGGGCTTTCACACCTGACTGCATCAACCGCCTACGCGCCCTTTACGCCCAGTAATTCCGAACAACGCTTGCCCCCTCCGTA
>denovo1345 L1_40184
CCTGTTTGCTCCCCACGCTTTCGCACCTCAGCGTCAGTCTTTGGCCAGGAAGCCGCCTTCGCCACCGGTATTCCTCCAGATCTCTACGCATTTCACCGCTACACCTGGAATTCTACTCCCCTCTCCAACACTCTAGTCTGCCAGTTTCGAATGCAGTTCCCAGGTTGAGCCCGGGGATTTCACATCCGACTTGCCATACCGCCTGCGTGCGCTTTACGCCCAGTAATTCCGATTAACGCTTGCACCCTCCGTA
>denovo1346 L2_53129
CCTGTTTGCTCCCCACGCTTTCGCACCTGAGCGTCAGTATTGTTCCAGGAGATCGCCTTCGCCACCGGTATTCCTCCAGATCTCTACGCATTTCACCGCTACACCTGGAATTCTATCTCCCTCTACAAGACTCTAGTCTGCCAGTTTCGAATGCAGTTCTCTGGTTGAGCCAGGGGATTTCACATCCGACTTGACAGACCGCCTGCGTGCGCTTTACGCCCAGTAATTCCGATTAACGCTTGCACCCTCCGTA
>denovo1347 A3_21717
CCTGTTTGCTCCCCACGCTTTCGCGCCTCAGCGTCAGTATCGAGCCAGGTTGCCGCCTTCGCCACCGGCGTTCTTCCCAATATCTACGAATTTCACCTCTACACTGGAAATTCCACACCCCTCTCTCGAACTCTAGCCAATGCGTCTCAAATGCAGTTCCCAGGTTAAGCCCGGGGATTTCACATCTGACTGCATCCACCGCCTACGCGCCCTTTACGCCCAGTCATTCCGAGCAACGCTAGCCCCCTACGTA
>denovo1348 A1_8766
CCTGTTTGCTCCCCACGCCTTCGCGCCTCAGCGTCAGTATCGAGCCAGGTAGCCGCCTTCGCCACCGGTGTTCTTCCTAATATCTACGAATTTCACCTCTACACTAGGAATTCCACAATCCTCTCTCGACCTCTAGACTAGCCGTCTCAAATGCAATTCCCAGGTTAAGCCCGGGGATTTCACTTCTGACTGCATAAACCGCCTACGCGCCCTTTACGCCCAGTCATTCCGAGCAACGCTAGC
>denovo1349 A2_42683
CCTGTTTGCTCCCCACGCTTTCGCACCTGAGCGTCAGTCTTTGCCCAGGGGGCCGCCTTCGCCACCGGTATTCCTCCAGATATCTACGCATTTCACCGCTACACCTGGAATTCCACCCGCCTCTACAAGACTCTAGTCTGCCAGTTTCAAATGCAGTTCCCGGGTTGAGCCCGGGGATTTCACCCCTGACTTGACAGACCGCCTGCGTGCCCTTTACGCCCAGTAAATCCGATTAACGCTTGCACCCTCCGTA
>denovo135 A3_15287
CCCGTTCGCTCCCCTAGCTTTCGTGTTTCAGTGTCAGGAATGACTCAGAAGACCGCCTTCGCCTCTGGTGTTCCTCCCGATATCTACGCATTTCACCGCTCCACCGGGAATTCCGTCTTCCTCAACCATCCTCAAGCTGTGCAGTTTCGAAGACCATTCCATGGTTGAGCCATGGGATTTCATCTTCGACTTGCACTGCCACCTACACGCCCTTTACGCCCAGTAATTCCGAGTAACGTTAGCCCCCTACGTA
>denovo1350 L2_45556
CCTGTTTGCTCCCCACGCTTTCGCACCTCAGCGTCAGTCTCTGTCCAGGAGGCCGCCTTCGCCACCGGTATTCCTCCAGATCTCTACGCATTTCACCGCTACACCGGGAATTCCACCTGCCTCTACAATACTCTAGCTTGCCAGTTTCGAATGCAGTTCCAGGGTTGAGCCCTGGGATTTCACATCTGACTTGACAAGCCGCCTACGGGCGCTTTACGCCCAGTAATTCCGAATAACGCTTGCACCCTCCGTA
>denovo1351 L3_116
CCTGTTTGCTCCCCACGCTTTCGCACCTCAGCGTCAGTCTTGGTCCAGGAGGCCGCCTTCGCCACCGGTGTTCCTCCAGATCTCTACGCATTTCACCGCTACACCGGGAATTCTACTTCCCTCTACCATACTCTAGTCTGTCAGTTTCAAATGCAGTTCCCAGGTTAAGCCCGGGGATTTCACATCCGACTTGACAAACCGCCTACGTGCGCTTTACGCCCAGTCATTCCGATTAACGCTTGCACCCTCCGTA
>denovo1352 L1_23763
CCTGTTTGCTCCCCACGCTTTCGCACCTCAGCGTCAGTCTTTGTCCAGGGGGCCGCCTTCGCCACCGGTATTCCTCCAGATCTCTACGCATTTCACCGCTACACCTGGAATTCTACCTCCCTCTACAATACTCAAGTCTGCCAGTTTCGAATGCAGTTCCCGGGTTGAGCCCGGGGATTTCACATCCGACTTAACAGACCGCCTGCACGCGCTTTACGCCCAGTAATTCCGAATAACGCTTGCACCCTCCGTA
>denovo1353 L2_67148
CCTGTTTGCTCCCCACGCTTTCGCACCTGAGCGTCAGTCTTGGTCCAGGGGGACGCCTTCGCCACCGGTATTCCTCCGGATCTCTACGCATTTCACCGCTACACCAGGAATTCTACTCCCCTCTACAGGACTCTAGTTTGCCAGTTTCGAATGCAGTCCCCGGGTTGAGCCCGGGGATTTCACATCTGACTTGACAAACCGCCTACGTACGCTTTACGCCCAGTAATTCCGATTAACGCTTGCCCCCTCCGTA
>denovo1354 A1_17856
CCTGTTTGCTCCCCACGCTTTCGCGCCTCAGCGTCAGAACCGAGCCAGGTTGCCGCCTTCGCCACCGGTGTTCTTCCCAATATCTACGAATTTCACCTCTACACTGGGAATTCCACTCCCCTCTCTCGACCTCTAGTCTATCAGTTTCAAGTGCAGTTCCCAGGTTAAGCCCGGGGATTTCACACCTGACTGGCCGAACCGCCTACGCGCCCTTTACGCCCAGTCATTCCGAACAACGCTAGCCCCCTTCGTA
>denovo1355 A1_15239
CCCGTTTGCTCCCCACGCTTTCACACCTTAGCGTCAGTCTTGGTCCAGGAGACCGCCTTCGCCATCGGTATTCCTACAGATCTCTACGCATTTTACCGCTACACCTGTAATTCCACCCCCCTCTACAAGACTCTAGTCAGCCAGTTTCGAATGCAGTTCTCGGGTTAAGCCATGGGATTTCACATCAGACTTGACAATCCGCCTGCGTGCGCTTTACGCCCAGTAATTCCGAATAACGCTTGCACCCTCCGTA
>denovo1356 L2_52616
CCTGTTTGCTCCCCACGCTTTCGCACCTGAGTGTCAGTCTCAGTCCAGGGTGCCGCCTTCGCCACTGATGTTCCTCCCGATCTCTACGCATTTCACCGCTACACATGAAATTCCACCCCCCTCTACCGTACTCTAGTCTGCCAGTATCGAATGCAGTTCCAGGGTTGAGCCCTGGGATTTCACATCAGACTTGACAGACCGCCTACGTGCGCTTTACGCCCAGTAATTCCGATTAACGCTTGCACCCTCCGTA
>denovo1357 L2_13552
CCTGTTTGCTCCCCACGCTTTCGCACCTCAGCGTCAGTCTCTGTCCAGGTGGCCGCCTTCGCCACCGGTATTCCTCCAGATCTCTACGCATTTCACCTCTACACCTGGAATTCTACCACCCCCTACAGTACTCTAGTCAGCCAGTTTCAAATGCAGTTCCAGGGTTGAGCCGTGGGCTTTCACATCTGACTTAA
>denovo1358 A3_2529
CCTGTTTGCTCCCCACGCTTTCGTGCCTCAGTGTCAGTGTTGGCCCAGGATGCCGCCTTCGCCACGGATGTTCCTTCTGATCTCTACGCATTTCACTGCTACACCAGAAATTCCGCATCCCTCTACCGCACTCTAGTGATCCAGTATCCACTGCAATTCCCAGGTTGAGCCCAGGGCTTTCACAGCAGACTTAAGCCACCGCCTACGCACGCTTTACGCCCAGTAATTCCGAGTAACGCTTGCACCCTCCGTA
>denovo1359 A3_32252
CCTGCTTGCTCCCCACGCTTTCGCACCTGAGCGTCAGTCTTTGTCCAGGAGGCCGCCTTCGCAATCGGTATTCCTCCAGATCTCTACGCATTTCACCGCTACACCTGGCATTCTACCTCCCTCTACAAGACTCTAGTCTGCCAGTTTCGAATGCAGTTCCAGGGTTGAGCTCGGGTATTTCACAACCGACTTGACAGACCGCCTGCGTGCGCTTTACGCCCAATAATTCCGATTAACGCTTGCACCCTCCGTA
>denovo136 L2_54681
CCTGCTTGCTCCCCACGCTTTCGCACCTGAGCGTCAGTCTTTGTCCAGGAGGCCGCCTTCGCCACCGGTATTCCTCCAGATCTCTACGCATTTCACCGCTACACCTGGAATTCTACCTCCCTCTACAAGACTCTAGTCTACCAGTTTCGAATGCAGTTCTCGGGTTAAGCCCGAGGATTTCACATCCGACTTGACATACCGCCTGCGTGCGCTTTACGCCCAGTAATTCCGATTAACGCTTGCACCCTCCGTA
>denovo1360 L2_2950
CCTGTTTGCTCCCCACGCTTTCGCACCTCAGCGTCAGTCTTTGTCCAGGGGGCCGCCTTCGCCACTGGTATTCCTCCAGATATCTACGCATTTCACCGCTACACCTGGAATTCCACTTGCCTCTACAAGACTCTAGTCTGGCAGTATCAAATGCAGTTCCCGGGTTGAGCCCGGGGATTTCACATCCGACTTGCCAGACCGCCTGCGTGCGCTTTACGCCCAGTAATTCCGATTAACGCTTGCACCCTCCGTA
>denovo1361 A3_21400
CCTGTTTGCTCCCCACGCTTTCGTACCTGAGCGTCAGTCTTTGCCCAGGAGGCCGCCTTCGCCATCGGTATTCCTCCAGATCTCTACGCATTTCACCGCTACACCTGGAATTCTACCTCCCTCTACAAGATTCTAGTCTGCCAGTTTCGAATGCAGTTCCCGGGTTGAGCCGGGGGATTTCACATACGACTTGACAGTCCGCCTGCGTACGCTTTACGCCCAGTAATTCCGAGTAACGCTTGCACCCTCCGTA
>denovo1362 A2_8991
CCTGTTTGCTCCCCACGCTTTCGCACCTGAGCGTCAGTCGTTGTCCAGGTGGCCGCCTTCGCCACCGGTATTCCTCCAGATCTCTACGCATTTCACCGCTACACCTGGAATTCTACACCCCTCTACAAGACTCTAGTCTATCAGTTTCAAATGCAGTTCCCGGGTTGAGCCCGGGAATTTCACATCTGACTTGACAGGCCGCCTGCGTGCGCTTTACGCCCAGTAATTCCGATTAACGCTAGCCCCCTCCGTA
>denovo1363 L1_19509
CCTGTTTGCTCCCCACGCTTTCGCACCTCAGCGTCAGTCTCTGTCCAGGGGGTCGCCTTCGCCACTGGTATTCCTCCCGATCTCTACGCATTTCACCGCTACACCTGGAATTCTACTTGCCTCTACAGTACTCTAGTCTGCCAGTTTCGAATGCAGTTCCCGGGTTGAGCCCGGGGATTTCACATCCGACTTGGCAGACCGCCTGCGCGCGCTTTACGCCCAGTAATTCCGATTAACGCTTGCACCCTCCGTA
>denovo1364 L2_23669
CCTGTTTGCTCCCCACGCTTTCGCACCTGAGCGTCAGTCTTTGTCCAGGGGGTCGCCTTCGCCACCGGTATTCCTCCAGATCTCTACGCATTTTACCGTTACACCTGGAATTCTACCCCCCCCTACCAGACTCTAGTCTGCCAGTTTCCAATGCAGTTCTATGGTTAAGCCCGGGGATTTCACATCCGACTTGACAGACCGCCTGCGTGCGCTTTACGCCCAGTAATTCCGATTAACGCTTGCACCCTCCGTA
>denovo1365 L1_11973
CCTGTTTGCTCCCCACGCTTTCGCACCTGAGCGTCAGTATTTGTCCAGGGGGCCGCCTTCGCCACCGGTATTCCTCCAGATCTCTACGCATTTCACCGCTACACCTGGAATTCTACCACCCCCTACAATACCCAAGTCTTACAGTTTCAAATGCAGTTCCCGGGTTGAGCCGGGGGATTTCACATCTGACATGACAGACCGCCTGCGTGCGCTTTACGCCCAGTAATTCCGATCAACGCTTGCACCCTCCGTA
>denovo1366 L2_28882
CCTGTTTGCTCCCCACGCTTTCGCGCCTGAGCGTCAGTATTTGTCCAGGAGGCCGCCTTCGCCTCCGGTATTCCTCCTGATATCTACGCATTTCACCTCTACACCAGGAATTCCACCTCCCTCTACAAGACTCTAGACTACCAGTTTCAAATGCAGTTCCCGGGTTGAGCCCGGGGATTTCACATCCGACTTGACATACCGCCTACGCGCGCTTTACGCCCAGTAATTCCGAATAACGCTTGCACCCTCCGTA
>denovo1367 A3_40416
CCTATTTGCTCCCCACGCTTTCGCACCTCAGCGTCAGTCTTTGTCCAGGAGGTCGCCTTCGCCACCGGTATTCCTCCAGATCTCTACGCATTTCACCGCTACACCTGGAATTCCACCTCCCTCTACCAGACTCTAGCCTGCTAGTTTCGAATGCATTTCCAGGGTTGAGCCCGGGGATTTCACATCCGACTTGACAGGCCGCCTGCGTGCGCTTTACGCCCAGTAATTCCGATTAACGCTTGCA
>denovo1368 L1_15073
CCCGTTTGCTCCCCACGCTTTCACGCCTTAGCGTCAGTATTGTTCCAGGAGATCGCCTTCGCTTTCGGTATTCCTAGTTATATCTACGGATTTTACCCCTACACCGCTAATTCCATCTACCCCTCCCATACTCTAGGTAACCAGTTTCCAATGCAGTTCCATGGTTAAGCCATAGGCTTTCACATCAGACTTGCCTTCCCGCCTACGCGTCCTTTACGCCCAGTGATTCCGAATAACGCTTGCACCCTCCGTA
>denovo1369 L2_9949
CCTGTTTGCTCCCCACGCTTTCGCACCTGAGCGTCAGTCATTGTCCAGGAGACCGCCTTCGCTACCGGTATTCCTCCTGATCTCTACGCATTTCACCGCTACACCTGGAATTCTACCTCCCTCTACAAGACTCTAGGCAGCCAGTTTCGAATGCAGTTCTCGGGTTGAGCCCGAGGATTTCACATCCGACTTGACAGACCGCCTGCGTGCCCTTTACGCCCAGTGATTCCGATTAACGCTTGCACCCTCCGTA
>denovo137 A1_35979
CCTGTTTGCTCCCCACGCTTTCGCACATGAGCGTCAGTCTTTTTCCAGGGGGCCGCCTTCGCCACCGGTATTCCTCCAGATCTCTACGCATTTCACCGCTACACTTGGAATTCTACCCCCCTCTACCACACTCTAGTCTTCCAGTTTCAAATGCAGTTCCCAGGTTGAGCTCGGGGATTTCACATCTGACTTGTCAGACCGCCTGCGCGCGCTTTACGCCCAGTAATTCCGATTAACGCTTGCACCCTCCGTA
>denovo1370 A2_45185
CCTGTTTGCTCCCCACGCTTTCGCACCTTAGCGTCAGTCATTGTCCAGGGGGCCGCCTTCGCCACCGGTATTCCTCCAGATCTCTACGCATTTCACCGCTACACCTGGAATTCTACCCCCCTCTACAATACTCTAGGCTGCCAGTTTCGAATGCAGTTCTCGGGTTGAGCTCGAGGATTTCACATCCGACTTGGCAGACCGCCTGCGTGCGCTTTACGCCCAGTAATTCCGATTAACGCTTGCACCCTCCGTA
>denovo1371 A1_29335
CCTGTTTGCTCCCCACGCTTTCGCACCTCAGCGTCAGTCTCGAGCCAGGTTGCCGCCTTCGCCACCGGTATTCCTCCAAATATCTACGAATTTCACCTCTACACCGGGAATTCCACAACCCTCTCTCGACCTCTAGTCTACGCGTCTCGAATGCAGTTCCCAGGTTAAGCCCGGGGATTTCACATCTGACTGCATAGACCGCCTACGCGCCCTTTACGCCCAGTCATTCCGAGCAACGCTAGCCCCCTTCGTA
>denovo1372 A1_24336
CCTGTTTGCTACCCACACTTTCGAGCCTCAACGTCAGTTACAGTCCAGAAAGCCGCCTTCGCTACTGGTGTTCTTCCATATATCTACGCATTTCACCGCTACACATGGAGTTCCACTTTCCTCTACTGCACTCAAGTCATCCAGTTTCCAAAGCAATTCCTCAGTTGAGCTGAGGGCTTTCACTTCAGACTTAAATAACCGTCTGCGCTCGCTTTACGCCCAATAAATCCGGATAACGCTTGGAACATACGTA
>denovo1373 L1_15310
CCTGTTTGCTCCCCACGCTTTCGCACCTCAGCGTCAGTCTCTGTCCAGGGGGCCGCCTTCGCCACCGGTATTCCTCCCGATCTCTACGCATTTCACCGCTACACCTGGAATTCTACCACCCTCTCCAGTACTCTAGCTTGCCAGTTTCGAATGCACTTCCAGGGTTGAGCCCGGGGCTTTCACATCTGACTTAACTAACCGCCTGCGTGCGCTTTACGCCCAGTAATTCCGATTAACGCTTGCACCCTCCGTA
>denovo1374 A1_8407
CCTGTTTGCTCCCCACGCTTTCGCGCCTCAGCGTCAGTATCAACCCAGGTTGCCGCCTTCGCCACCGGTGTTCCTCCCGATATCTACGCATTTCACCGCTACACCGGGAATTCCACACCCCTCTACTGACCTCTAGTCGCTCAGTCTCAAATGCAGTTCCCAGGTTAAGCCCGGGGATTTCACATCTGGCTGCATAAACCGCCTACGCGCGCTTTACGCCCAGTAATTCCGAGCAACGCTAGCCCCCTTCGTA
>denovo1375 L2_65812
CCTGTTTGCTCCCCACGCTTTCGCACCTGAGCGTCAGTATCGGTCCAGGGGGCCGCCTTCGCCACCGGTATTCCTCCAGATCTCTACGCATTTCACCGCTACACCTGGAATTCTACCCCCCTCTACCGGACTCTAGTCTGCCAGTTTCAAATGCAGTTCCCGGGTTGAGCCCGGGGCTTTCACATCTGACTTAACAGACCGCCTACGCGCGCTTTACGCCCAGTAATTCCGATTAACGCTTGCACCCTCCGTA
>denovo1376 L2_51569
CCTGTTTGCTCCCCACGCTTTCGCACCTGAGCGTCAGTCTTTGTCCAGGCGGCCGCCTTCGCCACCGGTATTCCTTCAGATCTCTACGCATTTCACCGCTACACCTGAAATTCTACCACCCTCTACAGTACTCTAGCTTGCCAGTTTCGAATGCAGTTCCAGGGTTGAGCCCTGGGATTTCACATCTGGCTTGTCAGACCGCCTGCGTGCGCTTTACGCCCAGTAATTCCGATTAACGCTTGCACCCTCCGTA
>denovo1377 A1_49863
CCTGTTTGCTCCCCACGCTTTCGCACCTCAGCGTCAGTATCGAGCCAGGTGGCCGCCTTCGCCACCGGTGTTCTTCCCAATATCTACGAATTTCACCTCTACACCGGGAATTCCACCACCCTCTCTCGACCTCTAGTCTATGAGTTTCAAATGCACTTCCCAGGTTAAGCCCGGGGATTTCACATCTGACTGCATTAACCGCCTACGCGCCCTTTACGCCCAGTCATTCCGAGCAACGCTAGCCCCCTTCGTA
>denovo1378 A3_27121
CCTGTTTGCTCCCCACGCTTTCGCATCTCAGCGTCAGTATCTTTCCAGAGGGCCGCCTTCGCCACCGGTATTCCTCCACATCTCTACGCATTTCACCGCTACACATGGAATTCTACCTTCCTCTACAATACTCTAGATAACCAGTTTTAAATGCAATTCCTAGGTTAAGCCCAGGGATTTCACATCTAACTTAATCAGCCGCCTACATGCCCTTTACGCCCAGTCATTCCGATTAACGCTCGCACCCTCCGTA
>denovo1379 L1_18864
CCTGTTTGCTCCCCACGCTTTCGCACCTGAGCGTCAGTCTTAGTCCAGGGGGCCGCCTTCGCCACCGGTATTCCTCCAGATCTCTACGCATTTCACCGCTACACCTGGAATTCTACACCCCTCTACAAGACTCTAGCCAGCCAGTTTCGAATGCAGTTCCCAGGTTGAGCCCGGGGCTTTCACATCCGACTTAACAAACCGCCTGCGTGCGCTTTACGCCCAGTAATTCCGATTAACGCTTGCACCCTCCGTA
>denovo138 A1_40002
CCTGTTTGCTCCCCACGCTTTCGCACCTGAGCGACAGTCTCTGTCCAGAGGGCCGCCTTCGCCACCGGTATTCCTCCAGATCTCTACGCATTTCACCGCTACACCTGGAATTCTACTCCCCTCTACAAGACTCTAGTCTGACAGTTTCGAATGCAGTTCCAGGGTTGAGCCCGTAGATTTCACATCCGACTTGTCAGACCGCCTACGAGCGCTTTAGGCCCAGTGATTCCGATTAACGCTTGCACCCTCCGTA
>denovo1380 L2_34975
CCTGTTTGCTCCCCACGCTTTCGCACCTGAGCGTCAGTATTTGGCCAGGTGGTCGCCTTCGCCACCGGTATTCCTCCAGATCTCTACGCATTTCACCGCTACACCTGGAATTCTACTCCCCTCTCCAATACTCTAGTCTGCCAGTTTCGAATGCAGTTCCCGGGTTGAGCCCGGGGCTTTCACATCCGACTTGACAGACCGCCTGCGTGCGCTTTACGCCCAGTAATTCCGATTAACGCTTGCACCCTCCGTA
>denovo1381 L1_23035
CCTGTTTGCTCCCCACGCTTTCACACCTGAGCGTCAGTATTGGTCCAGGAGACCGCCTTCGCCACCGGTATTCCTAGAGATCTCTACGCATTTCACCGCTACACCTCTAATTCTACCCCCCTCTACAAGACTCTAGTCAGCCAGTTTCGAATGCAGTTCTCTGGTTGAGCCCGAGGATTTCACATCCGACTTGACATACCGCCTGCGTGCCCTTTACGCCCAGTAATTCCGATTAACGCTTGCACCCTCCGTA
>denovo1382 L2_33191
CCTGTTTGCTCCCCACGCTTTCGCACCTCAGCGTCAGTCTTTGTCCAGGGGGCCGCCTTCGCCTCCGATATTCCTTCAGATCTCTACGCATTTCACCGCTACACCTGGAGTTCTACCCCCCTCTACAAGACTCTAGTCAGCCAGTTTCAAATGCAGTTCCCAGGTTGAGCCCGGGGATTTCACATCTGACTTGACAGACCGCCTGCGTGCGCTTTACGCCCAGTAATTCCGATTAACGCTTGCACCCTCCGTA
>denovo1383 L2_54474
CCTGTTTGCTCCCCACGCTTTCGCACCTGAGCGTCAGTCTTGGTCCAGGGGGCCGCCTTCGCCATCGGTATTCCTCCAGATCTCTACGCATTTCACCGCTACACCTGTAATTCTACCTCCCTCTACAAGACTCTAGTCTGCCAGTTTCGAATGCAGTTCTCGGGTTGAGCTCGGGGATTTCACATCAGACTTGGCTGACCGCCTGCGTGCGCTTTACGCCCAGTAATTCCGATTAACGCTTGCACCCTCCGTA
>denovo1384 A3_919
CCTGTTTGCTCCCCACGCTTTCGCACCTCAGCGTCAGTACCGGGCCAGTGAGCCGCCTTCGCCACTGGTGTTCTTGCGAATATCTACGAATTTCACCTCTACACTCGCAGTTCCACTCACCTCTCCCGGACTCGAGATCCCCAGTAACAAAGGCAGTTCCAAGGTTGAGCCTTGGGATTTCACCTCTGACTTAAAGATCCGCCTACGTGCGCTTTACGCCCAGTAAATCCGAACAACGCTAGCCCCCTTCGTA
>denovo1385 L2_54479
CCTGTTTGCTCCCCACGCTTTCGCACCTGAGCGTCAGTCTCTGTCCAGGGGGCCGCCTTCGCCACCGGTATTCCTCCAGATCTCTACGCATTTCACCTCTACACCTGGAATTCTACCACCCTCTACAATACTCTAGTTTGCCAGTTTCGAATGCACTTCCAGGGTTGAGCCCGGGGATTTCACATCTGACTTGACTGACCGCCTGCGTGCGCTTTACGCCCAGTAATTCCGAATAACGCTTGCACCCTCCGTA
>denovo1386 L2_32317
CCTGTTTGCTCCCCACGCTTTCGCACCTGAGAGTCAGTATCTGTCCAGGGGGCCGCCTTCGCCACCGGTATTCCTTCAGATCTCTACGCATTTCACCGCTACACCTGAAATTCTACCCCCCTCTACAGGACTCTAGTCTGCCAGTTTCAAATGCACTTCCCGGGTTGAGCCCGGGGATTTCACATCCGACTTAACAGACCGCCTGCGTGCGCTTTACGCCCAGTAATTCCGATTAACGCTTGCACCCTCCGTA
>denovo1387 L1_11221
CCCGTTTGCTCCCCACGCTTTCGCACCTGAGCGTCAGACTTTCTCCAGGGGGCCGCCTTCGCCACCGGTATTCCTCCAGATCTCTACGCATTTCACCTCTACACCTGGAATTCCACCCGCCTCTACCTGACTCTAGTCTAGCAGTTTCAAGTGCAGTTCCCGAGTTGAGCCCGGGGATTTCACATTTGACATGCCAGGCCGCCTGCGTGCGCTTTACGCCCAGTAAATCCGATTAACGCTTGCACCCTCCGTA
>denovo1388 A2_29446
CCTGTTTGCTCCCCACGCTTTCGCACCTCAGCGTCAGTCTCTGTCCAGGAGGCCGCCTTCGCCACCGGTATTCCTCCCGATATCTACGCATTTCACCGCTACACCTGGAATTCCACCTCCCTCTACAGTACTCAAGTCAGCCAGTTTCAAATGCAGTTCCAGGGTTGAGCCGTGGGATTTCACATCTGACTTAACTAACCGCCTACGCGCGCTTTACGCCCAGTAATTCCGAATAACGCTTGCACCCTCCGTA
>denovo1389 A3_39412
CCTGTTTGCTCCCCACGCTTTCGCACCTCAGCGTCAGTCTTTGTCCAGGAGGCCGCCTTCGCCACCGGTATTCCTCCAGATCTCTACGCATTTCACCGCTACACCTGGAATTCTACCTCCCTCTACAAGACTCTAGTCTGCCAGTTTCGAATGCATGTCCCGGGTTGAGCCCTGGGATTTCACATCCGACTTGACAGACCGCCTACGGGCGCTTTACGCCCAGTAATTCCGATTAACGCTTGCACCCTCCGTA
>denovo139 A3_509
CCTGTTTGCTCCCCACGCTTTCGCACCTCAGCGTCAGTATCGAGCCAGGTTGCCGCCTTCGCCACCGGTGTTCTTCCCAATCTCTACGAATTTCACCTCTACACCGGGAATTCTACCACCCTCTCTCGAACTCTAGTCTGTGCGTCTCAAATGCAGTTCCCAGGTTAAGCCCGGGGATTTCACATCTGACTGCATCAACCGCCTACGCGCCCTTTACGCCCAGTCATTCCGAGCAACGCTAGCCCCCTTCGTA
>denovo1390 L2_54272
CCTGTTTGCTACCCACACCTTCGCACCTCAGCGTCAGTCTTGGTCCAGGGGGCCGCCTTCGCCACCGGTATTCCTCCAGATCTCTACGCATTTCACCGCTACACCTGGAATTCCACTCCCCTCTACAATACTCTAGTCTACCAGTTTCGAATGCAGTTCCTGGGTTGAGCCCGGGGATTTCACATCCGACTTATCAGACCGCCTGCGTGCGCTTTACGCCCAGTAATTCCGAATAACGCTTGCACCCTCCGTA
>denovo1391 L3_471
CCTGTTTGCTCCCCACGCTTTCGTGTCTGAGCGTCAGGACATGTCCAGTGCACCGTCTTCACCGCTGGCGTTCCTCCTGATATCTACGCATTCCACCGCTCCACCAAGAGTTCCGTGCACCCCTACTTGCCTCAAGAACAGCAGTATGCCAAGCAATTCCTCGGTTGAGCCGAGGGATTTCACAAAGCACCTACTATTCCGCCTACACACGCTTTAAGCCCAGTAATACCGAATAACGCTTGCCACCTTCGTA
>denovo1392 L2_36158
CCTGTTTGCTCCCCACGCTTTCGCACCTCAGCGTCAGTATTTGTCCAGGTGGCTGCCTTCGCCATCGGTATTCTTCCAGATCTCTACGCATTTCACCGCTACACCTGGAATTCTACCCCCCTCTACATGATTCTAGTCTGCCAGTATCGAATGCACTTCCCGGGTTGAGCCCAGGGATTTCACATCCGACTCAACAGACCGCCTGCGTGCGCTTTACGCCCAGTAATTCCGATTAACGCTTGCACCCTCCGTA
>denovo1393 L3_474
CCTGTTTGCTCCCCACGCTTTCGTACCTGAGCGTCAGTATTTGTCCAGGGGGCCGCCTTCGCCACTGATATTCCTTCCGATCTCTACGCATTTCACCGCTACACCTGGAATTCCACCACCCTCTACAAGACTCTAGTCTGCCAGTTTAAAATGCAGTTCCAAGGTTGAGCCCGGGGATTTCACATCCTGCTTGACAGACCGCCTGCATACGCTTTACGCCCAGTAATTCCGATTAACGCTTGCACCCTCCGTA
>denovo1394 L3_476
CCTGTTTGCTCCCCACGCTTTCGCACCTCAGCGTCAGTCTTTGTCCAGGGGGCCGCCTTCGCCACCGGTATTCCTCATGATCTCTACGCATTTCACCGCTACACTATGAATTCTACCCCCCTCTACCATACTCTAGCCTGCCAGTATCAAATGCAGTTCCCAGGTTAAGCCCGGGGCTTTCACATCCGACTTAACAGACCGCCTGCGTGCGCTTTACGCCCAGTAATTCCGATTAACGCTTGCACCCTCCGTA
>denovo1395 L2_54275
CCTCTTCGCTACCCATGCTTTCGTTCCTCAGTGTCAGTAATGATCCAGAAAGCTGCCTTCGCAATTGGTATTCTCTCTAATATCTACGAATTTCACCTCTACACTAGAAATTCTGCTTTCCTCTATCATACTCTAGCTGAAAAGTTTTGATGGCAGTTCCAGAGTTAAGCTCTGGGATTTCACCACCAACTTTTTCAACCACCTACGAACTCTTTAAGCCCAGTAATTCCGAACTACGCTAGGT
>denovo1396 A1_18429
CCTGTTTGCTCCCCACGCTTTCGCGCCTCAGCGTCAGTATCGGTCCAGGATGCCGCCTTCGCCACCGGTGTTCTTCCGGATATCTACGCATTTCACCTCTACACCCGGAATTCCACATCCCTCTCCCGAACTCTAGTCCATGAGTCTCGAATGCAGTTCCCAGGTTAAGCCCGGGGATTTCACATCTGACTTCATAAACCGCCTACGCGCCCTTTACGCCCAGTAATTCCGAGCAACGCTTGCCCCCTCCGTA
>denovo1397 A3_27469
CCTGTTTGCTCCCCACGCTTTCGCACCTCAGCGTCAGTAATGGTCCAGTGAGCCGCCTTCGCCACTGGTGTTCCTCCGAATATCTACGAATTTCACCTCTACACTCGGAATTCCACTCACCTCTACCATACTCAAGACTTCCAGTATCAAAGGCAGTTCCGGGGTTGAGCCCCGGGATTTCACCCCTGACTTAAAAATCCGCCTACGTGCGCTTTACGCCCAGTAAATCCGAACAACGCTAGCCCCCTTCGTA
>denovo1398 L2_11471
CCTGTTTGCTCCCCACGCTTTCGCACCTGAGCGTCAGTCTTTGTCCAGGAGGCCGCCTTCGCCACCGGTATTCCTCCTGATCTCTACGCATTTCACCGCTACACCTGTAATTCTACCTCCCCCTACCAGACTCTAGCCTGCCAGTTTCGAATGCAGTTCCATGGTTAAGCCAGAGGATTTCACATCAGACTTGACAGCCCGCCTGCGTGCGCTTTACGCCCAGTGATTCCGAATAACGCTTGCACCCTCCGTA
>denovo1399 A3_15545
CCTGTTTGCTCCCCACGCTTTCACACCTTAGCGTCAGTCTTTGTCCAGGAGACCGCCTTCGCCACCGGTATTCCTCCAGATCTCTACGCATTTCACCGCTACACCTGGAATTCTATCTCCCTCTACAAGACTCTAGTCTGCCAGTTTCCAATGCAGTTCTCGGGTTAAGCCATAGGGTTTCACATCAGACTTGACAGCCCGCCTGCGTGCCCTTTACGCCCAGTAATTCCGATTAACGCTTGCACCCTCCGTA
>denovo14 A2_3865
CCTGTTTGCTCCCCACGCTTTCGCACCTGAGCGTCAGTCTTTGTCCAGAGGGCCGCCTTCGCCACCGGTATTCCTCCAGATCTCTACGCATTTCACCGCTACACCTGGAATTCCACCCCCCTCTACAGGACTCTAGTCTGCCAGTTTCGAATGCAGTTCCCGGGTTGAGCCCGGGGATTTCACATCCAACTTGACAAACCGCCTACATGCGCTTTACGCCCAATAATTCCGATTAACGCTTGCACCCTCCGTA
>denovo140 L3_394
CCTGTTCGCTCCCCACGCTTTCGTGCATCAGCGTCAGTAACAGCCTAGTAAGCTGCCTTCGCAATCGGTGTTCTGTGTAATATCTAAGCATTTCACCGCTACATTACACATTCCGCCTACTTCAACTGTACTCAAGACTTTCAGTATCAATGGCAGTTCTGGAGTTGAGCCCCAGGATTTCACCACTGACTTAAAAGTCCGCCTACACACCCTTTAAACCTAATAAATCCGGATAACGCTTGCACCCTCCGTA
>denovo1400 L2_45156
CCTGTTTGCTCCCCACGCTTTCGCACCTGAGCGTCAGTCTTTGTCCAGGAAGCCGCCTTCGCCACCGATATTCCTCCAGATCTCTACGCATTTCACCGCTACACCTGGAATTCTACTTCCCTCTACAAGACTCTAGCCTGCCAGTTTCGAATGCAGTTCCCAGGTTGAGCCCGGGGATTTCACATCCGACTTGCCAGACCGCCTGCGTGCGCTTTACGCCCAGTAATTCCGATTAACGCTTGCACCCTCCGTA
>denovo1401 L2_4812
CCTGTTCGCTCCCCACGCTTTCGTTCATGAGCGTCAATCACAGTTTAGTAAGCTGCCTTCGCTATCGGTGTTCTGTGTAATATCTAAGCATTTCACCGCTACACTACACATTCCGCCTACTCCAACTGTATTCAAGTCTAACAGTATCAATGGCAGTTTCGAGGTTGAGCCCCGAGATTTCACCACTGACTTATTAAACCGCCTGCGAACCCTTTAAACCCAATGATTCCGGATAACGCTTGGACCCTCCGTA
>denovo1402 L2_13304
CCTGTTTGCTCCCCACGCTTTCGCACCTGAGCGTCAGTCTTTGTCCAGGGGGCCGCCTTCGCCACCGGTATTCCTCCAGATCTCTACGCATTTCACCGCTACACCTGGAATTCTACCCTCCTCTGCAGTACTCTAGTCAGCCAGTTCTGAATGCAGTTCCCGGGTTGAGCCCGGGGATTTCACATCCGGCTTGACTGACCACCTGCGTGCGCTTTACGCCCAGTAATTCCGATTAACGCTTGCACCCTCCGTA
>denovo1403 L1_2697
CCTGTTTGCTACCCACGCTTTCGCACCTGAGTGTCAGTCTTAGTCCAGGAAGCCGCCTTCGCCACCGGTATTCCTCCAGATCTCTACGCATTTCACCGCTACACCTGGAATTCTACCCCCCTCTACTAGACTCTAGTCTACCAGTTTCGAATGCAGTTCCCAGGTTGAGCCCGGGGATTTCACATCCGACTTAACTGACCGCCTGCGTGCGCTTTACGCCCAGTAATTCCGATTAACGCTTGCACCCTCCGTA
>denovo1404 L2_12257
CCTGTTTGCTCCCCACGCTTTCGCACCTGAGCGTCAGTATTTGTCCAGGAAGCCGCCTTCGCCACCGGTATTCCTCCAGATCTCTACGCATTTCACCGCTACACCAGGAATTCTACTTCCCTCTACAAGACTCTAGTCTGACAGTTTCGAATGCACTTCCGGGGTTGAGCCCCGGGATTTCACATCCGACTTAACAGACCGCCTGCGTGCGCTTTACGCCCAGTGATTCCGAATAACGCTTGCACCCTCCGTA
>denovo1405 A1_30223
CCTGTTTGCTCCCCACGCTTTCGCACCTCAGCGTCAGTGTCTTGCCAGGTTGCCGCCTTCGCCTCAGGTATTCCTCCTGATATCTACGGATTTCACTCCTACACCTGGAATTCCACACCCCTCTGAAGCACTCAAGACTGACAGTATCAACTGCAATTCCAGGGTTGAGCCCTGGGCTTTCACATTTGACTTGAAGGTCCGCCTACGTGCGCTTTA
>denovo1406 L2_1973
CCTGTTCGCTCCCCACGCTTTCGCACCTCAGCGTCAGTATTGGTCCAGAGGGCCGCCTTCGCCACCGGTGTTCCTCCAGATATCTACGCATTTCACCGCTACACCTGGAATTCCACCCTCCTCTGCCAGACTCTAGTCTGCCAGTTTCGAATGCAGTTCCGGGGTTGAGCCCCGGGATTTCACACCAGACTTGACAGACCGCCTACGTGCGCTTTACGCCCAGTAATTCCGAACAACGCTTGCACCCTCCGTA
>denovo1407 A2_8373
CCTGTTTGCTCCCCACGCTTTCGCACCTGAGCGTCAGTCTTAGTCCAGGGGGCCGCCTTCGCCACCGGTATTCCTCCAGATCTCTACGCATTTCACCGCTACACCTGGAATTCTACCCCCCTCTACAAGACTCTAGTCTTCCAGTTTCGAATGCAGTTCCTGGGTTAAGCTCGGGGATTTCACATCTGACTTACCAGACCGCCTGCGTGCGCTTTACGCCCAGTGATTCCGAGTAACGCTTGCACCCTCCGTA
>denovo1408 L2_58591
CCCGTTTGCTCCCCACGCTTTCGCACCTGAGCGTCAGTCTTTGTCCAGGAGACCGCCTTCGCCTCCGGTATTCCTCCAGATCTCTACGCATTTCACCGCTACACCTGTAATTCTATCTCCCCCTACTATACTCTAGTCTACCAGTTTCGAATGCAGTTCTCTGGTTGAGCCCGAGGATTTCACATCAGACTTGACAGCCCGCCTACGTGCCCTTTACGCCC
>denovo1409 A3_351
CCTGTTTGCTCCCCACGCTTTCGCACCTGAGCGTCAGTCTTAGTCCAGGGAGCCGCCTTCGCCACCGGTATTCCTCCAGATCTCTACGCATTTCACCGCTACACCTGGCATTCCACCCCCCTCTACCAGACTCTAGACTGCCAGTATCGAATGCAGTTCCCGAGTTGAGCCCGGGGATTTCACATCCGACTTGACAGACCGCCTGCGTGCGCTTTACGCCCAGTAATTCCGATTAACGCTCGCACCCTCCGTA
>denovo141 A3_32756
CCTGTTTGCTCCCCACGCTTTCGCACCTGAGCGTCAGTCTTTGTCCAGGGGGCCGCCTTCGCCACCGGTATTCCTCCAGATCTCTACGCATTTCACCGCTACACCTGGAATTCTACCCCCCTCTACAAGACTCTAGTCTGCCAGTTTCGAATGCACTTCCCGGGTTGAGCCCGGGGATTTCACATCTGACTGTAACAACCGCCTACGCGCCCTTTACGCCCAGTCATTCCGAGCAACGCTAGCCCCCTTCGTA
>denovo1410 A2_10107
CCTGTTTGCTCCCCACGCTTTCGCACCTCAGCGTCAGTATTTGTCCAGGGGGCCGCCTTCGCCACCGGTATTCCTCCAGATCTCTACGCATTTCACCGCTACACCGGGAATTCTACCCCCCCCTACAAGACTCTAGTCTGCCAGTTTCGAATGCAGTTCCCGGGTTGAGCCGGGGGATTTCACATCCGACTTAACAAACCGCCTGCGTGCGCTTTACGCCCAGTAATTCCGAATAACGCTTGCACCCTCCGTA
>denovo1411 L1_26719
CCTGTTTGCTCCCCACGCTTTCGCACCTGAGCGTCAGTCTTTGTCCAGGAAGCCGCCTTCGCCACCGGTATTCCTCCAGATCTCTACGCATTTCACTGCTACACCTGGAATTCTACCTCCCTCTACCAGACTCTAGTCTGCCAGTATCAAATGCAGTTCCCGGGTTGAGCCCGGGGATTTCACATCCGACTTAACAGACCGCCTGCGTGCGCTTTACGCCCAGTAATTCCGATTAACGCTTGCACCCTCCGTA
>denovo1412 A2_26240
CCTGTTCGCTCCCTACGCTTCCGCATCTCAGCGTCAATCATGTGCCAGTAACCTGCCTTCGCCATCGGTGTTCTTTCTAATATCAACAGATTTCACCCCTACACTAGAAATTCCGGTTACCCCTCACTGATTCAAGTCACACAGTTTCCAATGCGTTTCCACAGTTAAGCTGTGGTATTTCACATCGGACTTACATAACCGCCTACATGCCCTTTACGCCCAATAATTCCGAACAACGCTCGCTCCTTACGTG
>denovo1413 A2_9716
CCTGTTTGCTCCCCACGCTTTCGCACCTGAGCGTCAGTCTTTGTCCAGGGGGCCGCCTTCGCCACCGGTATTCTTCCAGATATCTACGCATTTCACCGCTACACCTGGAATTCTACCCTCCTCTACAGAACTCTAGCCTGCCAGTTTCGAATGCAGTTCACGGGTTGAGCCCGGGGATTTCACAACCGACTTGACAGACCGCCTGCGTGCGCTTTACGCCCAGTAATTCCGATTAACGCTTGCACCCTCCGTA
>denovo1414 A2_791
CCTGTTTGCTACCCACGCTTTCGCACCTCAGCGTCAGTATCAGCCCAGAGGGCCGCCTTCGCCACCGGTATTCCTCCAGATCTCTACGCATTTCACCGCTACACCTGGAATTCCACCCCCCTCTGCTGGGCTCTAGCTACCCAGTTTCAAATGCAGTTCCCGGGTTGAGCCCGGGGATTTCACATCCGGCTTGACAAGCCGCCTGCGTGCGCTTTACGCCCAGTAATTCCGATTAACGCTTGCACCCTCCGTA
>denovo1415 A2_30045
CCTGTTTGCTCCCCACGCTTTCGCACCTGAGCGTCAGTATTTGTCCAGGTGGCCGCCTTCGCCACCGGTATTCCTCCCGATCTCTACGCATTTCACCGCTACACCTGGAATTCTACCACCCTCTACAGGACTCAAGTCTGCCAGTTTCAAATGCAGTTCCCGGGTTGAGCCCTGGGATTTCACATCCGACTTGACAAGCCGCCTACGTGCGCTTTACGCCCAGTAATTCCGATTAACGCTTGCACCCTCCGTA
>denovo1416 L1_18047
CCTGTTTGCTCCCCACGCTTTCGCACCTCAGCGTCAGTCTTGGTCCAGGAAGCCGCCTTCGCCACTGATATTCCTTCAGATATCTACGCATTTCACCGCTACACCTGGAATTCTACTTCCCTCTACAATACTCTAGTCTGCCAGTTTCGAATGCAGTTCCCGGGTTGAGCCCGGGGATTTCACATCCGACTAAACAAACCGCCTACGTGCGCTTTACGCCCAGTAATTCCGATTAACGCTCGCAC
>denovo1417 L2_48344
CCTGTTTGCTCCCCACGCTTTCGCTCCTGAGCGTCAGTATTTGTCCAGGGGATCGCCTTCGCCATCGGTATTCCTCCAGATCTCTACGCATTTCACCGCTACACCTGGAATTCTACCTCCCTCTACAATACTCTAGTCTGCCAGTTTCGAATGCAGTTCCCTGGTTGAGCCCGAGGATTTCACATCCGACTTGACAGACCGCCTACGTGCGCTTTACGCCCAGTAATTCCGAATAACGCTTGCACCCTCCGTA
>denovo1418 L1_26006
CCTCTTTGCTCCCCACGCTTTCGCACCTGAGCGTCAGTCTTTGTCCAGGAGGCCGCCTTCGCCACCGGTATTCCTCCAGATCTCTACGCATTTCACCGCTACACCTGGAATTCTACTTCCCTCTACAAGACTCTAGTCAGCCAGTTTCGAATGCAGTTCCTCGGTTGAGCCTGGGGATTTCACATCCGACTTGACAGACCGCCTGCGTGCGCTTTACGCCCAGTAATTCCGATTAACGCTTGCACCCTCCGTA
>denovo1419 A3_5243
CCTGTTTGCTCCCCACGCTTTCGCGCCTCAGCGTCAGTATCGAGCCAGGTTGCCGCCTTCGCCACCGGTGTTCTTCCCAATATCTACGAATTTCACCTCTACACTTGGAATTCCACTACCCTCTCTCGAACTCTAGTCATTCCGTCTCAAATGCAGTTCCCAGGTTAAGCCCGGGGATTTCACATCTGACTGCATCATCCGCCTACGCGCCCTTTACGCCCAGTCATTCCGAGCAACGCTAGCCCCCTTCGTA
>denovo142 L2_7794
CCTGTTTGCTCCCCACGCCTTCGCACCTCAGCGTCAGTATCTGTCCAGAGGGCCGCCTTCGCCACCGGTATTCCTCCAGATCTCTACGCATTTCACCTCTACACCTGGAATTCTGCTCCCCTCTACAAGACTCTAGTCTTCCAGTTTCAAATGCAGTTCCCGGGTTGAGCCCGGGGATTTCACATCCGACTTGCCAGACCGCCTGCGTGCGCTTTACGCCCAGTAATTCCGATTAACGCTTGCACCCCCCGTA
>denovo1420 L1_20367
CCTGTTTGCTCCCCACGCTTTCGCACCTCAGCGTCAGTATTTGTCCAGGGGGCCGCCTTCGCCACCGGTATTCCTCCTGATATCTACGCATTTCACCGCTACACCTGGAATTCCACCCACCCCTACATGACTCAAGTCAGTCAGTATCGAATGCAGTTCCCCGGTTGAGCCGGGGGATTTCACATCTGACTTGACAGTCCGCCTACGCGCGCTTTACGCCCAGTAATTCCGAATAACGCTTGCACCCTCCGTA
>denovo1421 L2_19032
CCTGTTTGCTCCCCACGCTTTCGCACCTGAGCGTCAGTCTTAGTCCAGGGGGCCGCCTTCGCCACCGGTATTCCCCCAGATCTCTACGCATTTCACCGCTACACCTGGAATTCTACTCCCCTCTACTGGACTCTAGCCAGCCAGTTTTGAATGCAGTTCCAGGGTTGAGCCCGGGGATTTCACATCTGACTTGACTGACCGCCTGCGTGCGCTTTACGCCCAGTAATTCCGATTAACGCTTGCACCCTCCGTA
>denovo1422 A1_19670
CCTGTTTGCTCCCCACGCTTTCGCACCTCAGCGTCAGTCTTAGTCCAGGGGGCCGCCTTCGCCACTGGTGTTCCTCCAGATCTCTACGCATTTCACCGCTACACCTGGAATTCTACCCGCCTCTACAAGACTCTAGTTCGCCAGTATCAAATGCAGTTCCCAGGTTGAGCCCGGGGATTTCACATCCGACTTAACAAACCGCCTGCGTGCGCTTTACGCCCAGTAATTCCGATTAACGCTTGCACCCTCCGTA
>denovo1423 A3_35353
CCTGTTCGCTCCCCACGCTTTCGCACCTCAGCGTCAGTATCTGTCCAGGGGGCCGCCTTCGCCACCGGTGTTCCTCCAGATCTCTACGCATTTCACCGCTACACCGGGAATTCCACCCCCCTCTACAGGACTCTAGTTTACCAGTTTAAAATGCAGTTCCAGGGTTGAGCCCGGGGATTTCACATCTGACTTGACATACCGCCTACGTGCGCTTTACGCCCAGTAATTCCGATTAACGCTTGCACCCTCCGTA
>denovo1424 L2_19743
CCTGTTTGCTCCCCACGCTTTCGTACCTGAGCGTCAGTATTTGGCCAGGGAGCCGCCTTCGCCACCGGTATTCCTCCTGATATCTACGCATTTCACCGCTACACCTAGAATTCTACCCTCCTCTCAAAGACTCAAGTCTTCCAGTTTCAAAGGCAGTTCACCGGTTGAGCCGTGGGATTTCACCTCTGACTTGACAGACCGCCTGCGTACGCTTTACGCCCAATGATTCCGAATAACGCTTGCACCCTCCGTA
>denovo1425 A1_5165
CCCGTTTGCTCCCCACGCTTTCACACCTGAGCGTCAGTCTTGGTCCAGGAGACCGCCTTCGCCACCGGTATTCCTAGAGATATCTACGCATTTCACCGCTACACCTCGAATTCTACCTCCCTCTACCATACTCTAGTCTGCCAGTTTCGAATGCAGTTCTCTGGTTAAGCCCGGGGATTTCACATCCGACTTGACTGACCGCCTACGTGCGCTTTACGCCCAGTAATTCCGATTAACGCTTGCACCCTCCGTA
>denovo1426 A2_22464
CCTGTTTGCTCCCCACGCTTTCGCACCTCAGCGTCAGTATTTGACCAGCAAGCCGCCTTCGCCACCGATGTTCCTCCGGATCTCTACGCATTTCACCGCTACACCCGGAATTCTACTCCCCTCTTCAAGACTCTAGTTTGCCAGTATCGAATGCAGTTCCCAGGTTGAGCCCGGGGCTTTCACATCCGACTTGACAGACCGCCTACGAGCGCTTTACGCCCAGTAATTCCGATTAACGCTTGCACCCTCCGTA
>denovo1427 L2_65961
CCTGTTTGCTCCCCACGCTTTCGCACCTCAGCGTCAGTCTTGGCCCAGTGAGTCGCCTTCGCCACTGGTGTTCCTTCAGATCTCTACGCATTTCACCGCTACACCTGGAATTCTACTCACCTCTACCATACTCTAGATATCCAGTATCAAATGCAGTTCCTGGGTTGAGCCCAGGGATTTCACATCTGACTTAAAAAACCGCCTACGTGCGCTTTACGCCCAGTAATTCCGATTAACGCTTGCACCCTCCGTA
>denovo1428 A2_9396
CCTGTTTGCTCCCCACGCTTTCGCACCTGAGCGTCAGTCTTGGTCCAGGGGGTCGCCTTCGCCACCGGTATTCCTCCAGATCTCTACGCATTTCACCTCTACACCTGGAATTCTACCTCCCTCTACCATACTCTAGTTAGCCAGTTTCGAATGCAGTTCCCTGGTTGAGCCAGGGGATTTCACATCCGACTTGACAGACCGCCTGCGCGCGCTTTACGCCCAGTAATTCCGAATAACGCTTGCACCCTCCGTA
>denovo1429 L3_124
CCCGTTTGCTCCCCTAGCTTTCGCCTCTCAGCGTCAGTATCGGTCCAGCAGATCGCCTTCGCCTTTGGTGTTCCTTCCGATATCTACGCATTTCACCGCTACACCGGAAATTCCATCTGCCCCTCCCGTACTCAAGCTCGGTAGTTTCCAAGGCATTTCCAGGGTTGAGCCCTGGGATTTCACGACGGACTTAGCAAGCCGCCTACAGACGCTTTACGCCCAATAATTCCGAATAACGCTTGCACCCTCCGTA
>denovo143 A1_14209
CCTGTTCGCTCCCCACGCTTTCGCTCCTCAGCGTCAGTTGTTGCCCTGAGACCCGCCTTCGCCACCGGTGTTCCTCCTGATATCTGCGCATTTCACCGCTACACCAGGAATTCCAGCCCCCCCTGCAACACTCTAGTCTGCTCGTATCGACTGCAGGCCTGAGGTTGAGCCTCAGGTTTTCACAGCCGACGCAACAAACCGCCTACGAGCTCTTTACGCCCAATAATTCCGGACAACGCTTGCACCCTACGTA
>denovo1430 A3_24946
CCTGTTTGCTCCCCACGCTTTCGCACCTCAGCGTCAGTCTTTGTCCAGGTTGCCGCCTTCGCCACCGGTATTCCTCCAGATCTCTACGCATTTCACCTCTACACCTGGAATTCTACTCTCCTCTCCAAGACTCTAGCCTACCAGTTTCAAATGCAGTTCCCAGGTTGAGCCCGGGAATTTCACATCCGACTGTACAAACCGCCTGCGTGCGCTTTACGCCCAGTAATTCCGATTAACGCTTGCACCCTCCGTA
>denovo1431 A2_16284
CCTGTTTGCTCCCCACGCTTTCACACCTTAGCGTCAGTCATGGTCCAGGAGGCCGCCTTCGCCACCGGTATTCCTACTGATCTCTACGCATTTCACCGCTACACCTGGAATTCCACCCCCCTCTACAAGACTCTAGTCTGCCAGTTTCGAATGCAGTTCTCTGGTTGAGCCCGAGGATTTCACATCCGACTTGACAGACCGCCTGCGTGCGCTTTACGCCCAGTAATTCCGAATAACGCTTGCACCCTCCGTA
>denovo1432 L1_33789
CCTGTTTGCTCCCCACGCTTTCGCACCTCAGCGTCAGTCTTTGGCCAGGGGGCCGCCTTCGCCACCGGTATTCCTCCAGATCTCTACGCATTTCACCTCTACACCTGGAATTCTACTCCCCTCTACAGGACTCTAGTCTGTCAGTTTCAAATGCAGTTCCCAGGTTGAGCCCTGGGCTTTCACATCCGACTTGACAGACCGCCTGCGTGCGCTTTACGCCCAGTAATTCCGATCAACGCTTGCACCCTCCGTA
>denovo1433 L2_64960
CCTGTTTGCTCCCCACGCTTTCGCACCTGAGCGTCAGTCTTTGTCCAGGTGGCCGCCTTCGCCACCGGTATTCCTCCAGATATCTACGCATTTCACCGCTACACCGGGAATTCCACCACCCTCTACAGGACTCAAGTTAGCCAGTTTCAAATGCACTTCCAGGGTTGAGCCCTGGGCTTTCACATCTGACTTGACTAGCCGCCTACGTGCGCTTTACGCCCAGTAATTCCGATTAACGCTTGCACCCTCCGTA
>denovo1434 A1_3954
CCTGTTTGCTCCCCACGCTTTCGTGCATGAGCGTCAGTGCAGGCCCAGGGGATTGCCTTCGCCATCGGTGTTCCTCCGCATATCTACGCATTTCACTGCTACACGCGGAATTCCATCCCCCTCTGCCGCACTCCAGCCTTGCAGTCACAAAGGCAGTTCCCAGGTTGAGCCCGGGGATTTCACCTCTGTCTTACAAGACCGCCTGCGCACGCTTTACGCCCAGTAATTCCGATTAACGCTTGCACCCTACGTA
>denovo1435 L1_32940
CCTGTTTGCTCCCCACGCTTTCGCACCTGAGCGTCAGTCTTGGTCCAGGGGGCCGCCTTCGCCACCGGTATTCCTCCAGATCTCTACGCATTTCACCGCTACACCTGGAATTCTACCTCCCTCTCCAAGACTCTAGTCTGCCAGTATCGAATGCAGTTCATGGGTTGAGCCCGGGGCTTTCACATCTGACTTGACAAACAGCCTGCGTGCCCTTAACGCCCAGTAATTCCGCTCAACGCTTGCACCCTCCGTA
>denovo1436 L2_28533
CCTGTTTGCTCCCCACGCTTTCGCACCTGAGCGTCAGTCTTTTTCCAGGAGACCGCCTTCGCTATCGGTATTCCTCCAGATCTCTACGCATTTCACCGCTACACCTGGAATTCTATCTCCCCCTACAAGACTCTAGTCTGCCAGTTTCGAATGCAGTTCTCTGGTTAAGCCCGAGGATTTCACATCCGACTTGACAGACCGCCTGCGTGCGCTTTACGCCCAGTAATTCCGATTAACGCTTGCACCCTCCGTA
>denovo1437 L2_25574
CCTGTTTGCTCCCCACGCTTTCGCACCTGAGCGTCAGTCTTAGTCCAGGGGGCCGCCTTCGCCACCGGTATTCTTCCAGATCTCTACGCATTTCACCGCTACACCTGGAATTCTACCTCCCTCTACTAGACTCTAGTCTGCCAGTTTCGAATGCAGTTCCCGAGTTGAGCTCGGGGATTTCACATCTGACTTGTCAGACCGCCTGCGTGCGCTTTACGCCCAGTAATTCCGATTAACGCTTGCACCCTCCGTA
>denovo1438 L2_33895
ACTGTTTGCTCCCCACGCTTTCGCACCTGAGCGTCAGTCTTGGTCCAGGGGGCCGCCTTCGCCACCGGTATTCCTCCAGATCTCTACGCATTTCACCGCTACACCTGGAATTCTACCTCCCTCTACAAGACTCTAGTCTGCCAGTTTCGAATGCAGTTCCAGGGTTGAGCCCGGGGATTTCACATCCGACTTGACAGCCCGCCTTCTGGCCCTTTTCCCCCTGTAATTCCGATTAACGCTTGCACCCTCCTTA
>denovo1439 A3_31445
CCCGCTTGCTCCCCACGCTTTCACTCCTTAGCGTCAGTAATTGTCCAGGAGATCGCCTTCGCTTTCGGTATTCCTAGTGATATCTACGGATTTTACCCCTACACCTCTAATTCCATCCCCCCCTCCAAGACTCTAGGTTACCAGTTTCCAATGCAGTTCTACAGTTAAGCTGTAGGATTTCACATCAGACTTGGCAGACCGCCTACGCGTCCTTTACGCCCAGTGATTCCGAATAACGCTTGCACCCTCCGTA
>denovo144 L2_49040
CCTGTTTGCTCCCCACGCTTTCGCTCCTGAGCGTCAGTCTTGGCCCAGGGAGCTGCCTTCGCCACCGGTGTTCCTCCTGATATCTACGCATTTCACCGCTACACCAGGAATTCCACTCCCCTCTACCAGACTCTAGTCTTCCAGTTTCGAATGCCATTCCCGGGTTAAGCCCGGGGATTTCACATCCGACTTGACAGACCGCCTGCGTGCGCTTTACGCCCAGTAATTCCGATTAACGCTTGCACCCTCCGTA
>denovo1440 A1_27611
CCTGTTTGCTCCCCACGCTTTCGCACCTCAGCGTCAGTAATGGACCAGTAAGCCGCCTTCGCCACTGGTGTTCCTCCGAATATCTACGAATTTCACCTCTACACTCGGAATTCCACTTACCTCTTCCATACTCAAGATACCCAGTATCAAAGGCAGTTCCGCAGTTGAGCTGCGGGATTTCACCCCTGACTTAAATATCCGCCTACGTGCGCTTTACGCCCAGTAATTCCGAACAACGCTAGCCCCCTTCGTA
>denovo1441 L1_37449
CCTGTTTGCTCCCCACGCTTTCGCACCTCAGCGTCAGTCTTTGTCCAGGGGGCCGCCTTCGCCACCGGTATTCCTCCAGATCTCTACGCATTTCACCGCTACACCTGAAATTCTACCCTCCTCTACAGTACTCTAGTCTGCCAGTTTCAAATGCAGTTCCCGGGTTGAGCCCGGGGCTTTCACATCTGACTTGACAGACCGCCTGCGTGCGCTTTACGCCCAGTAATTCCGATTAACGCTTGCACCCTCCGTA
>denovo1442 L2_40697
CCTGTTTGCTCCCCACGCTTTCGCACCTGAGTGTCAGTATCTGTCCAGGTAGCCGCCTTCGCCACCGGTATTCCTCCCGATATCTACGAATTTCACCTCTACACCTGGAATTCTACTACCCCCTACAGGACTCTAGTCTGCCAGTTTCGAATGCAGTTCCCGGGTTGAGCCCTGGACTTTCACATCTGACTTAACAGACCGCCTGCGCGCGCTTTACGCCCAGTAATTCCGATCAACGTTTGCACCCTCCGTA
>denovo1443 L1_47274
CCCGTTTGCTCCCCACGCTTTCGCACCTGAGCGTCAGTCTTGGTCCAGGAGATCGCCTTCGCCATCGGTATTCCTACAGATCTCTACGCATTTCACCGCTACACCTCTAATTCTACCCCCCTCTCCAAGACTCTAGTCTGCCAGTTTCGAATGCAGTTCTCTGGTTGAGCCATGGGATTTCACATCAGACTTGACAGCCCGCCTGCGCGCGCTCTACGCCCAGTGATTCCGAATAACGCTTGCACCCTCCGTA
>denovo1444 A2_40677
CCTGTTTGCTACCCACGCTTTCGCACCTCAGCGTCAGTCTTGGTCCAGGGAGCCGCCTTCGCCACCGATATTCCTCCAGATCTCTACGCATTTCACCGCTACACCTGGAATTCTACTCCCCTCTACCAGACTCTAGTCAGCCAGTTTCAAATGCAGTTCCCAGGTTGAGCCCGGGAATTTCACATCCGACTTACCAGACCGCCTGCGTGCGCTTTACGCCCAGTAATTCCGATTAACGCTTGCACCCTCCGTA
>denovo1445 L2_59532
CCTGTTTGCTCCCCACGCTTTCGCACCTGAGCGTCAGTATTTGTCCAGGAAGCCGCCTTCGCCACTGGTATTCCTCCAGATCTCTACGCATTTCACCGCTACACCTGGAATTCTACCTTCCTCTACCAGACTCTAGCATGCCAGTTTCGAATGCAGTTCCCAGGTTGAGCCCAGGGCTTTCACATCTGACTTGACAGACCGCCTGCGCGCGCTTTACGCCCAGTAATTCCGATTAACGCTTGCACCCTCCGTA
>denovo1446 L2_44280
CCTGTTTGCTCCCCACGCTTTCGCACCTTAGCGTCAGTCTTTGTCCAGGGGGCCGCCTTCGCTATCGGTATTCCTCCAGATCTCTACGGATTTCACCGCTACACCTGGAATTCTACCTCCCTCTACAAGACTCTAGTCTGCCAGTTTCGAATGCAGTTCCCTGGTTGAGCCCGGGGATTTCACATCCGACTTGACAGCCCGCCTGCGCGCGCTTTACGCCCAGTAATTCCGATTAACGCTTGCACCCTCCGTA
>denovo1447 A1_16802
CCTGTTTGCTCCCCACGCTTTCGCACCTGAGCGTCAGTCTTGGTCCAGGAGGTCGCCTTCGCTACCGGTATTCCTCCAGATCTCTACGCATTTCACCGCTACACCTGGAATTCTACCCCCCTCTACAAGACTCTAGTCTGCCAGTTTCGAATGCAGTTCTACGGTTGAGCTCGAGGATTTCACATCAGACTTGACTGCCCGCCTGCGTGCGCTTTACGCCCAGTAATTCCGATTAACGCTTGCACCCTCCGTA
>denovo1448 L2_62561
CCTGTTTGCTCCCCACGCTTTCGCACCTGAGCGTCAGTCTCTGCCCAGGGGGCCGCCTTCGCCACCGGTATTCCTCCCGATCTCTACGCATTTCACCGCTACACCGGGAATTCCACCCCCCCCTACAGGACTCTAGCTTGCCAGTTTCGAATGCACTTCCAGGGTTGAGCCCTGGGATTTCACATCCGACTTGAAAGGCCGCCTACGTGCGCTTTACGCCCAGTAATTCCGATTAACGCTTGCACCCTCCGTA
>denovo1449 A3_4531
CCTGTTTGCTCCCTACGCTTTCGCACCTGAGCGTCAGTCTTTGTCCAGCGGGCCGCCTTCGCCACCGGTATTCCTCCAGATCTCTACGCATTTCACCGCTACACCTGGAATTCTACCCGCCTCTACATGACTCTAGTCTACCAGTTTCAAGAGCAGTTCCCGGGTTGAGCCCGGGGATTTCACATCCAACTTGACAGGCCGCCTGCGTGCGCTTTACGCCCAGTAAATCCGATTAACGCTCGCACCCTCCGTA
>denovo145 L1_22755
CCTGTTTGCTCCCCACGCCTTCGCACCTCAGCGTCAGTCTTGGTCCAGGAGGCCGCCTTCGCCACCGGTATTCCTCCTGATCTCTACGCATTTCACCGCTACACCTGGAATTCCACCTCCCTCTACCAGACTCAAGTCTGCCAGTTTCGAATGCAGTTCCGGGGTTAAGCCCCGGGATTTCACATCTGACTTGACAGGCCGCCTGCGTGCCCTTTACGCCCAATAATTCCGAATAACGCTTGCACCCTCCGTA
>denovo1450 A1_21278
CCTGTTTGCTCCCCAAGCTTTCGCACCTGAGCGTCAGTCTTCGTCCAGGGGGCCGCCTTCGCCACCGGTATTCCTCCAGATCTCTACGCATTTCATCGCTACACCTGGAATTCTACCCCCCTCTACAAGACTCAAGCTTACCAGTTTCAAATGCAGTTCCCAGGTTGAGCCCGGGACTTTCACATCTGACTTACTAAACCGCCTGCGTGCGCTTTACGCCCAGTAATTCCGATTAACGCTTGCACCCTCCGTA
>denovo1451 A2_41858
CCTGTTTGCTCCCCACGCTTTCGCACCTGAGCGTCAGTATTTGTCCAGGGGGCCGCCTTCGCCACCGGTATTCCTCATGATCTCTACGCATTTCACCGCTACACTAGGAATTCTACCCCCCTCTACAATACTCTAGTCTGCCAGTTTCAAATGCAGTTCCCGGGTTGAGCCCGGGGATTTCACATCCGACTTAACAGACCGCCTGCGTGCGCTTTACGCCCAGTAATTCCGATTAACGCTTGCACCCTCCGTA
>denovo1452 A1_111
CCTGTTTGCTCCCCACGCTTTCGTGCATGAGCGTCAGTGTCATCCCAGGGGGCTGCCTTCGCCATCGGTATTCCTCCGCATCTCTACGCATTTCACTGCTACACGCGGAATTCTACCCCCCTCTGACGCACTCTAGCTGTGCAGTCTCCAATGCAGTTCCCAGGTTAAGCCCGGGGCTTTCACATCAGACTTACACAACCGCCTGCGCACGCTTTACGCCCAGTAATTCCGATTAACGCTTGCACCCTACGTA
>denovo1453 L2_29281
CCTGTTTGCTCCCCACGCTTTCGCACCTGAGCGTCAATCATTGTCCAGGGGGCCGCCTTCGCCATCGGTATTCCTTCAGATCTCTACGCATTTCACCGCTACACCTGGAATTCCACCACCCTCTACAAGATTCTAGGCTGCCAGTTTCGAATGCAGTTCCATGGTTGAGCCCGTGGATTTCACATCCGACTTGACAGACCGCCTGCATGCTCTTTACGCCCAGTGATTCCGAGTAACGCTTGCACCCTCCGTA
>denovo1454 A1_10086
CCTGTTTGCTCCCCACGCTTTCGCACCTGAGCGTCAGTCATAGTCCAGTAAGCTGCCTTCGCCATCGGTGTTCTTTCCAATCTCTACGCATTTCACCGCTACACTTGAAATTCCACCTACCTCTACTATACTCTAGACTAACAGTTTCGATTGCAGTTCCCTGGTTGAGCCTCGGGATTTCACATCTGACTTATTAGACCGCCTACGCACGCTTTACGCCCAGTAATTCCGGATAACGCTTGCATCCTCCGTA
>denovo1455 L2_7508
CCTGTTCGCTCCCCACGCTTTCGCACCTGAGCGTCAGTGTTGGGCCAGCGAGCCGCCTTCGCCACTGGTGTTCCTTCCGATCTCTACGCATTTCACCGCTACACCGGAAATTCTACTTGCCTCTACCACATTCTAGCCTGACAGTATCGAATGCCGTTCCCAGGTTGAGCCCAGGGCTTTCACATCCGACTGATCAAACCGCCTACGCGCGCTTTACGCCCAGTAATTCCGATTAACGCTTGCACCCCCCGTA
>denovo1456 L1_32541
CCTGTTTGCTCCCCACGCTTTCGCACCTGAGCGTCAGTCTTTGTCCAGGAGGCCGCCTTCGCCATCGGTATTCCTACAGATCTCTACGCATTTCACCGCTACACCTGGAATTCTATCTCCCCCTACAATACTCTAGTTTGCCAGTTTCGAATGCAGTTCCATGGTTGAGCCCGAGGATTTCACATCAGACTTGACATACCGCCTACGGGCGCTTTACGCCCAGTAATTCCGAATAACGCTTGCACCCTCCGTA
>denovo1457 L2_13238
CCTGTTTGCTCCCCACGCTTTCGCACCTGAGCGTCAGTCTTTGTCCAGGAGGCTGCCTTCGCCACTGGTATTCCTCCAGATCTCTACGCATTTCACCGCTACACCTGGAATTCCACTTCCCTCTACCATACTCTAGTCTGGCAGTATCAGATGCAGTTCCCAGGTTAAGCCCGGGGATTTCACATCTGACTTACCAGACCGCCTACGCGCGCTTTACGCCCAGTAATTCCGATTAACGCTTGCACCCTCCGTA
>denovo1458 L1_49900
CCTGTTTGCTCCCCACGCTTTCGCACCTTAGCGTCAGTATTTGTCCAGGGGGTCGCCTTCGCCATCGGTATTCCTCCAGATCTCTACGCATTTCACCCCTACACCTCGAATTCTACCCCCCTCTACAAGACTCTAGTCTGCCAGTTTCGAATGCAGTTCTATGGTTGAGCCCTGGGATTTCACATCCGACTTGACAGACCGCCTGCGTGCGCTTTACGCCCAGTAATTCCGATTAACGCTTGCACCCTCCGTA
>denovo1459 A1_21513
CCTGTTTGCTCCCCACGCTTTCGCACCTGAGCGTCAGTCTTTGTCCAGGGTGCCGCCTTCGCCACTGATATTCCTCCACATCTCTACGCATTTCACCGCTACACCTGGAATTCTACAACCCTCTACAAGACTCTAGCCTGCCAGTTTCGAATGCAGTTCCCGGGTTAAGCCCGGGGATTTCACATCCGACTTGCCAGACCGCCTGCGTGCGCTTTAC
>denovo146 L1_23333
CCTGTTTGCTCCCCACGCTTTCGCACCTGAGCGTCAGTATTTGTCCAGGGAGCCGCCTTCGCCACCGGTATTCCTTCAGATCTCTACGCATTTCACCGCTACACCTGAAATTCTACCCACCTCTACAAGACTCTAGTCTACCAGTATCAAATGCAGTTCTTAGGTTGAGCCCGGGGATTTCACATCTGACTTAATAGACCGCCTACGTGCGCTTTACGCCCAGTAATTCCGATTAACGCTTGCACCCTCCGTA
>denovo1460 L2_56817
CCTGTTTGCTCCCCACGCTTTCGCGCCTGAGCGTCAGTCTTTGTCCAGGAGACCGCCTTCGCCACCGGTATTCCTCCAGATCTCTACGGATTTCACCGCTACACCTCGAATTCTACCTCCCTCTACAAGACTCTAGTCTGCCAGTTTCGAATGCAGTTCCAGGGTTGAGCCCTGGGATTTCACATCAGACTTGACAGACCGCCTGCGTGCCCTTTACGCCCAGTAATTCCGAATAACGCTTGCACCCTCCGTA
>denovo1461 L1_2351
CCTGTTTGCTCCCCACGCTTTCGCACCTGAGCGTCAGTCTTTGTCCAGGGGGCCGCCTTCGCCACCGGTATTCCTCCTGATCTCTACGCATTTCACCGCTACACCTGGAATTCTACCCCCCTCTGCAAGACTCTAGTCTGCCAGTTTCGAATGCAGTTCCAGGGTTGAGTCCAGGGATTTCACATCCGACTTGACAGACCGCCTACGCGCGCTTTACG
>denovo1462 A1_19450
CCTGTTTGCTCCCCACGCTTTCGCGCCTGAGCGTCAGTATTGTTCCAGGAGATCGCCTTCGCTTCCGGTATTCCTAGAGATATCTACGGATTTTACCCCTACACCTCTAATTCCATCTCCCTCTCCAATACTCTAGGCAACCAGTTTCCAATGCAGTTCTCTGGTTAAGCCCTAGGATTTCACATCCGACTTGGCATACCGCCTACGTGTCCTTTACGCCCAGTGATTCCGAATAACGCTTGCACCCTCCGTA
>denovo1463 A2_45487
CCCGTTCGCTCCCCATGCTTTCGCGTCTTAGCGTCAGTTGCAGGCCAGAGTGCCGCCTTCGCCACTGGTGTTCCTCCGGATATCTACGCATTTCACCACTACACCCGGAATTCCGCACTCCTCTCCTGCTCTCAAGACTACCAGTCTCATTCGACCTCTCCCAGTTTAGCCGAGAGCTTTCACAAATGACTTGGTAATCCGCCTACACGCGCTTTACGCCCAGTAATTCCGGATAACGCTCGCCTCCTACGTT
>denovo1464 A2_14705
CCTGTTTGCTCCCCACGCTTTCGCACCTGAGCGTCAGTATTTGTCCAGGGGGCCGCCTTCGCCACCGGTATTCCTCCAGATCTCTACGCATTTCACCGCTACACCTGGAATTCTACCTCCCTCTACCATACTCAAGTCTGCCAGTTTCGAATGCAGTTCCCGGGTTGAGCCCGGGGATTTCACATCTGACTTGAAAGACCGCCTGCATGCGCTTTACGCC
>denovo1465 L1_42027
CCTGTTTGCTCCCCACGCTTTCGCACCTGAGCGTCAGTCTTTGTCCAGGGGGCCGCCTTCGCCACCGATATTCCTCCAGATCTCTACGCATTTCACCGCTACACCTGGTATTCTACCCTCCTCTACAAGACTCTAGTCTGCCAGTATCGAATGCAGTTCCCGGCTTGAGCCCGGGCATTTCACCTCCGACTTGACACACCGCCTGCGTGCGCTTTACGCCCAGTAATTCCGATTAACGCTTGCACCCTCCGTA
>denovo1466 A2_10467
CCTGTTTGCTCCCCACGCTTTCGCGCCTCAGCGTCAGAAATCGGCCAGCAAGGCGCCTTCGCCACTGGTGTTCCTCCACATATCTACGCATTTCACCGCTACACGTGGAATTCCCCTTGCCTCTCCGATCCTCAAGCGATCCCGTATCCGAGGCAGTCCCGAGGTTGAGCCCCGGGCTTTCACCCCAGACGTAGATCGCCGCCTGCGCGCGCTTTACGCCCAGTGATTCCGGACAACGCTTGCCACCTACGTA
>denovo1467 A2_41108
CCCGTTCGCTCCCCTGGCTTTCGTGCCTCAGCGTCAGGAGTGGGCCAGCAGGCCGCCTTCGCCACGAGTGTTCTTCCTGATATCTACGCATTCCACCGCTCCACCAGGAATTCCACCTGCCTCTCCCATCCTCGGATCTCAACAGTTTCCAATGCAGTTTCGCCGTTGAGCGGCGAGATTTCACACCAGACTTGCTGAGCCGCCTACGCACGCTTTACGCCCAGTAATTCCGAACAACGTTAG
>denovo1468 A1_50551
CCTGTTTGCTCCCCACGCTTTCGCACCTGAGCGTCAGTATTTGCCCAGGGGGCCGCCTTCGCCACCGGTATTCCTCCAGATCTCTACGCATTTCACCGCTACACCTGGAATTCTACCCCCCTCTACCAGACTCTAGTTAGCCAGTTTCGAATGCAGTTCCCGGGTTGAGCCCGGGGATTTCACATCCGACTTAACAAACCGCCTGCGTGCGCTTTACG
>denovo1469 L1_16790
CCTGTTTGCTCCCCACGCTTTCGTACCTGAGCGTCAGTCTTTGTCCAGGGGGCCGCCTTCGCCACCGGTATTCCTCCAGATCTCTACGCATTTCACCGCTACACCTGGAATTCTACCCCCCTCTACAAGACTCAAGTCTGCCAGTATCGAATGCAGTTCCCGAGTTGAGCATGTGGATTTCACATCCGACTTGACATACCGCCTGCGTGCGCTTTACGCCCAGTAATTCCGGTTAACGCTTGCACCCTCCGTA
>denovo147 L2_40584
CCTGTTTGCTCCCCACGCTTTCGCACCTGAGCGTCAGTCTCTGTCCAGGCGGCCGCCTTCGCCACCGGTATTCCTCCAGATATCTACGCATTTCACCGCTACACCTGGAATTCTACCTCCCTCTACATGACTCTAGTCGGCCAGTTTCGAATGCAGTTCCCAGGTTGAGCCCGGGGATTTCACATCCGACTTAGCAGACCGCCTGCGTGCGCTTTACGCCCAGTAATTCCGATTAACGCTCGCACCCTCCGTA
>denovo1470 A2_41617
CCTGTTTGCTCCCCACGCTTTCGCATCTCAGCGTCAGTATCGGTCCAGGCTGCCGCCTTCGCCACTGGTATTCCTCCCGATATCTACGAATTTCACCTCTACACCGGGAATTCTACAGCCCTCTCCCGTACTCTAGCTCAGCAGTTTCAAATGCACTTCCCCGGTTGAGCCGAGGGCTTTCACATCTGACTTGCTGTGCCGCCTACATGCGCTTTACGCCCAGTGATTCCGAACAACGTTCGCACCCTCCGTA
>denovo1471 A3_4751
CCTGTTTGCTCCCCACGCTTTCGCACCTCAGCGTCAGTATTGGCCCAGGGAGTCGCCTTCGCCACTGGTATTCCTTCAGATCTCTACGCATTTCACCGCTACACCTGAAATTCCACTCACCTCTACCAGACTCTAGACAGCCAGTATCGAATGCAGTTCCTAGGTTGAGCCCAGGGATTTCACATCCGACTTGACAGACCGCCTGCGTGCGCTTTACGCCCAGTAATTCCGATTAACGCTTGCACCCTCCGTA
>denovo1472 A3_4754
CCTGTTTGCTCCCCACGCTTTCGCACCTGAGCGTCAGTCTTTGTCCAGGGGGCCGCCTTCGCCACCGGTATTCCTCCAGATCTCTACGCATTTCACCGCTACACCTGGAATTCTACTCCCCTCTACAATACTCTAGTCTGCCAGTTTCGAATGCAGTTCCACGGTTGAGCCGTGGGCTTTCACATCCGACATAACAAACCGCCTACGCGCGCTTTACGCCCAGTAATTCCGATTAACGCTCGCACCCTCCGTA
>denovo1473 L1_996
CCTGTTTGCTCCCCACGCTTTCGCACCTCAGCGTCAGTATTTGTCCAGGGGGCCGCCTTCGCCATCGGTATTCCTCCTGATCTCTACGCATTTCACCGCTACACCTCGAATTCCACCTCCCTCTACAATACTCTAGTCTGCCAGTTTCGAATGCAGTTCTACGGTTGAGCTCGAGGATTTCACATCTGACTTGACAGACCGCCTGCGTGCCCTTTACGCCCAGTAATTCCGAATAACGCTTGCACCCTCCGTA
>denovo1474 A1_25611
CCCGTTTGCTCCCCTCGCTTTCGCACCTGAGCGTCAGTCTTTGCCCAGGGAGCCGCCTTCGCCACCGGTATTCCTCCAAATCTCTACGCATTTCACCGCTACACTTGGAATTCCACTCACCTCTACAAGACTCTAGTCTGACAGTTTCGAATGCAGTTCCCGGGTTGAGCCCGGGGATTTCACAGCCGACTTGTCAGACCGCCTGCGTGCGCTTTACGCCCAGTGATTCCGAATAACGCTTGCACCCTCCGTA
>denovo1475 A3_6913
CCTGTTTGCTCCCCACGCTTTCGCACCTGAGCGTCAGTCTTGGTCCAGGGGGTCGCCTTCGCCACCGGTATTCCTCCAGATCTCTACGAATTTCACCGCTACACCTGGAATTCTACCTCCCTCTCCAAGACTCTAGCCTGCCAGTTTCGAATGCAGTTCCCGGGTTGAGCCCGGGGATTTCACATCCGACTTGACAGACCGCCTGCGTGCGCTTTACGCCCAATAATTCCGAATAACGCTTGCACCCTCCGTA
>denovo1476 L2_50800
CCTGTTTGCTCCCCACGCTTTCGCACCTGAGCGTCAGTTTTTGTCCAGGGGACCGCCTTCGCTACCGGTATTCCTACAGATCTCTACGCATTTTACCGCTACACCTGGAATTCTACCCCCCTCTACAAGACTCTAGTCTACCAGTTTCGAATGCAGTTCCCGGGTTAAGCCCGAGGATTTCACATCCGACTTGACAGACCGCCTGCGTGCCCTTTACGCCCAGTAATTCCGATTAACGCTTGCACCCTCCGTA
>denovo1477 A3_12074
CCTGTTTGCTCCCCACGCTTTCGCACCTCAGCGTCAGTATTGAGCCAGGAGGCCGCCTTCGCCACCGGTATTCCTCCAGATCTCTACGCATTTCACCGCTACACCTGGAATTCTACCTCCCTCTCCCAGACTCTAGTCTGCCAGTATCGAATGCAGTTCCCAGGTTGAGCCCGGGGCTTTCACATCCGACTTAACAGACCGCCTACGCGCGCTTTACGCCCAGTAATTCCGATTAACGCTTGCACCCTCCGTA
>denovo1478 A3_6910
CCTGTTTGCTCCCCACGCTTTCGCACCTGAGCGTCAGTCTTTGTCTAGGGGGCTGCCTTCGCCATCGGTATTCCTCCAGATCTCTACGCATTTCACCGCTACATCTGGAATTCTACCTCCCTCTACAAGACTCTAGTCTGCCAGTTTCGAATGCAGTTCCCGGGTTGAGCTCGGGGATTTCATATCCGACTTGACAGTCCGCCTGCGTGCGCTTTACGCCCAGTAATTCCGGTTAACGCTTGCACCCTCCGTA
>denovo1479 A1_24255
CCCGTTTGCTCCCCACGCTTTCGCACCTGAGCGTCAGTATTGGTCCAGGAGGTCGCCTTCGCCACCGGTATTCCTCCAGATCTCTACGCATTTCACCGCTACACCTGGAATTCTACCCCCCTCTACCAGACTCTAGTCAGCCAGTTTCGAGTGCAGTTCCCGGGTTGAGCCCGGGGATTTCACATCCGACTTGACAGACCGCCTGCGTGCGCTTTACGCCCAGTAATTCCGATTAACGCTTGCAC
>denovo148 L2_62898
CCTGTTTGCTCCCCACGCTTTCGCACCTCAGCGTCAATCTTGGTCCAGGAGGCCGCCTTCGCCACCGGTATTCCTCCAGATCTCTACGCATTTCACCGCTACACCTGGAATTCTATCTCCCTCTACAAGACTCTAGTTTGCCAGTTTCGAATGCAGTTCTCGGGTTGAGCCCGGGGATTTCACTTTCGACTTGACTGTCCGCCTGCGTGTGCTTTACGCCCAGTAATTCCGATTAACGCTTGCACCCTCCGTA
>denovo1480 A2_32260
CCTGTTTGCTCCCCACGCTTTCACACCTGAGCGTCAGTCTTTGTCCAGGAGGCCGCCTTCGCCACCGGTATTCCTCCTGATCTCCACGCATTTCACCGCTACACCTGGAATTCTACCCCCCTCTACCAGACTCTAGTCTGCCAGTTTCGAATGCAGTTCTAGGGTTAAGCCCGGGGATTTCACATCCGACTTGACAGACCGCCTGCGTGCGCTTTACGCCCAGTAATTCCGATTAACGCTTGCACCCTCCGTA
>denovo1481 L1_13134
CCTGTTTGCTCCCCACGCTTTCGTACCTCAGCGTCAGTATCTGTCCAGGAGGTCGCCTTCGCCACCGGTATTCCTCCAAATATCTACGCATTTCACCGCTACACTAGGAATTCCACCCACCTCTACTGGACTCTAGTTCGCCAGTTTCAAATGCACTTCCCCGGTTGAGCCCCGGGCTTTCACATCTGACTTGACAGACCGCCTACGCGCGCTTTACGCCCAGTAATTCCGAATAACGCTTGCACCCTCCGTA
>denovo1482 L2_56430
CCTGTTTGCTCCCCACGCTTTCGCACCTCAGCGTCAGTCTCTGTCCAGGTGGCCGCCTTCGCCACTGGTATTCCTCCAGATCTCTACGCATTTCACCGCTACACCTGAAATTCTACCCCCCTCTACAGTACTCTAGTCTGACAGTTTCGAATGCAGTTCCCGGGTTGAGCCCGGGGATTTCACATCCGACTTGTCAGACCGCCTGCGTGCGCTTTACGCCCAGTAATTCCGATTAACGCTTGCACCCTCCGTA
>denovo1483 A3_33213
CCTGTTTGCTCCCCACGCTTTCGCACCTCAGCGTCAGTCTTTGTCCAGGAGGCCGCCTTCGCCACCGGTATTCCTCCAGATCTCTACGCATTTCACCGCTACACCTGGAATTCCACCTCCCTCTACCATACTCTAGTCTGCCAGTTTCGAATGCAGTTCCCGGGTTGAGCCCGGGGATTTCACATCCGACTTGACAGGCCGCCTGCGTGCGCTTTACGCCCAGTAATTCCGAATAACGCTTGCACCCTCCGTA
>denovo1484 A2_1176
CCTGTTTGCTCCCCACGCTTTCGCACCTGAGCGTCAGTCTTTGTCCAGGGAGTCGCCTTCGCCACCGGTATTCCCCCAGATCTCTACGCATTTCACCGCTACACCTGGAATTCTACCCCCCTCTACAAGACTCTAGTCTGCCAGTTCCAAAAGCAGTTCCCGCGTTGAGCGCGGGGCTTTCACATCCAACTTGACAGACCGCCTGCGTGCGCTTTACGCCCAGTAATTCCGATTAACGCTTGCACCCTCCGTA
>denovo1485 L2_17951
CCTGTTTGCTCCCCACGCTTTCGCACCTGAGCGTCAGTCTTGGCCCAGGGGGCCGCCTTCGCCACCGGTATTCCTCCTGATCTCTACGCATTTCACCGCTACACCTGGAATTCCACCCCCCTCTACTAGACTCTAGTCTAACAGTTTCGAATGCAGTTCCGGGGTTGAGCCCCGGGATTTCACATCTGACTTGCCAGACCGCCTGCGTGCGCTTTACGCCCAGTAATTCCGATTAACGCTTGCACCCTCCGTA
>denovo1486 A2_13541
CCTGTTTGCTCCCCACGCTTTCGCACCTCAGCGTCAGTATTTGGCCAGGGGGCCGCCTTCGCCACTGGTATTCCTCCAGATCTCTACGCATTTCACCGCTACACCAGGAATTCTACCCACCTCTACCAGACTCTAGTCTGCCAGTATCGAATGCAGTTCCCAGGTTGAGCCCGGGGATTTCACATCCGACTAATCAGACCGCCTGCGCGCGCTTTACGCCCAGTAATTCCGATTAACGCTTGCACCCTCCGTA
>denovo1487 L3_11
CCTGTTTGCTCCCCACGCTTTCGCACCTCAGCGTCAGTATTTGTCCAGGAGGCCGCCTTCGCCACCGGTATTCCTCCTGATCTCTACGCATTTCACCGCTACACCTGGAATTCTACCTCCCTCTACAATACTCTAGGCTACCAGTTTCGAATGCAGTTCCCAGGTTAAGCCAGGGGATTTCACATCCGACTTGTCATACCGCCTACGCGCCCTTTACGCCCAGTAATTCCGATTAACGCTTGCACCCTCCGTA
>denovo1488 A1_38024
CCTGTTTGCTCCCCACGCTTTCGTGCATGAGCGTCAGTGTTATCCCAGGGGGCTGCCTTCGCCATCGGTATTCCTCCACATATCTACGTATTTCACTGCTACACGTGGAATTCTACCCCCCTCTGACACACTCTAGCCGTGCAGTCTCAAATGCAATTCCCAGGTTGAGCCCGGGGATTTCACATCTGACTTACACAACCGCCTGCGCACGCTTTACGCCCAGTAGTTCCGATCAACGCTTGCACCCTACGTA
>denovo1489 A1_7765
CCTGTTTGCTACCCACGCTTTCGCACCTCAGCGTCAGTATTGATCCAGAAAGCCGCCTTCGCCATCGGTGTTCCTTCTAATATCTACGAATTTCACTGCTACACTAGAAATTCCGCTTTCCTCTATCATACTCTAGTCATCCAGTATCAGATGCAATTCCCAAGTTAAGCTCGGGGCTTTCACATCTGACTAAAATGACCGCCTGCGTGCCCTTTACGCCCAGTAATTCCGAATAACGCTTGCACCCTCCGTA
>denovo149 L2_40875
CCTGTTTGCTCCCCACGCTTTCGCACCTCAGCGTCAGTCTTTGTCCAGGAAGTCGCCTTCGCCACTGGTATTCCTCCAGATCTCTACGCATTTCACCGCTACACCTGGAATTCCACTTCCCTCTACAACACTCTAGTCTAGCAGTTTCAAATGCAGTTCCCGGGTTGAGCCCGGGGATTTCACATCCGACTTGCCAGACCGCCTACGCGCGCTTTACGCCCAGTAATTCCGATTAACGCTTGCACCCTCCGTA
>denovo1490 L3_16
CCTGTTTGCTCCCCACGCTTTCGCACCTGAGCGTCAGTATCAGCCCAGCAAGCCGCCTTCGCCACCGGTATTCCTTCCAATCTCTACGCATTTCACCGCTACACCTGAAATTCCACTTCTCTCTACTAGACTCCAGTTAGCCAGTTTCGAATGCAGTTCCCAGGTTGAGCCCGGGGCTTTCACATCCAACTTAACTGACCGCCTACGTGCGCTTTACGCCCAGTAATTCCGATTAACGCTTGCACCCTCCGTA
>denovo1491 L3_15
CCTGTTCGCTCCCCACGCTTTCGCATCTCAGCGTCAGTATTGGTCCAGAAAGCCGCCTTCGCCACTGGTATTCCTCCGAATCTCTACGGATTTCACTGCTACACCCGGAATTCTACTTTCCTCTCCCATACTCAAGTCTGCCAGTATCCAATGCACTTCCCGGGTTGAGCCCCGGGCTTTCACACCAGACTTAACAGACCGCCTACATGCGCTTTACGCCCAATAATTCCGAACAACGCTTGCACCCTCCGTA
>denovo1492 L3_570
CCTGTTCGATCCCCACGCTTTCGTGCCTCAGCGTCAGTTACGTCTTAGTAAGCTGCCTACGCAATCGGTGTTCTGTGTAATATCTACGCATTTCACCGCTACATTACACATTCCGCCTACTTCACTCGCACTCAAGAATAACAGTATCAATGGCAGTCCTACAGTTGAGCTGCAGTATTTCACCACTGACTTATTATCCCGCCTACGCACCCTTTAAACCCAATAAATCCGGATAACGCTTGCACCCTCCGTA
>denovo1493 A2_13549
CCCATTTGCTACCCTAGCTTTCGCCTCTCAGTGTTAGTACTGGCCCAGTAAAGTGCCTTCGCCATCGGTGTTCTTTCCAATCTCTACGCATTTCACCGCTCCACTGGAAATTCCCTTTACCCCTACTATACTCTAGTCTAATAGTTTCGACTGCAGTTTTGAGGTTAAGCCCCAAGATTTAACAGTTGACTTATTAAACCACCTACAGACGCTTTACGCCCAGTGATTCCGGATAACACTTGCATCCTCCGTC
>denovo1494 L3_252
CCTGTTTGCTCCCCACGCTTTCGCACCTCAGCGTCAGAAAAGGGCCAGAAAGTCGCTTTCGCCACTGATGTTCTTCCCAATATCTACGAATTTCACCTCTACACCGGGAGTTCCACTTCCCTCTCTATTTCTCTAGCTTGCTAGTATTAAACGCAGTTCCCAGGTTAAGCCCGGGGCTTTCACGTCTAACTGTCCAAGCAGCCTGCGAGCCCTTTACGCCCAATAATTCCGAATAACGCTCGCACCCTTCGTA
>denovo1495 L2_16953
CCTGTTTGCTCCCCACGCCTTCGCGCCTCAGCGTCAGTATTGGTCCAGGAAGCCGCCTTCGCCACCGGTGTTCCTCCTGATATCTACGAATTTCACCTCTACACCAGGAATTCCACTTCCCTCTCCCATACTCAAGCCCAATAGTTTCAAATGCACTTCCGGGGTTGAGCCCCGGGATTTCACATCTGACTTAAAGGGCCGCCTGCGCGCTCTTTACGCCCAATGATTCCGAATAACGCTTGCACCCCCCGTA
>denovo1496 A3_38396
CCTGTTTGCTCCCCACGCTTTCGCACCTGAGCGTCAGTCTTTGTCCAGGGAGACGCCTTCGCCATCGGTATTCCTCCTGATCTCTACGCATTTCACCGCTACACCTGGAATTCCACCCTCCTCTACAGGATTCTAGTCTGCCAGTTTCGAATGCAGTTCCCGGGTTGAGCCCGGGGATTTCACATCCGACTGGCCAGACCGCCTGCGCGCGCTTTACGCCCAGTAATTCCGATTAACGCTTGCACCCTCCGTA
>denovo1497 L2_20095
CCTGTTTGCTCCCCACGCTTTCGCACCTTAGCGTCAGTATTGGTCCAGGAGGTCGCCTTCGCCACCGGTATTCCTCCAGATCTCTACGCATTTCACCGCTACACCTGGAATTCTACCTCCCTCTCCCATACTCTAGCCTGCCAGTTTCGAATGCAGTTCCAGGGTTGAGCCCGGGGATTTCACATCCGACTTGACAGACCGCCTGCGTGCGCTTTACGCCCAGTAATTCCGAATAACGCTTGCACCCTCCGTA
>denovo1498 A1_19852
CTTGTTTGCTCCCCAAGCTTTCGCACCTGAGCGTCAGTCTTTGTCCAGGAGGCCGCCTTCGCCACCGGTATTCCTCCAGATCTCTACGCATTTCACCGCTACACCTGGAATTCTATCTCCCTCTACAAGACTCTAGTCTGCCAGTTTCGAATGCAGTTCACGGGTTGAGCCCGTGGATTTCACATCCGACTTGACAGACCGCCTGCATACGCTTTACGCCCAGTAATTCCGGTTAACGCTTGCACCCTCCGTA
>denovo1499 L2_65157
CCTGTTTGCTCCCCACGCTTTCGCACCTGAGCGTCAGTATTGGTCCAGGAGGTCGCCTTCGCCACCGGTATTCCTCCTGATCTCTACGCATTTCACCGCTACACCTGGAATTCTATCTCCCTCTACCAGACTCTAGTCTGCCAGTTTCGAATGCAGTTCTATGGTTAAGCCCTAGGATTTCACATCCGACTTGACTGACAGCCTGCGTGCGCTTTACGCCCAGTAATTCCGATTAACGCTTGCACCCCCCGTA
>denovo15 L3_150
CCTGTTCGATCCCCACGCTTTCGTGCCTCAGCGTCAGTGTAGGTCTAGTAAGCTGCCTACGCAATCGGTGTTCTGTGTAATATCTAAGCATTTCACCGCTACATTACACATTCCGCCTACCTCAATCTAACTCAAGAATAACAGTTTCAATGGCAGTTTCACGGTTGAGCCGAAATATTTCACCACTGACTTATTAACCCGCCTACGCACCCTTTAAACCCAATAAATCCGGATAACGCTTGCACCCTCCGTA
>denovo150 L2_46989
CCTGTTTGCTCCCCACGCTTTCGCACCTGAGCGTCAGTATTTGTCCAGGGAGCCGCCTTCGCCACCGGTATTCCTCCAGATCTCTACGCATTTCACCGCTACACCTGAAATTCTACTTCCCTCTACAAGACTCTAGTCTGCCAGTTTCGAATGCAATTCCCAGGTTGAGCCCGTGGATTTCACATCCGACTTAATAGACCGCCTGCGTGCGCTTTACGCCCAGTAATTCCGATTAACGCTTGCACCCTCCGTA
>denovo1500 A1_6248
CCTGTTTGCTCCCCACGCTTTCGCACCTGAGCGTCAGTCTTTGTCCAGGCGACCGCCTTCGCCATCGGTATTCCTCCAGATCTCTACGCATTTCACCGCTACACCTGGAATTCTACCCCCCCCTACCAGACTCTAGTCTGCCAGTTTCGAATGCAGTTCTGAGGTTGAGCCCGAGGATTTCACATCCGACTTGACAAACCGCCTACGTGCGCTTTACGCCCAGTAATTCCGAATAACGCTTGCACCCTCCGTA
>denovo1501 L1_33947
CCTGTTTGCTCCCCACGCTTTCGCACCTCAGCGTCAGTCTTTGTCCAGGGGGCCGCCTTCGCCACCGGTATTCCTCCAGATCTCTACGCATTTCACCGCTACACCTGGAATTCTACACCCCTCTATAGGACTCTAGTCTGTCAGTTTCGAATGCAGTTCCCAGGTTGAGCCCGGGGATTCCACATCTGACTTGACAGACCGCCTGCGTGCGCTTTACGCCCAGTAATTCCGATTAACGCTTGCACCCTCCGTA
>denovo1502 A3_30416
CCTGTTTGCTCCCCACGCTTTCGCGCCTCAGCGCCAGTATCGAGCCAGGTTGCCGCCTTCGCCACCGGTGTTCTTCCCAATATCTACGAATTTCACCTCTACACTGGGAATTCCACAACCCTCTCTCGAACTCTAGTCAATGCGTCTCAAATGCAGTTCCCAGGTTAAGCCCGGGGATTTCACATCTGACTGCATCAACCGCCGGCGCGCCCTTTACGCACAGTCATTCCGAGCAACGCTAGCCCCCTTCGGA
>denovo1503 A2_41466
CCTGTTTGCTACCCACGCTTTCGCACCTCAGTGTCAGTCTTTGTCCAGGAAGCCGCCTTCGCCACTGATATTCCTCCGGATCTCTACGCATTTCACCGCTACACCTGGAATTCTACTTCCCTCTACAATACTCTAGTCAAGCAGTATCATATGCAATTCCCAGGTTGAGCCCAGGGCTTTCACATCCGACTTGCCTGACCGCCTGCGTGCGCTTTACGCCCAGTAATTCCGATTAACGCTTGCACCCTCCGTA
>denovo1504 L2_27957
CCTGTTTGCTCCCCACGCTTTCACACCTTAGCGTCAGTCTTTGTCCAGGAGGCCGCCTTCGCCATCGGTATTCCTCCAGATATCTACGGATTTCACCGCTACACCTGGAATTCCACCTCCCTCTCCAAGACTCTAGCTTGCCAGTTTCGAATGCAGTTCTCGGGTTAAGCTCGGGGATTTCACATCCGACCTGACAGACCGCCTGCGTGCCCTTTACGCCCAGTGATTCCGATTAACGCTTGCACCCTCCGTA
>denovo1505 L3_266
CCTGTTTGCTCCCCACGCCTTCGCGCCTTAGCGTCAGTATTGGTCCAGGAAGTCGCCTTCGCCACTGGTGTTCCTCCTGATATCTACGCATTTCACCGCTACACCTGGAATTCCACTTCCCTCTCCCACACTCAAGTCCCTGAGTTTTAAATGCACTTCCGGGGTTAAGCCCCGGGCTTTCACATCTGACTTTAGAGACCGCCTACGCGCCCTTTACGCCCAATAATTCCGAATAACGCTTGCAC
>denovo1506 L1_28114
CCTGTTTGCTCCCCACGCTTTCGCACCTGAGCGTCAGTCTTGGTCCAGGGAGTCGCCTTCGCCACCGGTATTCCTCCAGATATCTACGCATTTCACCGCTACACCCGGAATTCTACCTCCCTCTACAATACTCTAGTCTACCAGTTTCGAATGCAGTTCCCAGGTTGAGCCCAGGGCTTTCACATCCGACTTGCCAGACCGCCTGCGTGCGCTTTACGCCCAGTAATTCCGATTAACGCTTGCACCCTCCGTA
>denovo1507 A3_6709
CCTGTTTGCTCCCCACGCTTTCGCACCTGAGCGTCAGTTTTTGTCCAGGAGGCCGCCTTCGCCACCGGAATTCTTCAAGATCTCTATGCATTTCACCGCTACACCTGGAATTCTACCCCCCTCTACAAGACTCTAGTCTGCCAGTATCGAATGCAGTTCTCGGGTTGAGCTCGGGGATTTCACATCCGACTTGTCAGTCCGCCTGCGTGCGCTTTACGCCCAGTAATTCCGATTAACGCTTGCACCCTCCGTA
>denovo1508 A3_6879
CCTGTTTGCTCCCCACGCTTTCGCACCTGAGCGTCAGCCTTTGTCCAGGGGGCCGCCTTCGCCACCGGTATTCCTCCAGATCTCTACGCATTTCACCGCTACACCTGGAATTCTACCCCCCTCTACAAGACTCTAGTCAGCCAGTTTCGAATGCAGTTCTAGGGTTGAGCCCGGGGATTTCACATCCGACTTGTCAGCCCGCCTGCGTGCCCTTTACGCCCAGTGATTCCGATTAACGCTTGCACCCTCCGTA
>denovo1509 L2_39173
CCTGTTTGCTCCCCACGCTTTCGCACCTGAGCGTCAGTATTTGCCCAGGGGGCCGCCTTCGCCACCGGTGTTCCTCCAGATCTCTACGCATTTCACCGCTACACCTGAAATTCTACCCCCCTCTGCAATACTCTAGTCGGCCAGTTCCGAATGCAGTTCCCAGGTTGAGCCCGGGGATTTCACATCCGACTTGGCAGACCGCCTGCGTGCGCTTTACGCCCAGTAATTCCGATTAACGCTTGCACCCTCCGTA
>denovo151 L3_485
CCTGTTTGCTCCCCACGCTTTCGCACCTGAGCGTCAGTATTAGTCCAGCGGGTCGCCTTCGCCACCGGTATTCCTCCAGATCTCTACGCATTTCACCGCTACACCTGGAATTCCACCTGCCTCTACAAGACTCTAGTTAGCCAGTTTCGAATGCAGTTCCCTGGTTGAGCCCGGGGATTTCACATCCGACTTGACAGACCGCCTGCGTGCGCTTTACGCCCAGTAATTCCGATTAACGCTTGCACCCTCCGTA
>denovo1510 L2_50971
CCCGTTTGCTCCCCACGCTTTCGCACCTGAGCGTCAGTATTAGACCAGCGAGCCGCCTTCGCCACTGATATTCCTCCAGATCTCTACGCATTTCACCGCTACACCTGGAATTCCACTTGCCTCTTCAAGACTCTAGTATGCCAGTATCGAATGCAGTTCCCAGGTTGAGCCCGGGGATTTCACATCCGACTTGACAAACCGCCTACGTGCGCTTTACGCCCAGTAATTCCGATTAACGCTTGCACCCTCCGTA
>denovo1511 A3_6875
CCTGTTCGCTCCCCACGCTTTCGCACCTGAGCGTCAGAATTTGTCCAGGGGGCCGCCTTCGCCACCGGTATTCCTCCTGATATCTACGCATTTCACCTCTACACCTGGAATTCTACCCACCTCTACAAGTCTCTAGTTTGCCAGTTTCGAGAGCAGTTCCCGGGTTGAGCCCGGGGATTTCACCCCCGACTTGACATGCCGCCTACGTGCTCTTTACGCCCAGTAATTCCGATTAACGCTTGCACCCTCCGTA
>denovo1512 L1_2227
CCTGTTTGCTACCCACGCTTTCGCACCTCAGCGTCAGTCTTTGTCCAGGGAGTCGCCTTCGCCACTGATGTTCCTTCAGATCTCTACGCATTTCACCGCTACACCTGAAATTCCACTCACCTCTACCAGACTCTAGATAGCCAGTATCAAATGCAGTTCCTAGGTTGAGCCCGGGGATTTCACATCTGACTTGACTATCCGCCTGCGCGCGCTTTACGCCCAGTAATTCCGATTAACGCTTGGACCCTCCGTA
>denovo1513 A3_30326
CCTGTTTGCTCCCCACGCTTTCGCACCTCAGCGTCAGTCTTTGTCCAGGGGGCCGCCTTCGCCACCGGTATTCCTCGAGATCTCTACGCATTTCACCGCTACACCAGGAATTCTACCTCCCTCTACAAGACTCTAGTCTGCCAGTTTCGAATGCAGTTCTCGGGTTGAGCCCGAGGATTTCACATCTGACTTAACAGACCGCCTGCGTGCGCTTTACGCCCAGTAATTCCGATTAACGCTTGCACCCTCCGTA
>denovo1514 L2_20079
CCTGTTTGCTCCCCACGCTTTCGCACCTCAGCGTCAATATCAGTCCAGGTAGCCGCCTTCGCCACTGGTATTCCTCCAGATCTCTACGCATTTCACCGCTACACCTGAAATTCCACCCCCCTCTACTAGACTCTAGACTGCCAGTATCGCATGCAGTTCCCAGGTTGAGCCCAGGGCTTTCACATGCGACTTAACAGTCCGCCTGCGTGCGCTTTACGCCCAGTAATTCCGATTAACGCTTGCACCCTCCGTA
>denovo1515 L1_14792
CCTGTTCGCTCCCCACGCTTTCGCACCTGAGCGTCAATCTTTGTCCAGGAAGCCGCCTTCGCCACCGGTATTCCTCCTGATCTCTACGCATTTCACCTCTACACCTGGAATTCTACTCTCCTCTACAGTACTCTAGTCTTCCAGTTTCAAATGCACTTCCAGGGTTGAGCCCGGGGATTTCACACCCGACTTGAAAGACCGCCTGCGTGCCCTTTACGCCCAGTAATTCCGATTAACGCTTGCACCCCCCGTA
>denovo1516 L1_43729
CCCGTTTGCTCCCCACGCTTTCACGCCTTAGCGTCAGTATTGTTCCAGGAGATCGCCTTCGCTTTCGGTATTCCTAGTGATATCTACGGATTTTACCCCTACACCACTAATTCCATCTCCCCCTCCCATACTCTAGGTAACCAGTTTCCAATGCAGTTCTATGGTTAAGCCATGGGATTTCACATCAGACTTGGCTTCCCGCCTGCGCGTCCTTTACGCCCAGTAATTCCGATTAACGCTTGCACCCTCCGTA
>denovo1517 L1_49740
CCTGTTTGCTCCCCACGCTTTCGCACCTGAGCGTCAGTTTTTGTCCAGGGGGCCGCCTTCGCCACTGGTATTCCTCCAGATCTCTACGCATTTCACCGCTACACCTGGAATTCTACCTACCTCTACCAGACTCTAGTCTGACAGTTTCGAATGCAGTTCCCGGGTTGAGCCCGGGGATTTCACACCTGACTTGACAGACCGCCTGCGTACGCTTTACACCCAGTAATTCCGATTAACGCTTGCACCCTCCGTA
>denovo1518 A1_42257
CCTGTTTGCTCCCCACGCTTTCGCGCCTCAGTGTCAGTATTTGTCCAGGCAGCCGCCTTCGCCTCTGGTATTCCTTCCGATCTCTACGCATTTCACCGCTACACCGGAAATTCTACTTCCCCCTACAAAACTCTAGTTAAAAAGTATTAAAAGCAATTCCTAAGTTAAGCTTAGGGCTTTCACTTTTAACTATTCTAACCACCTACACACCCTTTACG
>denovo1519 L2_29720
CCTGTTTGCTCCCCACGCTTTCGTACCTGAGCGTCAGTCTTGGTCCAGGGGGCCGCCTTCGCCACTGGTATTCCTCAAAATCTCTACGCATTTCACCGCTACACTAGGAATTCTACCCCCCTCTACAAGACTCTAGTCTGCCAGTTTCGAATGCAGTTCCCGGGTTAAGCCCGGGGATTTCACATCCGACTTGACAGACCGCCTGCGTGCGCTTTACGCCCAGTAATTCCGATTAACGCTTGCACCCTCCGTA
>denovo152 L1_15022
CCTGTTTGCTCCCCACGCTTTCGCACCTCAGCGTCAGTATTAGTCCAGCAGGCCGCCTTCGCCACTGGTATTCCTCCAGATATCTACGCATTTCACCGCTACACCTGGAATTCCACTTCCCTCTACAATACTCTAGTTTGCCAGTTTCGAATGCAGTTCCCGGGTTGAGCCCGGGGCTTTCACATCTGACTTGACTAACCGCCTACGTGCGCTTTACGCCCAGTAATTCCGATTAACGCTTGCACCCTCCGTA
>denovo1520 L1_42937
CCTGTTTGCTCCCCACGCTTTCGCACCTGAGCGTCAGTCTTTGTCCAGGAGGCCGCCTTCGCCACTGGTATTCCTCCAGATCTCTACGCATTTCACCGCTACACCTGGAATTCTACTCGCCTCTACAAGACTCTAGTTAACCAGTATCGAATGCAGTTCCCGGGTTGAGCCCGGGGCTTTCACATCCGACTTGACAGACCGCCTGCGTGCGCTTTACGCCCAGTAATTCCGATTAACGCTTGCACCCTCCGTA
>denovo1521 A2_5078
CCTGTTTGCTCCCCACGCTTTCGCACCTTGGCGTCAGTCTTGGTCCAGGAGGTCGCCTTCGCCACCGGTATTCCTCCAGATCTCTACGCATTTCACCCCTACACCTGGAATTCTATCTCCCCCTACCAGACTCTAGTCTGCCAGTTTCGAATGCAGTTCTCTGGTTCAGCCCGAGGATTTCACATCCGACTTGACTGCCCGCCTGCGCGCGCTTTACGCCCAGTGATTCCGATTAACGCTTGCACCCTCCGTA
>denovo1522 L2_4184
CCTGTTTGCTCCCCACGCTTTCGCACCTGAGCGTCAGTATTGGTCCAGGGGGCCGCCTTCGCTATCGGTATTCCTCCTGATCTCTACGGATTTCACCGCTACACCTGTAATTCTACCCCCCTCTCCAAGACTCTAGTCTGCCAGTTTCGAATGCAGTTCCCGGGTTGAGCCCGGGGATTTCACATCAGACTTGACTGACCGCCTGCGTGCGCTTTACGCCCAGTAATTCCGAATAACGCTTGCACCCTCCGTA
>denovo1523 L2_14405
CCTGTTTGCTCCCCACGCTTCCGCACCTCAGCGTCAGTCTTAGTCCAGGGTGCCGCCTTCGCCACCGATATTCCTCCAGATCTCTACGCATTTCACCGCTACACCTGGAATTCTACACCCCTCTACAAGACTCTAGTCTGCCAGTTTCGAATGCAGTTCCCGGGTTGAGCCCAGGGATTTCACATCCGACTTGACAGACCGCCTGCGTGCGCTTTACGCCCAGTAATTCCGATTAACGCTCGCACCCTCCGTA
>denovo1524 L2_47347
CCTGTTTGCTACCCACGCTTTCGCACCTCAGCGTCAGTATTGGCCCAGGGAGTCGCCTTCGCCACTGATGTTCCTTCAGATCTCTACGCATTTCACCGCTACACCTGAAATTCTACTCCCCTCTACAATACTCTAGCTATCCAGTATCAAATGCAGTTCCTAGGTTGAGCCCAGGGATTTCACATCTGACTTAACTATCCGCCTACGCGCGCTTTACGCCCAGTAATTCCGATTAACGCTTGGACCCTCCGTA
>denovo1525 A3_12323
CCTGTTTGCTCCCCACGCTTTCGCACCTCAGCGTCAGTCTTTGTCCAGGGGGTCGCCTTCGCCACCGGTATTCCTCCAGATCTCTACGCATTTCACCGCTACACCTGGAATTCTACTTCCCTCTACCATACTCTAGTCTGCCAGTATCGAATGCAGTTCCCGGGTTGAGCCCGGGGATTTCACATCCGACTTGACCGACCGCCTGCGTGCGCTTTACGCCCAGTAATTCCGATTAACGCTTGCACCCTCCGTA
>denovo1526 A3_10517
CCTGTTTGCTACCCACGCTTTCGCACCTCAGCGTCAGTATTTGTCCAGGGGGCCGCCTTCGCCACTGGTATTCCTCATAATCTCTACGCATTTCACCGCTACACTATGAATTCTACCCCCCTCTACAAGACTCTAGTCTGCCAGTTTCGAATGCAGTTCCCAGGTTGAGCCCGGGGCTTTCACATCCGACTTAACAGACCGCCTGCGTGCGCTTTACGCCCAGTAATTCCGATTAACGCTTGCACCCTCCGTA
>denovo1527 L1_45904
CCTGTTTGCTCCCCACGCTTTCGCACCTCAGCGTCAGTCTTTGTCCAGGGGGTCGCCTTCGCCACCGATATTCCTCCAGATCTCTACGCATTTCACCGCTACACCTGGAATTCTACTTCCCTCTACCAGACTCTAGTCAGCCAGTATCATATGCAGTTCCCAGGTTGAGCCCAGGGCTTTCACATCTGACTTAACAAACCACCTGCGCGCGCTTTACGCCCAGTAATTCCGATTAACGCTTGCACCCTCCGTA
>denovo1528 A1_39553
CCTGTTTGCTCCCCACGCTTTCGCTCCTGAGCGTCAGTCTTTGTCCAGGAAGCCGCCTTCGCCACCGGTATTCCTTCAGATCTCTACGCATTTCACCGCTACACCTGGAATTCTACCCCCCTCTACAAGACTCTAGTCTGCCAGTTTCGACTGCAGTTCCCAGGTTGAGCCCGGGGATTTCACAGCCGACTTGACAGACCGCCTGCGGGCGCTTTACGCCCAGTAATTCCGATTAACGCTTGCACCCTCCGTA
>denovo1529 L3_310
CCTGTTTGCTCCCCACGCTTTCGCGCATGAGCGTCAGTATTATCCCAGGGGGCTGCCTTCGCCATCGGTATTCCTCCACATCTCTACGCATTTCACCGCTACACCTGGAATTCTACCCCCCTCTACCATATTCTAGTCTGCTAGTTTCAAATGCAGTTCCCGGGTTGAGCTCGGGGATTTCACATCTGACTTGAAAAACCGCCTGCGCACGCTTTACGCCCAGTAATTCCGATTAACGCTTGCACCCTACGTA
>denovo153 L2_32741
CCTGTTTGCTCCCCACGCTTTCGCACCTCAGCGTCAGTCTTGGTCCAGGGGGCCGCCTTCGCCACCGATATTCCTCCAGATCTCTACGCATTTCACCGCTACACCCGGAATTCCACTTCCCTCTACCAGACTCTAGCCTGCCAGTTTCGAATGCAGTTCCCAGGTTGAGCCCGGGGCTTTCACATCCGACTTAACAGACCGCCTGCGTGCGCTTTACGCCCAGTAATTCCGATTAACGCTTGCACCCTCCGTA
>denovo1530 L3_313
CCCGTTTGCTCCCCACGCTTTCGCACCTGAGCGTCAGTCTTTGTCCAGGAGGCCGCCTTCGCTACCGGTATTCCTCGAGATCTCTACGCATTTCACCGCTACACCTGTAATTCCACCCCCCTCTACAAGACTCTAGTCTGCCAGTTTCGAATGCAGTTCTCTGGTTGAGCCCGAGGATTTCACATCCGACTTGACAGACCGCCTGCGTGCGCTTTACGCCCAGTAATTCCGATTAACGCTTGCACCCTCCGTA
>denovo1531 A3_13304
CCTGTTTGCTCCCCACGCTTTCGCGCCTGAGCGTCAGTATTTGTCCAGGAGGCCGCCTTCGCCACCGGTATTCCTCCAGATCTCTACGAATTTCACCGCTACACCTGGAATTCTACCCCCCCCTACAAGACTCTAGTCTGCCAGTATCGAATGCAGTTCCTGGGTTGAGCCCGGGGATTTCACATCCGACTAGACAAACCGCCTGCGTGCGCTTTACGCCCAGTAATTCCGAATAACGCTTGCACCCTCCGTA
>denovo1532 L2_65488
CCTGTTTGCTCCCCACGCTTTCGCACCTGAGCGTCAGTATTTGTCCAGGGAGCCGCCTTCGCCACTGGTATTCCTCCAGATATCTACGCATTTCACCGCTACACCTGGAATTCTACTTCCCTCTACTATACTCTAGTCCACCAGTATCGTATGCAGTTCCCAGGTTGAGCCCAGGGATTTCACATCCGACTTGACAGACCGCCTGCGTGCGCTTTACGCCCAGTAATTCCGATTAACGCTTGCACCCTCCGTA
>denovo1533 L2_51220
CCTGTTTGCTCCCCACGCTTTCGCACCTGAGCGTCAGTATTTGTCCAGGAGGCCGCCTTCGCCACCGGTATTCCTCCAGATATCTACGCATTTCACCGCTACACCTGGAATTCTACCACCCTCTACAATACTCTAGTCTGCCAGTTTCGAATGCAGTTCCCGGGTTGAGCCCGGGGCTTTCACATCCGACTTAACAGACCGCCTGCGTGCGCTTTAC
>denovo1534 L1_25724
CCCGTTTGCTCCCCACGCTTTCGCACCTGAGCGTCAGTCTTTGTCCAGGGGGCCGCCTTCGCCATCGGTATTCCTCCTGATCTCTACGCATTTCACCGCTACACCTGGAATTCTACCTCCCTCTCCAAGACTCTAGTCAGCCAGCTTCGAATGCAGTTCCCGGGTTGAGCCCGGGGATTTCACATCAGACTTGTCAGACCGCCTGCGTGCCCTTTACGCCCAGTAATTCCGATTAACGCTTGCACCCTCCGTA
>denovo1535 A3_38426
CCTGTTTGCTCCCCACGCTTTCGCACCTGAGCGTCAGTCTTTGTCCAGGGGGCCGCCTTCGCCACCGGTATTCCTCCAGATCTCTACGCATTTCACCGCTACACCTGGAATTCCACCCGCCTCTACATGACTCTAGTCTGCCAGTTTCGAGTGCAGTTCCCGGGTTGAGCCCGGGGATTTCACATACGACTTGACAGGCCGCCTGCGTGCGCTTTACGCCCAATAAATCCGATTAACGCTTGCACCCTCCGTA
>denovo1536 L3_616
CCTGTTTGCTCCCCACGCTCTCGCACCTGAGCGTCAGTATCTGTCCAGGTGGCCGCCTTCGCCACCGGTATTCCTCCAGATCTCTACGCATTTCACCTCTACACCTGGAATTCCACCACCCTCTACAGGACTCAAGTCAGCCAGTTTCAAATGCAGTTCCACGGTTGAGCCGTGGACTTTCACATCTGACTTAACTGACCGCCTGCGTGCGCTTTACGCCCAGTAATTCCGATCAACGCTTGCACCCTCCGTA
>denovo1537 A1_50052
TCTGTTTGCTCCCCACGCTTTCGCACCTGAGCGTCAGTCTTTGTCCAGGGGGCCGCCTTCGCCACCGGTATTCCTCCAGATATCTACGCATTTCACCGCTACACATGGAATTCTACCACCCTCTACAGGACTCTAGTCTGCCAGTTTCGAATGCAGTTCCCGGGTTGAGCCCGGGGATTTCACATCCAACTTAACAGACCGCCTGCGTGCGCTTTA
>denovo1538 A1_17190
CCTGTTTGCTCCCCACGCTTTCGCACCTCAGCGTCAGTCTTGGTCCAGGAAGTCGCCTTCGCCACCGGTGTTCCTCCAGATATCTACGCATTTCACCGCTACACCTGGAATTCCACTTCCCTCTACCAGCCTCTAGTCTTACAGTTTCAAATGCAGTTCCCGGGTTGAGCCCGGGGATTTCACATCTCACTTGACAGACCGCCTACGTGCGCTTTACGCCCAGTAATTCCGAGTAACGCTTGCACCCTCCGTA
>denovo1539 A1_48172
CCTGTTTGCTCCCCACGCTTTCGCACCTGAGCGTCAGTCTTTGTCCAGGGGGCCGCCTTCGCCACCGGTATTCCTTCCGATCTCTACGCATTTCACCGCTACACCTGAAATTCCACCCCCCTCTACAATACTCTAGTCTACCAGTTTCGAATGCAGTTCCCAGGTTGAGCCCGGGGATTTCACATCCGACTTAACAAACCGCCTACGTGCGCTTTACGCCCAGTAATTCCGATTAACGCTTGCACCCTCCGTA
>denovo154 A1_9547
CCTGTTTGCTCCCCACGCTTTCGCACCTCAGCGTCAGTATTAGTCCAGGAAGCCGCCTTCGCCACTGGTGTTCCTCCAGATCTCTACGCATTTCACCGCTACACCTGGAATTCCACTTCCCTCTACTAGACTCTAGTCCGCCAGTTTCGAATGCAGTTCCCGGGTTGAGCCCGGGGATTTCACATCCGACTTGCCAGACCGCCTGCGTGCGCTTTACGCCCAGTAATTCCGATTAACGCTTGCACCCTCCGTA
>denovo1540 L1_40267
CCTGTTTGCTCCCCACGCTTTCGCACCTCAGCGTCAGTCTTGGTCCAGGAAGCCGCCTTCGCCACCGGTATTCCTCCAGATCTCTACGAATTTCACCGCTACACCTGGAATTCCACTCCCCTCTACCAGACTCAAGCCTGCCAGTTTCGAATGCACTTCCCGGGTTGAGCCCCGGGATTTCACATCCGACTTGCCAGGCCGCCTGCGTGCGCTTTACGCCCAGTAATTCCGATTAACGCTTGCACCCTCCGTA
>denovo1541 A3_30743
CCTGTTTGCTCCCCACGCTTTCGCTCCTTAGCGTCAGTATTGTTCCAGGGGGCCGCCTTCGCCACCGGTATTCCTCCAGATATCTACGGATTTCACCGCTACACCTGGAATTCCACCTCCCTCTACCAGACTCTAGTCTGCCAGTTTCCAATGCAGTTCCCTGGTTAAGCCCGAGGATTTCACATCCGACTTGACAGCCCGCCTACGCGCCCTTTACGCCCAGTAATTCCGAATAACGCTTGCACCCTCCGTA
>denovo1542 L2_18681
CCTGTTTGCTCCCCACGCTTTCGCACCTGAGCGTCAGTCTTTGTCCAGGAGGCCGCCTTCGCCATCGGTATTCCTCCAGATCTCTACGCATTTCACCCCTACACCTGGAATTCTACCTCCCTCTCCAAGACTCTAGTCAGCCAGTTTCGAATGCAGCTCCCGGGTTGGGCTAGGGGATTTCACATCCGACTTGACAGACCGCCTGCGTGCGCTTTACGCCCAGTGATTCCGATTAACGCTTGCACCCTCCGTA
>denovo1543 A3_21653
CCTGTTTGCTCCCCACGCTTTCGCACCTGAGCGTCAGTCTTTGTCCAGGGAGCCGCCTTCGCAATCGGTATTCCGCCAAATCTCTACGCATTTCACCGCTACACCTGGCATTCTACCCACCTCTACAATACTCTAGTCTGCCAGTTTCGAATGCAGTTCTCGGGTTGAGCCCGAGGATTTCACATCTGACTTGACAGACCGCCTGCGTGCGCTTTACGCCCAGTAATTCCGATTAACGCTTGCACCCTCCGTA
>denovo1544 A2_24226
CCTGTTTGCTCCCCACGCTTTCGCACCTCAGCGTCAGTCTTTGTCCAGTGGGCCGCCTTCGCCACCGGTATTCCTCCAGATCTCTACGCATTTCACCGCTACACCTAGAATTCTACCTCCCTCTACAAGACTCTAGTCTACCAGTTTCAAATGCAGTTCCCGGGTTGAGCCCGGGGCTTTCACATCCGACTTGCCAGACCGCCTGCGTGCGCTTTACGCCCAGTAATTCCGATTAACGCTTGCACCCTCCGTA
>denovo1545 L1_49276
CCTGTTTGCTCCCCACGCTTTCGCACCTCAGCGTCAGTATTAGTCCAGCAAGCCGCCTTCGCCACTGATATTCCTCCAGATATCTACGCATTTCACCGCTACACCTGGAATTCTACTTGCCTCTACTATACTCTAGTCTAGCAGTATCAAATGCAGTTCCCAGGTTGAGCCCGGGGATTTCACATCCGACTTGACAGACCGCCTACGTGCGCTTTACGCCCAGTAATTCCGATTAACGCTTGCACCCTCCGTA
>denovo1546 A3_35138
CCTGTTTGCTCCCCACGCTTTCGCACCTGAGCGTCAGTCTTGGTCCAGGGGGCCGCCTTCGCCACCGGTATTCCTCCAGATCTCTACGCATTTCACCGCTACACCTGGAATTCTACCCGCCTCTACCAGACTCTAGTCCACCAGTTTCGAATGCAGTTCCCGGGTTGAGCCCGGGGATTTCACCCTTGACTTGATAGTCCGCCTACGTGCCCTTTACGCCCAGTAAATCCGATCAACGCTTGCACCCTCCGTA
>denovo1547 L1_36290
CCTGTTCGCTCCCCACGCTTTCGTGCATCAGCGTCAGTAATAGCTTAGTAAGCTGCCTTCGCAATCGGTGTTCTGTGTAATATCTATGCATTTCACCGCTACATCACACATTCCGCCTACCTCAACTATACTCAAGTAAACCAGTATCAATGGCAGTTTTCCGGTTAAGCCGAAAGATTTCACCACTGACTTAATTTACAGCCTACGCACCCTTTA
>denovo1548 L2_4659
CCCGTTCGCTCCCCACGCCTTCGCGCCTCAGCGTCAGTATCGGTCCAGAGAGCTGCCTTCGCCATCGGTGTTCCTCCTGATCTCTACGAATTTCACCTCTACACCAGGAATTCTGCTCTCCTCTCCCGTACTCTAGCCTTGCTGTTTCAAATGCACGTCCCGGGTTGAGCCCTGGGCTTTCACACCTGACCGACAAGACCGCCTACGCGCCCCTTACGCCCAATAATTCCGAATAACGCTTGCACCCCCCGTA
>denovo1549 L2_14834
CCTGTTTGCTCCCCACGCTTTCGCACCTGAGCGTCAGTCTTTGTCCAGGGGGCCGCCTTCGCCACCGGTATTCCTCCAGATATCTACGCATTTCACCGCTACACCTGGAATTCTACCCACCTCTACAAGACTCTAGACTACCAGTTTCGAAGGCAGTTCCCCGGTTGAGCTCGGGGATTTCACATCTGACTTGACAGACCGCCTGCGTGCGCTTTACG
>denovo155 L2_32747
CCTGTTTGCTCCCCACGCTTTCGAACCTGAGCGTCAGTCTTTGTCCAGGGGGCCGCCTTCGCCACCGGTATTCCTCCAGATCTCTAAGCATTTCACCGCTACACCTGGAATTCTACCTTCCTCTACAAGACTCTAGACTACCAGTTTCGAATGCAGTTCCCGGGTTGAGCCCGGGGATTTCACATTCGACTTGACAGTCCGCCTGCGTTCGCTTTACGCCCAGTAATTCCGATTAACGCTTGCACCCTCCGTA
>denovo1550 A1_12560
CCTGTTTGCTCCTCACGCTTTCGCGCCTCAGCGTCAGTCTCTAGCCAGGTTGCCGCCTTCGCCACCGGTGTTCCTCCCAATATCTACGAATTTCACCTCTACACTGGGAATTCCACAACCCTCTCTCGACCTCTAGTCTATGCGTCTCGAATGCAGTTCCCAGGTTAAGCCCGGGGATTTCACATCTGACTTCATAAACCGCCTACGCGCGCTTTACGC
>denovo1551 L1_49477
CCTGTTTGCTCCCCACGCTTTCGCACCTGAGCGTCAGTATTTGTCCAGGTGGCCGCCTTCGCCACCGGTATTCCTCCAGATCTCTACGCATTTCACCGCTACACCTGGAATTCTACCCCCCTCTACAGGACTCTAGTCAGCCAGTTTCGAATGCAGTTCCCGGGTTGAGCCCGGGAATTTCACATCTGACTTGACTGACCGCCTGCGCGCGCTTTACGCCCAGTAATTCCGATCAACGCTTGCACCCTCCGTA
>denovo1552 L2_2763
CCTGTTTGCTCCCCACGCTTTCGCACCTGAGCGTCAGTCTTGGTCCAGGTAGCCGCCTTCGCCACCGGTATTCCTCCAGATCTCTACGCATTTCACCGCTACACCTGGAATTCTACTCCCCTCTATCAGACTCTAGTCTTCCAGTTTCAAATGCAGTTCCCGGGTTAAGCCCGGGGATTTCACATCCGACTTGATAGACCGCCTGCGTGCGCTTTACGCCCAGTAATTCCGATTAACGCTTGCACCCTCCGTA
>denovo1553 A1_44947
CCTGTTTGCTCCCCACGCTTTCGCGCCTCAGCGTCAGTATCTAGCCAGGTTGCCGCCTTCGCCACCGGTATTCTTCCCAATATCTACGAATTTCACCTCTACACTGGGAATTCCACAACCCCCTCTAGACCTCAAGTCTATGAGTATCAAATGCAGTTCCAAGGTTAAGCCCTGGAATTTCACATCTGACTGCATTAGCCGCCTACGCGCCCTTTACGCCCAGTCATTCCGAACAACGCTAGCCCCCTCCGTA
>denovo1554 A3_40408
CCTGTTTGCTCCCCACGCTTTCGTGCCTGAGCGTCAGTTACAGTTTAGTAAGCTGCCTTCGCTATAGGAGTTCTGTATCATATCTATGCATTTCACCGCTACATGATACATTCCGCCTACTTCAACTGTACTCTAGAATGGCAGTATCAATGGCAGTTCTACAGTTGAGCCGTAGGATTTCACCACTGACTTATCATTCCGCCTGCGCACCCTTTAA
>denovo1555 L2_6099
CCTGTTTGCTCCCCACGCTTTCGCACCTGAGCGTCAGTCTTTGTCCAGGGGGCCGCCTTCGCCACCGATATTCCTCCAGATCTCTACGCATTTCACCGCTACACCTGGAATTCTACTCTCCTCTGCAGTACTCTAGTCTGCCAGTTCCAAATGCAGTTCCCGGGTTGAGCCCGGGGATTTCACATCTGGCTTGACAGACCGCCTGCGTGCGCTTTACGCCCAGTAATTCCGATTAACGCTTGCACCCTCCGTA
>denovo1556 L1_28369
CCTGTTTGGTCCCCACGCTTTCGCACCTGAGCGTCAGTCTTTGTCCAGGGGGCCGCCTTCGCCACCGGTATTCCTCCAGATCTCTACGCAGTTCACCGCTACACCTGGAATTCTACCCCCCTCTACAAGACTCTAGTCTGCCAGTTTCGAATGCAGTTCCCGGGTTGAGCCCGGGGATTTCACATCCGAGGTGACAGGCCTCCTGCGTGCGCTTTTCGCGCAGTAATTCCGATTAACGCTTGCACCCTCCGTA
>denovo1557 L2_437
CCTGTTCGCTCCCCACGCTTTCGCACCTGAGCGTCAGTCTTTGTCCAGGGGGCCGCCTTCGCCACCGGTATTCCTCCAGATCTCTACGCATTTCACCGCTACTCCTGGAATTCCACCCCCCTCTTCAAGACTCTAGCTTGCCAGTTTCGAATGCAGTTCCCGGGTTGAGCCCGGAGATTTCACATCCGACTTGACAGGCCGCCTGCGTGCGCTTTACGCCCAGTAATTCCGATTAACGCTTGCACCCTCCGTA
>denovo1558 L2_23286
CCTGTTCGCTACCCACGCCTTCGCGCCTCAGCGTCAGTATCTGTCCAGAGAGCTGCCTTCGCCATCGGTGTTCCTCCTGATATCTACGTATTTCACCTCTACACCAGGAATTCCGCTCTCCTCTACCGTACTCTAGTCTTGCTGTTTCAAATGCACGTCCAGGGTTGAGCCCTGGGCTTTCACACCTGACCTGCAAGACCGCCTACGCGCCCTTTACGCCCAATAATTCCGAATAACGCTTGCACCCCCCGTA
>denovo1559 L1_38856
CCTGTTTGCTCCCCACGCTTTCGCACCTGAGCGTCAGTATTGGTCCAGGGGGCCGCCTTCGCCACCGGTATTCCTCCAGATCTCTACGCATTTCACCGCTACACCTGGAATTCTACCTCCCTCTACCAGACTCTAGTCAGCCAGTTTCGAATGCAGTTCCCAGGTTGAGCCCGGGGATTTCACATCCGACTTGACTGACCGCCTGCGCGCGCTTTACGCCCAGTAATTCCGATTAACGCTTGCACCCTCCGTA
>denovo156 A2_42231
CCTGTTTGCTCCCCACGCTTTCGCACCTCAGCGTCAGTATCAGACCAGGTGGTCGCCTTCGCCACTGGTGTTCCTTCCTATATCTACGCATTTCACCGCTACACAGGAAATTCCACCACCCTCTTCTGTACTCTAGTTTGCCAGTATCAGGTGCAGTTCCCAGGTTGAGCCCGGGGCTTTCACATCTGACTTAACAAACCGCCTACGCGCGCTTTACGCCCAGTAATTCCGATTAACGCTCGGACCCTCCGTA
>denovo1560 A3_1139
CCTGTTTGCTCCCCACGCTTTCGCACCTGAGCGTCAGTCTTGGTCCAGGGGGCCGCCTTCGCCACCGGTATTCCTCCAGATCTCTACGCATTTCACCGCTACACCTGGAATTCTACCCGCCTCTAAAAGACTCTAGCCTACCAGTTTCAAGTGCAGTTCCCGGGTTGAGCCCGGGGATTTCACACCCAACTTGCCAGACCGCCTACGTGCCCTTTACGCCCAGTAATTCCGATTAACGCTTGCACCCTCCGTA
>denovo1561 L3_121
CCTGTTTGCTCCCCACGCTTTCGCACCTGAGCGTCAGTATTTGTCCAGGGGGCCGCCTTCGCCACCGGTATTCCTACTGATCTCTACGGATTTCACCGCTACACCTCGAATTCCACCCCCCTCTACAAGACTCTAGTCTGCCAGTTTCGAATGCAGTTCTCTGGTTGAGCCCGAGGATTTCACATCCGACTTGGCTGACCGCCTGCGTGCGCTTTACGCCCAGTAATTCCGATTAACGCTTGCACCCTCCGTA
>denovo1562 A3_2624
CCTGTTTGCTACCCACGCTTTCGTTCCTCAGCGTCAGTTGTTTCCCAGAGACCCGCCTTCGCCACCGGTGTTCCTCCTGATATCTGCGCATTTCACCGCTACACCAGGAATTCCAGTCTCCCCTGAAACACTCAAGTCTGCCCGTATCGCCTGCAAGCCCGAAGTTGAGCCCCGGGTTTTCACAAACGACGCGACAAACCGCCTACGAACTCTTTACGCCCAGTAATTCCGGACAACGCTCGCACCCTACGTA
>denovo1563 A1_3336
CCGGTTTGCTCCCCCAGCTTTCATCCCTCACCGTCGGACGTGTTCTGGTAGACCGCCTTCGCCACGGGTGGTCATCAATAGATCAAAGGATTTTACCCCTTCCTACCGAGTACCGTCTACCTCTCCCACTCCCTAGCTCTGCAGTATTCCCGGCAGCCTGTACGTTGAGCGTACAGATTTAACCGAAAACTTACAGAGCCGGCTACGGATGCTTTAGGCCCAATAATCATCCTGACCACTTGAGGTGCTGGTT
>denovo1564 A1_2669
CCTGTTTGCTCCCCACGCTTTCGCGCCTCAGCGTCAGTATCGAGCCAGGTTGCCGCCTTCGCCACCGGTGTTCTTCCCAATATCTACGAATTTCACCTCTACACTGGGAATTCCACTCCCCTCTCTCGACCTCTAGTCTATCCGTTTCAAATGCAGTTCCCAGGTTCAGCCCTGGGATTTCACACCTGACTGACTAGACCGCCTACGCGCCCTTTACGCCCAGTCATTCCGAACAACGCTTGCCCCCTTCGTA
>denovo1565 L1_21084
CCTGTTTGCTCCCCACGCTTTCGCACATGAGCGTCAGTCTTTTTCCAGGGGGCCGCCTTCGCCACCGGTATTCCTCCAGATCTCTACGCATTTCACCGCTACACCTGGTATTCTACCCACCTCTTCATGATTCTAGTCTGCCAGTTTCGAATGCAGTTCTCGGGTTGAGCTCGAGGATTTCACATCTGACTTGACAGACCGCCTGCGTGCCCTTTACGCCCGGTAATTCCGATTAACGCTTGCACCCTCCGTA
>denovo1566 A2_43090
CCTGTTTGCTACCCACGCTTTCGCACCTGAGCGTCAGTATTTGTCCAGGGAGTCGCCTTCGCCACTGGTATTCCTCCAGATCTCTACGCATTTCACCGCTACACCTGGAATTCTACCCACCTCTACCAGACTCTAGTCTGCCAGTATCGAATGCAGTTCCCAGGTTGAGCCCGGGGATTTCACATCCGACTTAACAGTCCGCCTGCGTGCGCTTTACGCCCAGTAATTCCGATTAACGCTTGCACCCTCCGTA
>denovo1567 A2_6127
CCTGTTTGCTCCCCACGCTTTCGCACCTTAGCGTCAGTCTTGGTCCAGGAGATCGCCTTCGCCACCGGTATTCCTCCAGATCTCCACGCATTTCACCGCTACACCTGGAATTCCACCTCCCTCTACAATACTCTAGTCAGCCAGTTTCGAATGCAGTTCTCTGGTTGAGCCCGGGGATTTCACATCAGACTTGGCAGCCCGCCTGCGTGCGCTTTACGCCCAGTAATTCCGAATAACGCTTGCACCCTCCGTA
>denovo1568 A2_3876
CCTGTTTGCTCCCCACGCTTTCGCACCTGAGCGTCAGTATTTGTCCAGGAGGCCGCCTTCGCCACTGGTATTCCTCCAGATCTCTACGCATTTCACCGCTACACCTGGAATTCTACCTCCCTCTACACTACTCTAGTTTGCCAGTTTCGAATGCAGTTCCCGGGTTGAGCCCTGGGATTTCACATCCGACTTAACAGACCGCCTGCGTGCGCTTTACGCCCAGTAATTCCGATTAACGCTTGCACCCTCCGTA
>denovo1569 L1_44962
CCTGTTTGCTCCCCACGCTTTCGCACCTGAGCGTCAGTATTTGTCCAGTGAGCCGCCTTCGCCACCGGTATTCCTCCAGATCTCTACGCATTTCACCGCTACACCTGGAATTCTACCCCCCTCTCCAAGACTCTAGACTGACAGTTTCGAATGCAGTTCTCGCGTTGAGCCCGGGGATTTCACATCTGACTTGACAGACCGCCTGCGTGCGCTTTACGCCCAGTAATTCCGATTAACGCTTGCACCCTCCGTA
>denovo157 L2_36714
CCTGTTTGCTCCCCACGCTTTCGCACCTCAGCGTCAGTATCTGTCCAGGTGGCCGCCTTCGCCACCGGTATCCCTCCAGATCTCTACGCATTTCACCGCTACACCTGGAATTCCACCCCCCCCTACAGGACTCAAGTTAGCCAGTTTCGAATGCAGTTCCCGGGTTGAGCCGGGGGCTTTCACATCCGACTTAACAGGCCGCCTGCGTGCGCTTTACGCCCAGTAATTCCGATCAACGCTTGCACCCTCCGTA
>denovo1570 L1_23584
CCTGTTTGCTCCCCACGCTTTCGCACCTCAGCGTCAGTATCGAGCCAGGAGGCCGCCTTCGCCACCGGTGTTCCTCCCGATATCTACGAATTTCACCTCTACACTGGGAATTCCACTACCCTCTCCCGTACTCTAGACTACCAGTTTCGAATGCAGTTCCAGGGTTAAGCCCTGGGATTTCACCTCAGACTTGACAAACCGCCTACGTGCGCTTTACGCCCAGTCATTCCGAATAACGCTTGCCCCCTCCGTA
>denovo1571 L1_40937
CCTGTTTGCTCCCCACGCTTTCGCACCTGAGCGTCAGGCCTTGTCCAGGTGGCCGCCTTCGCCACCGATATTCCTCCAGATCTCTACGCATTTCACCGCTACACCTGAAATTCTACCCCCCTCTACAAGACTCTAGTCAGCCAGTTTCGAATGCAGTTCCCGGGTTGAGCCCGGGGCTTTCACATCTGACTTGACAGACCGCCTGCGTGCGCTTTACGCCCAGTAATTCCGATTAACGCTTGCACCCTCCGTA
>denovo1572 A3_18789
CCTGTTTGCTCCCCACGCTTTCGTGCATCAGCGTCAGTTACGAGCCAGGTAGCCGCCTTCGCTACCGGTGTTCTTCCCAATATCTACGAATTTCACCTCTACACTGGGAATTCCACTACCCTCACTCGAACTCAAGTCCATCCGTATCAAATGCAGTTCTCAGGTTAAGCCCGGGGATTTCACCTCTGACTGCATCAACCGCCTGCGCACCCTTTACACCCAATCATTCCGAGCAACGCTAGCCCCCTTCGTA
>denovo1573 L2_62923
CCTGTTTGCTACCCACGCTTTCGCACCTCAGTGTCAGTCTTTGTCCAGGAGGCCGCCTTCGCCACTGATATTCCTCCGGATCTCTACGCATTTCACCGCTACACCTGGAATTCCACTTCCCTCTACCAGACTCTAGTCAGGCAGTATCGTATGCAGTTCCCAGGTTGAGCCCAGGGCTTTCACATCTGACTTGCCAAACCACCTGCGCGCGCTTTACGCCCAGCAATTCCGATTAACGCTTGCACCCTCCGTA
>denovo1574 L1_12
CCTGTTTGCTCCCCACGCTTTCGCACCTGAGCGTCAGTATTGGTCCAGGAGGTCGCCTTCGCCACCGGTATTCCTCCAGATATCTACGCATTTTACCGCTACACCTGGAATTCCACCTCCCTCTACCATACTCTAGTTTGCCAGTTTCGAATGCAGTTCTCTGGTTAAGCCCGGGGATTTCACATCCGACTTGACATACCGCCTGCGCGCGCTTTACGCCCAGTAATTCCGATTAACGCTTGCACCCTCCGTA
>denovo1575 A1_51899
CCTGTTTGCTCCCCACGCTTTCGCACCTCAGCGTCAGTATCTATCCAGGTTGCCGCCTTCGCCACCGGTGTTCTTCCCAATATCTACGAATTTCACCTCTACACCTGGAATTCTACAACCCTCTACCGGCCTCTAGTCTATCCGTCTCAAATGCAGTTCCCAGGTTAAGCCCGGGGATTTCACATCTGACTGCATAGACCGCCTACGCGCCCTTTACGCCCAGTCATTCCGAGCAACGCTAGCCCCCTTCGTA
>denovo1576 L2_38426
CCTGTTTGCTCCCCACGCTTTCGCACCTCAGCGTCAGTCTTTGTCCAGGGGGCCGCCTTCGCCACCGGTGTTCCTCCAGATCTCTACGCATTTCACCGCTACACCTGGAATTCTACTTCCCTCTACCATACTCTAGTCTACCAGTTTCGAATGCAGTTCCCAGGTTGAGCCCAGGGCTTTCACATCCGACTTGCCAGACCGCCTGCGTGCGCTTTACGCCCAGTAATTCCGATTAACGCTTGCACCCTCCGTA
>denovo1577 L2_62431
CCTGTTTGCTCCCCACGCTTTCGCGCCTGAGCGTCAGTCTTTGTCCAGGGGACCGCCTTCGCCACCGGTATTCCTCCAGATCTCTACGCATTTCACCGCTACACCTCGAATTCTATCCCCCTCTACAAGACTCTAGTCAGCCAGTTTCGAATGCAGTTCTCTGGTTGAGCCCGGGGATTTCACATCAGACTTGACTGCCCGCCTGCGTGCCCTTTACGCCCAGTAATTCCGAATAACGCTTGCACCCTCCGTA
>denovo1578 L2_1500
CCCGTTCGCTCCCCTAGCTTTCGCACCTCAGCGTCAGAAATGGTCCAGTGAGCCGCTTTCGCCACTGGTGTTCCTCCTGATATCTACGCATTTCACCGCTCCACCAGGAGTTCCACTCACCCCAACCATCCTCGAGTCCGCCAGTATCGAATGCAATTCCCCGGTTGAGCCGAGGGCTTTCACATCCGACTTAGCGGACCGCCTACGTGCGCTTTATGCCCAGTGATTCCGAACAACGTTTGCACCCTCCGTA
>denovo1579 A2_35754
CCTGTTTGCTCCCCACGCTTTCGCACCTGAGCGTCAGTCTCTGTCCAGGTGGCCGCCTTCGCCACCGGTATTCCTCCAGATCTCTACGCATTTCACCGCTACACCTGGAATTCTACCCCCCTCTACAAGACTCAAGTCAGCCAGTTTCGAATGCAGTTCCAGGGTTGAGCCCGGGGCTTTCACATCCGACTTAACAGACCGCCTGCGTGCGCTTTACGCCCAGTAATTCCGAATAACGCTTGCACCCTCCGTA
>denovo158 L2_19394
CCTGTTTGCTCCCCACGCTTTCGCACCTGAGCGTCAGTCATTGTCCAGGGGGCCGCCTTCGCCATCGGTATTCCTACTGATCTCTACGCATTTCACCGCTACACCTGGAATTCTACCTCCCTCTACAAGACTCTAGTCTGCCAGTTTCGAATGCAGTTCTCGGGTTGAGCTGTAGGATTTCACATCCGACTTGACAGACCGCCTGCGTGCGCTTTACGCCCAGTAATTCCGATTAACGCTTGCACCCTCCGTA
>denovo1580 L1_21268
CCTGTTTGCTCCCCACGCTTTCGCACCTGAGCGTCAGTATTTGCCCAGGGGGCTGCCTTCGCCATCGGTATTCCTCCAGATCTCTACGCATTTCACCGCTACACCTGGAATTCTACCCCCCTCTACAAGACTCTAGTCTGCCAGTTTCGAATGCAGTTCCCAGGTTGAGCCCGGGGATTTCACATCTGACTTGACAGACAACCTGCGGGCGCTTTACGCCCAGTAATTCCGATTAACGCTTGCACCCTCCGTA
>denovo1581 L2_8156
CCTGTTTGCTCCCCACGCTTTCGCACCTGAGCGTCAGTCTTAGTCCAGGTGGTCGCCTTCGCCACCGGTATTCCTCCCGATATCTACGCATTTCACCGCTACACCTGTAATTCTACCACCCTCTACCATACTCTAGTCTGCCAGTTTTGAATGCAGTTCCCAGGTTGAGCCCGGGGATTTCACATCCAACTTATCAAACCGCCTGCGCGCGCTTTACGCCCAGTAATTCCGATTAACGCTTGCACCCTCCGTA
>denovo1582 L2_8152
CCTGTTTGCTCCCCACGCTTTCGCACCTGAGCGTCAGTATTTTTCCAGGGGGCCGCCTTCGCCACCGGTATTCCTCCAGATCTCTACGCATTTCACCGCTACACCTGGAATTCTACCCCCCTCTACAAGACTCTAGTCTGCCAGTTTCCAATGCAGTTCTCGGGTTGAGCCCGAGGATTTCACATCAGACTTGACTGACCGCCTGCGTGTGCTTTACGCCCAGTGATTCCGATTAACGCTTGCACCCTCCGTA
>denovo1583 L2_32815
CCTGTTTGCTCCCCACGCTTTCGCACCTGAGCGTCAGTCTTTGTCCAGGGAGCCGCCTTCGCCACCGGTATTCCTCCAGATCTCTACGCATTTCACCGCTACACTTGGAATTCTACTTCCCTCTACAAGACTCTAGTCTGCCAGTTTCGAATGCAGTTCCTGAGTTGAGCCCCGGGATTTCACAGCCGACTTGACAGACCGCCTGCGTGCGCTTTACG
>denovo1584 L1_4365
CCTGTTTGCTCCCCACGCTTTCGCACCTGAGCGTCAGTCATTGTCCAGTAAACCGCCTTCGCCACCGGTATTCCTCCAGATCTCTACGCATTTCACCGCTACACCTGAAATTCCATCTCCCTCTACAACACTCTAGTCTGCCAGTTTCGAATGCAGTTCCCGGGTTGAGCCCGGGGATTTCACATCCGACTTAACAGACCGCCTGCGTGCGCTTTACGCCCAGTAATTCCGATTAACGCTTGCACCCTCCGTA
>denovo1585 A2_23117
CCTGTTTGCTCCCCACGCTTTCGCACCTGAGCGTCAGTCTTTGTCCAGGGGGCCGCCTTCGCCATCGGTATTCCTCCAGATCTCTACGCATTTCACCGCTACACCTGGAATTCTACCTGCCTCTACATGACTCTAGTCTGCCAGGTTCGAGTGCAGTTCTCGGGTTGAGCCCGGGGATTTCACATCCGACTTGACATACCGCCTGCGTGCGCTTTACGCCCAGTAATTCCGATTAACGCTTGCACCCTCCGTA
>denovo1586 L3_80
CCTGTTTGCTCCCCACGCTTTCGCACCTCAGCGTCAGTCTTTGTCCAGGGAGCCGCCTTCGCCACTGCTATTCCTCCAGATCTCTACGCATTTCACCGCTACACCTGGAATTCTACTAGCCTCTACTAGACTCTAGTTAGGCAGTATCAAATGCAGTTCCCAGGTTGAGCCCGGGGATTTCACATCTGACTTACCAAACCGCCTGCGTGCGCTTTACGCCCAGTAATTCCGATTAACGCTTGCACCCTCCGTA
>denovo1587 A1_55161
CCCGTTTGCTCCCCACGCCTTCGCGCCTCAGCGTCAGTATAGAGCCAGCTTGCCGCCTTCGCCACCGGTGTTCTTCCTAATATCTACGAATTTCACCTCTACACTGGGAATTCCACACGCCTCTCACTATCTCTAGTCTATGCGTCTCAAATGCAGTTCCCAGGTTAAGCCCGGGGATTTCACATCTGACTGCATATACCGCCTACGCGCCCTTTACGCCCAGTCATTCCGAGCAACGCTAGC
>denovo1588 A1_43011
CCTGTTTGCTCCCCACGCTTTCGCACCTCAGCGTCAGTCTTTGCCCAGGTGGCCGCCTTCGCCACTGGTATTCCTCCAGATCTCTACGCATTTCACCGCTACACCTGGAATTCTACCCCCCTCTGCCAGACTCTAGCTCGACAGTTTCGAATGCAGTTCCCGGGTTGAGCCCGGGGATTTCACATCTGACTGATCGAACCGCCTACGTGCGCTTTACGCCCAGTAATTCCGATTAACGCTCGCACCCTCCGTA
>denovo1589 L1_10330
CCTGTTCGCTACCCACGCCTTCGCGCCTCAGCGTCAGTATCGGTCCAGAGAGCTGCCTTCGCCATCGGTATTCCTCCTGATATCTACGAATTTCACCTCTACACCAGGAATTCCTCTCTCCTCTACCGTACTCAAGTCTTGCTGTTTCAAATGCACGTCCAGGGTTGAGCCCTGGGCTTTCACACCTGACTGACAAGACCGCCTGCGCGCCCTTTACGCCCAATAATTCCGAATAACGCTTGCACCCCCCGTA
>denovo159 L1_38446
CCTGTTTGCTCCCCACGCTTTCGCACCTGAGCGTCAGTCTGTGTCCAGGGGGCCGCCTTCGCCACCGGTATTCCTCCAGATCTCTACGCATTTCACCGCTACACCTGGAATTCTACCCGCCTCTGCAAGACTCTAGCCTACCAGTTTCAAATGCAGTTCCCGAGTTGAGCCCGGGGATTTCACATCCAACTCGACAGACCGCCTGCGTGCGCTTTACGCCCAGTAATTCCGATTAACGCTTGCACCCTCCGTA
>denovo1590 L2_3381
CCTGTTTGCTCCCCACGCTTTCGCACCTGAGCGTCAGTATTTGTCCAGGAGGCCGCCTTCGCCACCGGTATTCCTCCAGATCTCTACGCATTTCACCGCTACACCTGGAATTCTATCTCCCCCTACAATACTCTAGTCTGCCAGTTTCGAATGCAGTTCCCTGGTTGAGCCCTGGGGTTTCACATCCGACTTGACAGACCGCCTACGCGCGCTTTACGCCCAGTAATTCCGAATAACGCTTGCACCCTCCGTA
>denovo1591 L1_33185
CCTGTTCGCTCCCCACGCTTTCGCACCTCAGCGTCAGTGTTTAGCCAGGAAGCCGCCTTCGCCACCGGTATTCCTTCAGATATCTACGCATTTCACCGCTACACCTGAAATTCCACTTCCCTCTCTAACATTCTAGCTTGGCAGTATCGAATGCAGTTCCCAGGTTAAGCCCGGGGATTTCACATCCGACTGGCCAAACCGCCTACGCGCGCTTTACGCCCAGTAATTCCGATTAACGCTCGCACCCTCCGTA
>denovo1592 L2_26060
CCTGTTTGCTCCCCACGCTTTCGCACCTCAGCGTCAGTATTTGTCCAGGGAGCCGCCTTCGCCACCGGTATTCCTCCAGATCTCTACGCATTTCACCGCTACACCTGGAATTCTACCCCCCTCTACTAGACTCTAGTCAGCCAGTTTCGTGTGCAGTTCCCAGGTTGAGCCCGGGGATTTCACATCTGACTTGCCTGACCGCCTGCGTGCGCTTTACGCCCAGTAATTCCGATTAACGCTTGCACCCTCCGTA
>denovo1593 A1_54754
CCTGTTTGCTCCCCACGCTTTCGCGCCTCAGCGTCAATAGCGAACCAGATTGCCGCCTTCGCCACCGGTGTTCTTCCCAATATCTACGAATTTCACCTCTACACTGGGAATTCCACAACCCTCTCTCGACCTCTAGCCTATACGTATCAAATGCAGTTCCCAGATTAAGCCCAGGAATTTCACATCTGACTGCATAAGCCGCCTACGCGCCCTTTACGCCCAGTCATTCCGAGCAACGCTAG
>denovo1594 L2_3389
CCTGTTTGCTCCCCACGCTTTCGCACCTGAGCGTCAGTAATTGCCCAGGGAGCCGCCTTCGCCACTGATATTCCTCCAGATCTCTACGCATTTCACCGCTACACCTGGAATTCTACTCACCTCTACCATACTCTAGACTTCCAGTATCGAATGCAGTTCCTAGGTTGAGCCCGGGGATTTCACATCTGACTTAACTGTCCGCCTGCGTGCGCTTTACGCCCAGTAATTCCGATTAACGCTTGGACCCTCCGTA
>denovo1595 A2_16461
CCTGTTTGCTCCCCACGCTTTCGCACCTGAGCGTCAGTATTTGTCCAGTGAGCCGCCTTCGCCACCGGTATTCCTCCAGATCTCTACGCATTTCACCGCTACACTTGGAATTCTACTTCCCTCTACAAGACTCTAGCCTACCAGTTTCGAATGCAGTTCTCGGGTTGAGCCCGGGGATTTCACATCTGACTTGTTAGACCGCCTACGTGCGCTTTACGCCCAGTAATTCCGAATAACGCTTGCACCCTCCGTA
>denovo1596 L2_14743
CCTGTTTGCTCCCCTCGCTTTCGCACCTGAGCGTCAGTCATTGTCCAGGGAGCCGCCTTCGCCACCGGTATTCCTCCAGATCTCTACGCATTTCACCGCTACACCTGAAATTCTACCCCCCTCTACAAGACTCTAGCCTGCCAGTTTCGAATGCAGTTCCCAGGTTGAGCCCGGAGATTTCACATCCGACTTGACAGACCGCCTGCGTGCGCTTTACGCCCAGTAATTCCGATTAACACTTGCACCCTCCGTC
>denovo1597 L2_37787
CCCTTTTGCTCCCCACGCTTTCGCATCTGAGCGTCAGTCTTTGTCCAGGGAGCCGCCTTCGCCACCGGTATTCCTCCAGATCTCTACGCATTTCACCGCTACACCTGGAATTCTCCTCCCCCCTACAAGACTCTAGCCTGCCAGTTTCGAATGCAGTTCCCGGGTTGAGCCCGGAGATTTAACATTCGACTTGACAGACCGCCTGCGTGCGCTTTACGCCCAGTAATTCCGATTAACGCTTGCACCCTCCGTA
>denovo1598 A3_15979
CCTGTTTGCTCCCCACGCTTTCGCCCCTCAGCGTCAGTATCTAACCAGATGGACGCCTTCGCCACCGGTATTCCTCCTAATATCTACGAATTTCACCTCTACACTAGGAATTCCACCATCCTCTCCAGTACTCAAGTCTAGCAGTTTCAAATGCACTTCCATGGTTGAGCCATGGGATTTCACTTCTGACTTAATAGACCGCCTACGCGCCCTTTACGCCCAATAATTCCGAACAACGCTTGCACCCTCCGTA
>denovo1599 L2_23723
CCCATTTGCTACCCTAGCTTTCGTCTCTGAGTGTCAGTAATAGCCCAGTAAAGCGCCTTCGCCATCGGTGTTCTTTCCAATCTCTACGCATTTCACCGCTCCACTGGAAATTCCCTTTACCTCTACTATACTCTAGTCTACTAGTTTCGACTGCGATTCTGAGGTTGAGCCTCAAGATTTAACAGTTGACTTATTTGACCACCTACAGACGCTTTACGCCCAGTGATTCCGGATAACACTTGCATCCTCCGTC
>denovo16 L1_49612
CCTGTTTGCTCCCCACGCCTTCGCACCTGAGCGTCAGTCTCTGTCCAGGGAGCCGCCTTCGCCACCGGTATTCCTCCAGATATCTACGCATTTCACCGCTACACATGGAATTCTACCTCCCTCTCCATGACTCTAGCATGCCAGTTTCGAATGCAGTTCCCGGGTTGAGCCCGGGGATTTCACATCCGACTTGACAGACCGCCTACGTGCGCTTTACGCCCAGTAATTCCGATTAACGCTTGCACCCTCCGTA
>denovo160 A1_41153
CCTGTTCGCTCCCCATGCTTTCGCTCCTCAGCGTCAGTTAATGCCCAGAGACCTGCCTTCGCCATCGGTGTTCCTCCTGATATCTGCGCATTTCACCGCTACACCAGGAATTCCAGTCTCCCCTACATCACTCTAGTCTGCCCGTACCCACCGCAGATCCGGAGTTGAGCCCCGGACTTTCACGGCAGACGCGACAAACCGCCTACGAGCTCTTTACGCCCAATAATTCCGGATAACGCTTGCGCCCTACGTA
>denovo1600 L2_11043
CCTGTTTGCTCCCCACGCTTTCGCACCTGAGCGTCAGTCTTTGGCCAGGTGGCCGCCTTCGCCACCGGTATTCCTCCCGATCTCTACGAATTTCACCTCTACACCTGGAATTCTACCACCCTCTACAGTACTCAAGTCTGCCAGTTTCGAATGCACTTCCACGGTTGAGCCGGGGGCTTTCACATCTGACTTAACTAACCGCCTACGCGCGCTTTACGCCCAGTAATTCCGATCAACGCTTGCACCCTCCGTA
>denovo1601 L1_43507
CCTGTTTGCTCCCCACGCTTTCGCACCTCAGCGTCAGTCTATGTCCAGGGGGCCGCCTTCGCCACCGGTATTCCTCCACATCTCTACGCATTTCACCGCTACACCTGGAATTCTACCCCCCTCTACAAGACTCTAGTCTGCCAGTATCGAATGCAGTTCCCGGGTTGAGCCGGGGGATTTCACATCTGACTTGACAGACCGCCTACGCGCGCTTTACGCCCAGTAATTCCGATTAACGCTTGCACCCTCCGTA
>denovo1602 L1_30939
CCTGTTTGCTCCCCACGCTTTCGCACCTGAGCGTCAGTCTCTGTCCAGGGGGCCGCCTTCGCCACAGGTATTCCTCCCGATCTCTACGCATTTCACCGTTACACCTGGAATTCTACCCCCCTCTCCATGACTCAAGTCTACCAGTTCGAAATGCAGTTCCCGGGTTGAGCCCGGGGATTTCACATCCGGCTTGCCGGACCGCCTGCGCGCGCTTTACGCCCAGTGATTCCGAGCAACGCTTGCACCCTCCGTA
>denovo1603 A2_8767
CCCGTTTGCTCCCCACGCTTTCGCACCTGAGCGTCAGTCTTGGTCCAGGAGACCGCCTTCGCCATCGGTATTCCTCCAGATCTCTACGCATTTCACCGCTACACCTGGAATTCCACCCCCCTCTACCAGACTCTAGGCTGCCAGTTTCGAATGCAGTTCCCTGGTTGAGCCCTGGGATTTCACATCCGACTTGACAGCCCGCCTACGTGCGCTTTACGCCCAGTAATTCCGATTAACGCTTGCACCCTCCGTA
>denovo1604 L3_263
CCTGTTTGCTCCCCACGCTTTCGCACCTCAGCGTCAGTATCTGTCCAGGTGGCCGCCTTCGCCACCGGTATTCCTCCCGATCTCTACGCATTTCACCGCTACACCTGGAATTCTACCACCCTCTACAATACTCTAGCTTGCCAGTTTCGAATGCACTTCCCCGGTTGAGCCCGGGGATTTCACATCCGACTTAACAGACCGCCTGCGTGCGCTTTACGCCCAGTAATTCCGATTAACGCTTGCACCCTCCGTA
>denovo1605 L2_57569
CCTGTTTGCTCCCCACGCTTTCGCACCTGAGCGTCAGTCTTGGTCCAGGAGACCGCCTTCGCCTTCGGTATTCCTCCAGATCTCTACGCATTTCACCGCTACACCTGGAATTCCATCCCCCCCTACAATACTCTAGGTTGCCAGTTTCGAATGCAGTTCCAGGGTTGAGCCCGAGGATTTCACATCCGACTTGACAGACCGCCTGCGTGCGCTTTACGCCCAGTAATTCCGATTAACGCTTGCACCCTCCGTA
>denovo1606 L2_741
CCTGTTTGCTCCCCACGCTTTCGCACCTTAGCGTCAGTCTTTGTCCAGGAGATCGCCTTCGCCACCGGTATTCCTACAGATATCTACGCATTTTACCCCTACACCTGGAATTCTACCTCCCTCTACAAGACTCTAGGCTGCCAGTTTCGAATGCAGTTCTCGGGTTAAGCCAGGGGATTTCACATCCGACTTGACAGACCGCCTGCGTGCCCTTTACGCCCAGTAATTCCGATTAACGCTTGCACCCTCCGTA
>denovo1607 A2_43796
CCTGTTTGCTACCCACGCTTTCGCACCTGAGTGTCAGTCTTTGTCCAGGGGGACGCCTTCGCCACCGGTAGTCCTCCAGATCTCTACGCATTTCACCGCTACACCTGGAATTCTACTCCCCTCTACAAGACTCTAGCCTGCCAGTTTCGAATGCAGTTCCCGGGTTGAGCCCGGGGATTTCCCATCCGACTTGCCAGACCGCCTGCGTGCGCTTTACGCCCAGTAATTCCGATTAACGCTTGCACCCTCCGTA
>denovo1608 L1_20596
CCTGTTTGCTCCCCACGCTTTCGCACCTGAGCGTCAGTCTTTGTCCAGGGGATCGCCTTCGCCTCCGGTATTCCTAGAGATCTCTACGCATTTCACCGCTACACCTGGAATTCTACCCCCCTCTACAAGACTCTAGTCAGCCAGTTTCGAATGCAGTTCTCGGGTTAAGCCCGGGGATTTCACATCCGACTTGACAGACCGCCTGCGTGCGCTTTACGCCCAGTAATTCCGATTAACGCTTGCACCCTCCGTA
>denovo1609 A3_43
CCTGTTTGCTCCCCACGCTTTCGCCCCTGAGCGTCAGTCTTTGTCCAGGGGGCCGCTTTCGCCACCGGTATTCCTCCAGATCTCTACGCATTTCACCGCTACACCTGCAATTCTACCTCCCTCTACCATACTCTAGCTTGCCAGTTTCGACTGCAGTTCCCGGGTTGAGCCCTGGGATTTCACATCCGACTTGACAGGCCGCCTGCGTGCGCTTTACGCCCAGTCATTCCGGTTAACGCTTGCACCCTCCGTA
>denovo161 L1_51278
CCTGTTTGCTCCCCACGCTTTCGCACCTGAGCGTCAGTCTTGGTCCAGGAGGCCGCCTTCGCCACCGGTATTCCTCCAGATCTCTACGCATTTCACCGCTACACCTGGAATTCCACCTACCTCTACCAGACTCTAGTCTGCCAGTTTCGAATGCAGTTCCCGGGTTGAGCCCGCGGATTTCACATCCGACTTGATAGACCGCCTGCGCGCCCTTTACGCCCAGTAATTCCGAATAACGCTTGCACCCTCCGTA
>denovo1610 A1_13188
CCTGTTTGCTCCCCACGCTTTCGCACCTGAGCGTCAGTATCTAGCCAGGAGGCCGCCTTCGCCACCGGTATTCCTCCACATCTCTACGCATTTCACCGCTACACCTGGAATTCTACCTCCCTCTATCGTACTCTAGTCGGCCAGTATCGAATGCAATTCCCAGGTTGAGCCCGGGGATTTCACAGCTGACTTGACAAACCGCCTACGCGCGCTTTACGCCCAGTAATTCCGATTAACGCTTGCACCCTCCGTA
>denovo1611 L1_192
CCTGTTCGCTCCCCACGCTTTCGCACCTGAGCGTCAGTCTTGGCCCAGCGGGCCGCCTTCGCCACCGGTATTCCTCCAGATATCTACGCATTTCACCGCTACACCTGGAATTCTACCCGCCTCTACAAGACTCTAGCCTGCCAGTTTCAAATGCAGTTCCGGAGTTGAGCCCGGGGATTTCACATCTGACTTGACAGACCGCCTGCGTGCCCTTTACGCCCAGTAAATCCGATTAACGCTTGCACCCTCCGTA
>denovo1612 L2_59968
CCTGTTTGCTCCCCACGCTTTCGCACCTCAGCGTCAGTATCGGCCCAGACAGTCGCCTTCGCCACCGATGTTCTTTCAGATCTCTACGCATTTCACCGCTACACCTGAAATTCCACCAGCCTCTGCTGTACTCTAGCCACACAGTTCCAAATGCAGTTCCCAGGTTAAGCCCGGGGATTTCACATCTGACTTAAATAACCGCCTACGCGCGCTTTACGCCCAGTAATTCCGATTAACGCTTGCACCCTCCGTA
>denovo1613 A3_8528
CCTGTTTGCTCCCCACGCTTTCGCACCTGAGCGTCAGTTTTTGTCCAGGGGGCCGCCTTCGCTACCGGTATTCCTCCAGATCTCTACGCATTTCACCGCTACACCTGGAATTCTACCCCCCTCTACAGGACTCAAGTCTGCCAGTCTCGAATGCAGTTCTCGGGTTGAGCCAGCGGATTTCACATCCGGCTTGACAGTCCGCCTGCGTGCGCTTTACGCCCAGTAATTCCGATTAACGCTTGCACCCTCCGTA
>denovo1614 A3_8529
CCTGTTTGCTCCCCACGCTTTCGCATCTCAGCGTCAGTATCGACCCAGCAGACCGCCTTCGCCACTGGTATTCCTCCAGATCTCTACGCATTTCACCGCTACACCTGGAATTCTATCTGCCTCTACCGTACTCTAGCTTGCCAGTTTTAAATGCAATTCCAAGGTTGAGCCCTGGGCTTTCACATCCAACTAAACAAACCGCCTACACGCGCTTTACGCCCAGTAATTCCGATTAACGCTTGCACCCTCCGTA
>denovo1615 L2_57368
CCTGTTTGCTCCCCACGCTTTCGCACCTGAGCGTCAGTCTTCGTCCAGGAGGTCGCCTTCGCCACCGGTATTCCTCCGCATCTCTACGCATTTCACCGCTACATGTGGAATTCTACTCCCCTCTACAAGACTCTAGTCTGCCAGTTTCGAATGCAGTTCCCAGGTTGAGCCCGGGGATTTCACATCCGACTTGACAGTCCGCCTGCGTGCGCTTTACGCCCAGTAATTCCGATTAACGCTTGCACCCTCCGTA
>denovo1616 L2_15491
CCTGTTTGCTCCCCACGCTTTCGCACCTGAGCGTCAGTCTCGATCCAGGGGGCCGCCTTCGCCACTGGTATTCCTCCACATCTCTACGCATTTCACCGCTACACCTGGAATTCTACCTCCCTCTACCGTACTCTAGCTGTCCAGTATCGAATGCAGTTCCCAGGTTGAGCCCAGGGATTTCACATCCGACTTGACCAACCGCCTGCGCGCGCTTTACGCCCAGTAATTCCGATTAACGCTTGCACCCTCCGTA
>denovo1617 L2_9954
CCTGTTCGCTCCCCACGCCTTCGCACCTCAGCGTCAGTCTTTGTCCAGGGAGCCGCCTTCGCCACCGGTATTCCTCCTGATCTCTACGCATTTCACCGCTACACCTGGAATTCTACCCCCCTCTACAAGACTCTAGTCTGCCTGTTTCGAATGCAGTTCCCGGGTTGAGCCCGGGGATTTCACATCTGACTGGCCAGACCGCCTGCGTGCGCTTTACGCCCAGTAATTCCGATTAACGCTTGCAC
>denovo1618 L1_9142
CCTGTTTGCTCCCCACGCTTTCGCACCTCAGCGTCAGTATTGGTCCAGAAGGCCGCCTTCGCCACTGGTGTTCCTCCGGATATCTACGGATTTCACCCCTACACCCGGAATTCCACTTTCCTCTCCCATACTCTAGTCTGCCAGTATCGAATGCAGTTCCCGGGTTGAGCCCGGGGCTTTCACACCAGACTTAACAGACCGCCTACGTGCTCTTTACGCCCAGTAATTCCGATCAACGCTTGCACCCTCCGTA
>denovo1619 A3_34624
CCTGTTTGCTCCCCACGCTTTCGCACCTCAGCGTCAGTATTTGTCCAGGAGACCGCCTTCGCCACCGGTATTCCTCCAGATCTCTACGCATTTCACCGCTACACCTGGAATTCCATCTCCCTCTACAAGACTCTAGTCTGCCAGTTTCGAATGCAGTTCCCGGGTTGAGCCATGGGATTTCACATCCAACTTGACAGACCGCCTGCGTGCGCTTTACGCCCAGTAATTCCGATTAACGCTTGCACCCTCCGTA
>denovo162 L2_23856
CCTGTTTGCTCCCCACGCTTTCGCACCTGAGCGTCAGTCTTTGTCTAGTAAGCTGCCTTCGCCACCGGTATTCTGCCATATCTCTACGCATTTCACCGCTACACCTCGCATTCTACCTACCTCTTCAAGACTCTAGCATGCCAGTTTCAAATGCAGTTCTCGGGTTGAGCCCGGAGATTTCACCTCCGACTTGACAGACCGCCTGCGTGCCCTTTACGCCCAGTAATTCCGATTAACGCTTGCACCCTCCGTA
>denovo1620 L2_3561
CCTGTTTGCTCCCCACGCTTTCGCATCTCAGCGTCAGTATCGGTCCAGAAAGCCGCCTTCGCCACTGGTGTTCCTTCGGATATCTACGGATTTCACCCCTACACTCGAAATTCCACTTTCCTCTCCCGTACTCAAGTTCGCCAGTTTCCAATGCACTTCCGGGGTTGAGCCCCGGGCTTTCACATCAGACTTGACGAGCCGCCTACGTGCGCTTTACGCCCAATAATTCCGAACAACGTTTGCACCCTCCGTA
>denovo1621 A2_16957
CCTGTTCGCTCCCCACGCTTTCGCACCTGAGCGTCAGTCTTTGTCCAGGGGGCCGCCTTCGCCATCGGTATTCCTTCAGATCTCTACGCATTTCACCGCTACACCTGGAATTCTACCCCCCTCTACATGACTCTAGCCTGCCAGTTTCGAATGCAGTTCCAGGGTTGAGCTCGGGGATTTCACATCGGACTTGCCAGACCGCCTGCGTGCGCTTTACGCCCAGTAATTCCGATTAACGCTTGCACCCTCCGTA
>denovo1622 L2_65808
CCTGTTTGCTCCCCACGCTTTCGCTCCTGAGCGTCAGTCTTTGTCCAGGGAGCCGCCTTCGCCACCGGTATTCCTCCAGATCTCTACGCATTTCACCGCTACACCTGGAATTCTACTTGCCTCTACTAGACTCTAGTCTGCCAGTTTCGAATGCAGTTCCCAGGTTGAGCCCGGGGATTTCACATCCGACTTAACAGACCGCCTGCGTGCGCTTTACGCCCAGTAATTCCGATTAACGCTTGCACCCTCCGTA
>denovo1623 A1_22093
CCTGTTTGCTCCCCACGCTTTCGCGCCTCAGCGTCAGTATCGAGCCAGGTAGCCGCCTTCGCCACTGGTGTTCTTCCCAATATCTACGAATTTCACCTCTACACTGGGAATTCCACTCACCTCTCTCGATCTCTAGTTTGCTCGTATCAAATGCAGTTCCCAGGTTAAGCCCGGGGATTTCACATCTAACTGCATAATCCGCCTACGCGCCCTTTACGCCCAGTCATTCCGAACAACGCTAGCCCCCTTCGTA
>denovo1624 L3_138
CCTGTTTGCTCCCCACGCTTTCACACCTGAGCGTCAGTCTTTTTCCAGGAGGCCGCCTTCGCCACCGGTATTCCTACAGATCTCTACGCATTTCACCGCTACACCTGTAATTCTACCTCCCTCTCCAAGACTCTAGTCTGCCAGTTTCGAATGCAGTTCCCGGGTTAAGCCCGGGGATTTCACATCCGACTTGACAGCCCGCCTGCGTGCGCTTTACGCCCAGTAATTCCGATTAACGCTTGCACCCTCCGTA
>denovo1625 A3_14030
CCTGTTTGCTCCCCACGCTTTCGCACCTGAGCGTCAGTCTTTGTCCAGGGGGCCGCCTTCGCCACCGGTATTCCTCCAGATCTCTACGCATTTCACCGCTACACCTGGAATTCTACCCCCCTCTACAAGACTCTAGCCTGCCAGTTTCGAGTGCAGTTCACGTGTTGAGCCCGGGGATTTCACATCCGACTTTACAGACCGCCTGCGTGCGCTTTACTCCCAGTATTTCCGATTACCGCTTGCACCCTCCGTA
>denovo1626 A1_10438
CCTGTTTGCTACCCACGCTTTCGCACCTGAGCGTCAGTATTGACCCAGAAAGCTGCCTTCGCCATCGGTGTTCCTTCTAATATCTACGCATTTCACTGCTACACTAGAAATTCCGCTTTCCTCTATCATACTCTAGCCATCCAGTTTCAAATGCCATTCCCAAGTTAAGCTCGGGGCTTTCACATCTGACTTAAATAGCCGCCTGCGTGCGCTTTACGCCCAGTAATTCCGAATAACGCTTGCACCCTCCGTA
>denovo1627 L1_22289
CCTGTTTGCTCCCCACGCTTTCGCACCTGAGCGTCAGTTTTTGTCCAGGAGGCCGCCTTCGCCACCGGTATTCCTCGAGATCTCTACGCATTTCACCGCTACACCTGTAATTCTACCTCCCTCTCCCAGACTCTAGTCTGCCAGTTTCGAATGCAGTTCTCGAGTTGAGCTCTGGGATTTCACATCAGACTTGACAGACCGCCTACGTGCGCTTTACGCCCAGTAATTCCGATTAACGCTTGCACCCTCCGTA
>denovo1628 A2_42942
CCTGTTTGCTCCCCACGCTTTCGCACCTCAGCGTCAGTATTGGTCCAGGGGGCCGCCTTCGCCACTGGTGTTCCTCCCGATCTCTACGCATTTCACCGCTACACCTGGAATTCCACCACCCTCTACCAGACTCTAGTCTGGCAGTATCGAATGCAGTTCCCAGGTTGAGCCCGGGGATTTCACATCTGACTTCACAAACCGCCTACGCGCGCTTTACGCCCAGTAATTCCGATTAACGCTTGCACCCTCCGTA
>denovo1629 L2_46613
CCTGTTTGCTCCCCACGCTTTCGCACCTCAGCGTCAGTATCTGTCCAGGGGGCCGCCTTCGCCACCGGTATTCCTCCAGATATCTACGCATTTCACCGCTACACCTGGAATTCTACCCCCCTCTACAGTACTCAAGTTATCCAGTTTCGAATGCAGTTCCACGGTTGAGCCGGGGACTTTCACATCTGACTTAACTAACCGCCTACGGGCGCTTTACGCCCAGTAATTCCGAATAACGCTTGCACCCTCCGTA
>denovo163 L1_7025
CCTGTTTGCTCCCCACGCTTTCGCACCTGAGCGTCAGTCTTTGTCTAGGAAGCCGCCTTCGCCATCGGTATTCCGCCAGATCTCTACGCATTTCACCGCTACACCTGGCATTCTACCCCCCTCTACCAGACTCTAGTCTGCCAGTTTCGAATGCAGTTCCCGGGTTGAGCTCGGGGATTTCACATCCGACTTGACAGGCCGCCTGCGTGCGCTTTACGCCCAGTAATTCCGATTAACGCTTGCACCCTCCGTA
>denovo1630 L2_58109
CCTGTTTGCTCCCCACGCTTTCGCACCTGAGCGTCAGTCTTTGCCCAGGGGGCCGCCTTCGCCACCGGTATTCCTCCATATCTCTACGCATTTCACCGCTACACCTGGAATTCTACCTCCCTCTACAAGACTCTAGTCTGCCAGTTTCGATTGCAGTTCCCGGGTTCAGCCCTGGGATTTCACATCCGACTTGACAGACCGCCTGCGTACGCTTTACGCCCAATAATTCCGATTAACGCTTGCACCCTCCGTA
>denovo1631 L2_44607
CCTGTTTGCTCCCCACGCTTTCGCACCTGAGCGTCAGTATTTGTCCAGGGGGCCGCCTTCGCCACCGGTATTCCTCCTGATCTCTACGCATTTCACCGCTACACCTGGAATTCCATCCCCCTCTCCAATACTCTAGTCTGCCAGTTTCGAATGCAGTTCCCGGGTTGAGCCATGGGATTTCACATCAGACTTGGCATACCGCCTGCGTGCGCTTTACGCCCAGTAATTCCGATTAACGCTTGCACCCTCCGTA
>denovo1632 L2_54469
CCTGTTTGCTCCCCAAGCTTTCGCACCTGAGCGTCAGTCTTTGTCCAGGGAGCCGCCTTCGCCACCGGTATTCCTCCAGATCTCTACGCATTTCACCGCTACACCTGGAATTCTACCCCCCCCTACAAGACTCTAGTCTACCAGTATCGAATGCAGTTCCCGGGTTGAGCCGAGGGATTTCACATCCGACTTGACGGACAGCCTGCGTGCTCTTTACGCCCAGTAATTCCGATTAACGCTTGCACCCTCCGTA
>denovo1633 A2_29450
CCTGTTTGCTACCCACACTTTCGAGTCTCAGCGTCAGTCACCGTCCAGGTGGCCGCCTTCGCCACTGGTGTTCCTCCCGATATCTACGGATTTCACCCCTACACCGGGAATTCCGCCACCCTCTCCGGGACTCTAGCCTGACAGTATCGGATGCAGTTCCAGGGTTGGGCCCTGGGATTTCACACCCGACTTTTCAAACCGCCTACACTCGCTTTACGCCCAATAAATCCGAACAACGCTTGCACCCTCCGTA
>denovo1634 L1_18452
CCTGTTCGCTCCCCACGCTTTCGCACCTCAGCGTCAGTAATAGTCCAGTGAGCCGCCTACGCCACCGGTGTTCCTTCAGATATCTAAGCATTTCACCGCTACACCTGAAATTCCACCCACCTCTACTATACTCTAGATTACCAGTATCAAATGCAGTTCCAGAGTTGAGCTGCGAGATTTCACATCTGACTTAACATTCCGCCTACGCGCGCTTTACGCCCAGTAATTCCGATTAACGCTTGCACCCTCCGTA
>denovo1635 A1_56958
CCTGTTTGCTCCCCACGCTTTCGCGCCTCAGCGTCAGTATCGAGCCAGGTTGCCGCCTTCGCCACCGGTGTTCTTCCCAATATCTACGAATTTCACCTCTACACTGGGAATTCCACAAACCTCTCTTGACCTCTAGTCTATTCGTCTCAAATGCAGTTTCCAGGTTAAGCCCGATGATTTCACATCTGACTTCATAAACCGCCTACGCGCCCTTTAC
>denovo1636 A3_10021
CCTGTTTGCTCCCCACGCTTTCGCACCTGAGCGTCAGTCTTTGTCCAGGGGGCCGCCTTCGCCACCGGTATTCCTCCAGATCTCTACGCATTTCACCGCTACACCTGGAATTCTACCCCCCTCTACAAGACTCTAGTCTGCCAGTTTCCAATGCAGTTCTCTGGTTAAGCCAGGGGATTTCACATCAGACTTGGCTGACCGCCTGCGCGCCCTTTACGCCCAGTAATTCCGATTAACGCTTGCACCCTCCGTA
>denovo1637 L2_58298
CCTGTTTGCTCCCCACGCTTTCGCGCCTGAGCGTCAGTTATGGTCCAGGAGGCCGCCTTCGCCATCGGTATTCCTACAGATCTCTACGCATTTCACCGCTACACCTCGAATTCTACCTCCCTCTACCAGACTCTAGTCTGCCAGTTTCGAATGCAGTTCCCGGGTTGAGCCAGAGGATTTCACATCTGACTTGTCTGCCCGCCTACGTGCCCTTTACGCCCAGTAATTCCGATTAACGCTTGCACCCTCCGTA
>denovo1638 A2_31479
CCTGTTTGCTCCCCACGCTTTCGCTCCTGAGCGTCAGTCTTTGTCCAGGGAGCCGCCTTCGCCACCGGTATTCCTCGAGATCTCTACGCATTTCACCGCTACATCTGGAATTCTACCTACCTCTACAAGACTCTAGTCTGCCAGTATCGAATGCAGTTCCCGGGTTGAGCTCGAGGATTTCACCACCGACTTGACAGACCGCCTGCGTGCGCTTTAC
>denovo1639 L3_469
CCTGTTTGCTCCCCACGCTTTCGCACCTCAGCGTCAGTATTTGTCCAGGAGGGCGCCTTCGCCACCGGTATTCCTCCCGATATCTACGCATTTCACCGCTACACCGGGAATTCCACCTCCCCCTCCAATACTCCAGTCTATCAGTTTCAAATGCAGTTCCAGGGTTGAGCCCCGGGCTTTCACAGCTGACTTAACAGACCGCCTACGGGCGCTTTACGCCCAGTAATTCCGAATAACGCTTGCACCCTCCGTA
>denovo164 A3_472
CCTGTTTGCTCCCCACGCTTTCGCACCTGAGCGTCAGTCTCTGTCCAGGGGGCCGCCTTCGCCACCGGTATTCCTCCAGATCTCTACGCATTTCACCGCTACACCTGGAATTCTACCCTCCTCTACAATACTCAAGTCTGCCAGTTTCGAATGCAGTTCCCGGGTTGAGCCCGGGGATTTCACACCTGACTTGCCAGACCGCCTGCGTGCGCTTTACGCCCAGTAATTCCGATTAACGCTTGCACCCCCCGTA
>denovo1640 A1_47266
CCTGTTTGCTACCCACGCTTTCGCACCTCAGTGTCAGTATTAGTCCAGGGAGCCGCCTTCGCCACCGATGTTCCTCCGGATATCTACGCATTTCACCGCTACACCTGGAATTCCACTTCCCTCTACTATACTCTAGTCTGCCAGTATCAAATGCAGTTCCCAGGTTGAGCCCAGGGATTTCACATCTGACTTGCCAGACCGCCTACGCGCGCTTTACGCCCAGTAATTCCGATTAACGCTTGCACCCTCCGTA
>denovo1641 L2_58923
CCTGTTTGCTCCCCACGCTTTCGCGCCTCAGCGTCAGTTTCGAGCCAGATTGCCGCCTTCGCCACCGGTGTTCTTCCCAATATCTACGAATTTCACCTCTACACTGGGAATTCCACAATCCTCTCTCACACTCTAGCCTATACGTATCAAATGCAGGTCCCAGGTTAAGCCCAGGGATTTCACATCTGACTGTATAAGCCGCCTACGCGCCCTTTACGCCCAGTCATTCCGAGTAACGCTAGCCCCCTTCGTA
>denovo1642 L1_3112
CCTGTTTGCTCCCCACGCTTTCGCACCTGAGCGTCAGAATATGTCCAGCGGGCCGCCTTCGCCACCGGTATTCCTCCAGATCTCTACGCATTTCACCTCTACACCTGGAATTCTACCTGCCTCTACAAGTCTCTAGTCTGCCAGTTTCAAATGCAGTTCCCGGGTTGAGCCCGGGGATTTCACATCTAGCTTGACAGACCGCCTACGTGCCCTTTACGCCCAGTAATTCCGATTAACGCTTGCACCCTCCGTA
>denovo1643 L2_58926
CCTGTTTGCTCCCCACGCTTTCGCACCTCAGCGTCAGTCTTTGTCCAGCGGGCCGCCTTCGCCACCGGTATTCCTCCAGATATCTACGCATTTCACCGCTACACCTGGAATTCCACTCGCCTCTACAATACTCTAGCCAAGCAGTTTCAAATGCAGTTCCCAGGTTGAGCCCGGGGCTTTCACATCCGACTTGCCAGACCGCCTACGTGCGCTTTACGCCCAGTAATTCCGATTAACGCTTGCACCCTCCGTA
>denovo1644 A3_15573
CCTGTTTGCTCCCCACGCTTTCGCGCCTCAGCGTCAGTATCGAGCCAGGTTGCCGCCTTCGCCACCGGTGTTCTTCCCAATATCTATGCATTTCACCGCTACACCGGGAATTCCACAACCCTCTCTCGAACTCTAGTCAATCCGTATCAAATGCAGTTCCCAGGTTAAGCCCGGGGATTTCACATCTGACTGCATCAACCGCCTACGCGCCCTTTACGCCCAGTCATTCCGAGCAACGCTAGCCCCCTTCGTA
>denovo1645 L1_44568
CCTGTTTGCTCCCCACGCTTTCGCACCTGAGCGTCAGTCTTGGTCCAGGAGGCCGCCTTCGCCATCGGTATTCCTCCAGATCTCTACGCATTTCACCGCTACACCTGGCATTCTACCTCCCTCTACAAGACTCTAGTCTGCCAGTTTCGAATGCAGTTCTCGAGTTGAGCCCGAGGATTTCACATCTGACTTGACATACCGCCTGCGTGCGCTTTACGCCCAGTAATTCCGATTAACGCTTGCACCCTCCGTA
>denovo1646 A2_3431
CCTGTTTGCTCCCCACGCTTTCGCACCTCAGCGTCAGTCTTGGTCCAGCAGGCCGCCTTCGCCACTGGTATTCCTCCAGATCTCTACGCATTTCACCGCTACACCTGGAATTCTACCTGCCTCTACAAGACTCTAGCCTGACAGTTTCGAATGCAGTTCCCGGGTTGAGCCCGGGGATTTCACATCTGACTTGACAGACCGCCTGCGTGCGCTTTACGCCCAGTAATTCCGAATAACGCTTGCACCCTCCGTA
>denovo1647 L1_17182
CCTGTTTGCTACCCACGCTTTCGCACCTGAGCGTCAGTCTTTGTCCAGGGAGCCGCCTTCGCCACCGATATTCCTCCAGATCTCTACGCATTTCACCGCTACACCTGAAATTCTACCCCCCTCTACCAGACTCTAGATTGCCAGTATCAAATGCAGTTCCCAGGTTGAGCCCAGGGATTTCACATCTGACTTGACTGTCCGCCTGCGCGCGCTTTACGCCCAGTAATTCCGATTAACGCTTGCACCCTCCGTA
>denovo1648 L2_7240
CCTGTTTGCTCCCCACGCTTTCGCACCTGAGCGTCAGTCTTTGTCCAGGGGGCCGCCTTCGCCACCGGTATTCCTCCAGATATCTACGCATTTCACCGCTACACCTGGAATTCTACCCTCCTCTACATCACTCTAGTCTGCCAGTTTGGAATGCAGTTCCAGGGTTGAGCCCGGGGATTTCACATCCCACTTGACAGGCCGCCTGCGTGCGCTTTACGCCCAGTAATTCCGATTAACGCTTGCACCCTCCGTA
>denovo1649 A1_22381
CCTGTTTGCTCCCCACGCTTTCGCGCCTCAGCGTCAGTATCGAGCCAGGTTGCCGCCTTCGCCACCGGTGTTCCTCCCAATATCTACGAATTTCACCTCTACACTGGGAATTCCACAACCCTCTCTCTGCCTCTAGTCTATCAGTCTTAAATGCAGTTCCCAGGTTAAGCCCGGGGATTTCACATCTGACTTCA
>denovo165 A2_23224
CCCGTTTGCTCCCCACGCTTTCGCACCTGAGCGTCAGTCTCTGTCCAGGGGGCCGCCTTCGCCACCGGTATTCCTCCAGATCTCTACGCATTTCACCGCTACACCTGGAATTCTACCTCCCTCTACCAGACTCTAGCCTGTCAGTTTCGAGTGCAGTTTCCGGGTTGAGCCCGCGGATTTCACATCTGACTTGACAGACCGCCTGCGTGCCCTTTACGCCCAGTAATTCCGATTAACGCTTGCACCCTCCGTA
>denovo1650 L2_38749
CCTGTTTGCTCCCCACGCTTTCGCACCTGAGCGTCAGTCTTTGTCCAGGGGGCCGCCTTCGCTACCGGTATTCCTCCTGATCTCTACGCATTTCACCGCTACACCTGGAATTCCACCCCCCTCTACCAGACTCTAGTCAGCCAGTTTCGAATGCAGTTCTCGGGTTAAGCCCGGGGATTTCACATCCGACTTGACTGACCGCCTACGTGCGCTTTACGCCCAGTAATTCCGAATAACGCTTGCACCCTCCGTA
>denovo1651 L1_32314
CCTGTTTGCTCCCCACGCTTTCGCACCTCAGCGTCAGTATCTGGCCAGGTGGCCGCCTTCGCCACCGGTATTCCTCCCGATCTCTACGCATTTCACCTCTACACCTGGAATTCCACCACCCCCTCCAAGACTCAAGCTAGCCAGTTTCAAATGCACTTCCCCGGTTGAGCCGTGGAATTCCACATCTGACTTAACTAGCCGCCTACGTGCGCTTTACGCCCAGTAATTCCGATCAACGCTTGCACCCTCCGTA
>denovo1652 A2_14229
CCTGTTTGCTCCCCACGCTTTCGCACCTCAGCGTCAGTCTTTGTCCAGGGGGCCGCCTTCGCCACCGGTATTCCTCCAGATCTCTACGCATTTCACCGCTACACCTGGAATTCTACCTACCTCTATAAGACTCAAGTCTGCCAGTATCGAATGCAGTTCCCAGGTTGAGCCCGGGGATTTCACATCTGACTTAACAGACCGCCTGCGTGCGCTTTACGCCCAGTAATTCCGATTAACGCTTGCACCCTCCGTA
>denovo1653 L1_26700
CCCGTTTGCTCCCCACGCTTTCACGCCTTAGCGTCAGTATTGGTCCAGGAGATCGCCTTCGCTTTCGGTATTCCTAGTGATATCTACGCATTTTACCGCTACACCTCGAATTCTATCTCCCCCTACAAGACTCTAGGCTGCCAGTTTCCAATGCAGTTCTCTGGTTAAGCCAGAGGATTTCACATCAGACTTGCCAGCCCGCCTGCGTGCCCTTTACGCCCAGTAATTCCGATTAACGCTTGCACCCTCCGTA
>denovo1654 A2_1486
CCTGTTTGCTCCCCACGCTTTCGCACCTGAGCGTCAGTATTTGTCCAGGGGGTCGCCTTCGCCACCGGTATTCCTCCAGATCTCTACGCATTTCACCGCTACACCTGTAATTCTACCTCCCTCTACAAGACTCTAGTCTGCCAGTTTCGAATGCAGTTCTCGGGTTAAGCCCGAGGATTTCACATCCGACTTGACAGCCCGCCTGCGTGCGCTTTACGCCCAG
>denovo1655 L2_13681
CCTGTTTGCTCCCCACGCTTTCGCGTCTCAGCGTCAGTATCGGTCCAGATTGCCGCCTTCGCCACCGGTATTCCTCCAGATATCTACGAATTTCACCTCTACACCTGGAATTCTACAATCCTCTCCCGTACTCTATCCTAGCAGTTTCAAATGCACTTCCTCGGTTGAGCCGGGGGCTTTCACATCTGACTTGCCAGGCCGCCTACGCGCGCTTTACGCCCAGTAATTCCGAACAACGTTCGCACCCTCCGTA
>denovo1656 A1_40247
CCTGTTCGCTCCCCACGCTTTCGCACCTTAGCGTCAGTCTTTGTCCAGCGGGCCGCCTTCGCCACCGGTGTTCCTCCTGATATCTACGCATTTCACCGCTACACCAGGAATTCCACCCGCCTCTACAAGACTCTAGTCTACCAGTTTCAAGGGCAGTTCCCGGGTTGAGCCCCGGGATTTCACCCCTGACTTGCTATACCGCCTGCGTGCCCTTTACGCCCAGTAAATCCGAATAACGCTTGCACCCTCCGTA
>denovo1657 L1_7132
CCTGTTTGCTCCCCACGCTTTCGCACCTGAGCGTCAGTCTTTGTCCAGGAGGCCGCCTTCGCCACCGGTATTCCTCCAGATCTCTACGCATTTCACCGCTACACCTGGAATTCTACCCCCCTCTACCAGACTCTAGTCTGCCAGTTTCGAATGCAGTTCTCTGGTTGAGCCAGAGGATTTCACATCCGACTTGACAGCCCGCCTGCGTGCGCTTTACGCCCAGTAATTCCGAATAACGCTTGCACCCTCCGTA
>denovo1658 L2_44235
CCTGTTTGCTCCCCACGCTTTCGCACCTCAGCGTCAGTATTTGTCCAGGTTGCCGCCTTCGCCACCGGTATTCCTCCAGATCTCTACGCATTTCACCGCTACACCTGGAATTCTACCCCCCTCTACAAGACTCTAGTCTGCCAGTTTCGAATGCAGTTCCTCGGTTGAGCCGGGGGATTTCACATCCGACTTGACCGACCGCCTGCGTGCGCTTTACGCCCAGTAATTCCGATTAACGCTTGCACCCTCCGTA
>denovo1659 L2_22748
CCTGTTTGCTCCCCACGCTTTCGCACCTGAGCGTCAGTCTCTGTCCAGGTGGCCGCCTTCGCCACCGGTATTCCTCCAGATCTCTACGCATTTCACCTCTACACCTGGAATTCTACCACCCTCTACGGTACTCAAGCCTGCCAGTTTCGAATGCACTTCCACGGTTGAGCCCTGGGATTTCACATCCGACTTGACAGGCCGCCTGCGTGCGCTTTACGCCCAGTAATTCCGATCAACGCTTGCACCCTCCGTA
>denovo166 A2_34711
CCTGTTTGCTCCCCACGCTTTCGCACCTCAGCGTCAGTCTTTGTCCAGGAGGCCGCCTTCGCCACCGGTATTCCTCCATATCTCTACGCATTTCACCGCTACACATGGAATTCTACCTCCCTCTACTAGACTCTAGCCTGCCAGTTTCGAATGCAGTTCCCGGGTTGAGCTCGGGGATTTCACATCCGACTTAACATACCGCCTGCGCGCGCTTTACGCCCAGTAATTCCGATTAACGCTTGCACCCTCCGTA
>denovo1660 L2_7392
CCTGTTTGCTCCCCACGCTTTCGCACCTGAGCGTCAGTATTTGTCCAGGGGGCCGCCTTCGCCACCGGTATTCCTCCAGATCTCTACGCATTTCACCGCTACACCTGGAATTCCACAACCCTCTACAAGACTCTAGTTTGCCAGTATCGAATGCAGTTCCCAGGTTGAGCCCAGGGATTTCACATCCGACTTAACAGACCGCCTGCGTGCGCTTTACGCCCAGTAATTCCGATTAACGCTTGCACCCTCCGTA
>denovo1661 L2_57136
CCTGTTTGCTCCCCACGCTTTCGCACCTCAGTGTCAGTATTTGTCCAGGGGGCCGCCTTCGCCACTGGTATTCCTCCTGATCTCTACGCATTTCACCGCTACACCTGGAATTCTACCCCCCTCTACCATACTCTAGTCTACCAGTATCGAATGCAGTTCCCAGGTTAAGCCCGGGGCTTTCACATCCGACTTAACAGACCACCTACGTGCTCTTTACGCCCAGTAATTCCGATTAACGCTTGCACCCTCCGTA
>denovo1662 A2_16602
CCTGTTTGCTCCCCACGCTTTCGCACCTGAGCGTCAGTCTTTGTCCAGGGGGCCGCCTTCGCCACCGGTATTCCTCCAGATATCTACGCATTTCACCGCTACACCTGGAATTCCACCCACCTCTACAAGACTCAAGTATGCCAGTTTCGAATGCAGTTCCAGGGTTGAGCCCGGGGATTTCACATCCGACTTGTCATACCGCCTGCGCACGCTTTACGCCCAGTAATTCCGATTAACGCTTGCACCCTCCGTA
>denovo1663 A1_26179
CCTGTTTGCTCCCCACGCTTTCGCACCTGAGCGTCAGTCTTTGCCCAGCGGGCCGCCTTCGCCACCGGTATTCCTCCAGATCTCTACGCATTTCACCGCTACACCTGGAATTCTACCCCCCTCTACAAGACTCTAGTCTACCAGTTTCAAGTGCAGTTCTCGAGTTGAGCCCGGGGATTTCACATCTGACTTGATAGACCGCCTACGTGCGCTTTACGCCCAGTAATTCCGAATAACGCTTGCACCCTCCGTA
>denovo1664 A2_656
CCCGTTTGCTCCCCACGCTTTCGCACCTTAGCGTCAGTCTTTGTCCAGGAGATCGCCTTCGCTACCGGTATTCCTAGAGATCTCTACGCATTTCACCGCTACACCTGGAATTCTACCCCCCTCTACAAGACTCTAGTCTGCCAGTTTCGAATGCAGTTCTCGGGTTGAGCCCGGGGATTTCACATCCGACTTGACATACCGCCTGCGTGCGCTTTACGCCCAGTAATTCCGATTAACGCTTGCACCCTCCGTA
>denovo1665 L2_49755
CCTGTTTGCTCCCCACGCTTTCGCACCTCAGCGTCAGTCTCAGCCCAGACAGTCGCCTTCGCCACTGATGTTCCTCCAGATCTCTACGCATTTCACCGCTACACCTGAAATTCCACTATCCTCTGCTGTACTCTAGCCACACAGTTCTAAATGCAGTTCCAAGGTTAAGCCCTGGGATTTCACATCTAGCTTATATAGCCGCCTACGCGCGCTTTACGCCCAGTAATTCCGATTAACGCTTGCACCCTCCGTA
>denovo1666 A3_38836
CCTGTTTGCTCCCCACGCTTTCGCACCTCAGCGTCAGTATCGAGCCAGGTTGTCGCCTTCGCCACCGGTGTTCTTCCCAATATCTACGAATTTCACCTCTACACTGGGAATTCCACAACCCTCTCTCGAACTCTAGTTAACGCGTATCAAATGCAGTTCCAAGGTTAAGCCCTGGGATTTCACATCTGACTGCAACAACCGCCTACGCGCCCTTTACGCCCAGTCATTCCGAGCAACGCTAGCCCCCTTCGTA
>denovo1667 L2_41248
CCTGTTTGCTCCCCACGCTTTCGCACCTGAGCGTCAGTCTTTGTCCAGGGGGTCGCCTTCGCCACCGGTATTCCTCCAGATCTCTACGCATTTCACCGCTACACCTGGAATTCTACCCCCCTCTCCAAGACTCTAGGTTGCCAGTTTCGAATGCAGTTCTCCGGTTGAGCCCTGGGATTTCACATCAGACTTGACAGCCCGCCTGCGTGCGCTTTACGCCCAGTAATTCCGAATAACGCTTGCACCCTCCGTA
>denovo1668 A2_31698
CCTGTTTGCTCCCCACGCTTTCGCACCTGAGCGTCAGTTTTGGTCCAGGAGGTCGCCTTCGCCACCGGTATTCCTCCTGATCTCTACGCATTTCACCGCTACACCTGGAATTCCACCCCCCTCTACAAGACTCTAGGCTGCCAGTTTCGAATGCAGTTCTCGGGTTGAGCCCGGGGATTTCACATCCGACTTGACAGACCGCCTGCGTGCGCTTTACGCCCAGTAATTCCGATTAACGCTTGCACCCTCCGTA
>denovo1669 L2_41240
CCTGTTTGCTACCCACGCTTTCGCACCTGAGCGTCAGTATTTGTCCAGGGGGCCGCCTTCGCCATCGGTATTCCTCCAGATCTCTACGCATTTCACCGCTACACCTGGAATTCTCCCTCCCTCTACTAGACTCTAGTCTGACAGTTTCGAATGCAGTTTCCGGGTTGAGCCTGGAGATTTCACATCCGACTTGTCAGACCGCCTGCGTGCGCTTTACGCCCAGTAATTCCGATTAACGCTTGCACCCTCCGTA
>denovo167 L2_39508
CCTGTTTGCTACCCACGCTTTCGCACCTGAGCGTCAGTCTTTGTCCAGGGGGCCGCCTTCGCCACCGGTATTCCTCCAGATCTCTACGCATTTCACCGCTACACCAGGAATTCTACCCCCCTCTACAAGACTCTAGTCTACCAGTATCAAATGCAGTTCCCAGGTTAAGCCCGGGGCTTTCACATCCGACTTGACAGACCGCCTGCGTGCGCTTTACGCCCAGTAATTCCGATTAACGCTTGCACCCTCCGTA
>denovo1670 L2_41245
CCTGTTTGCTCCCCACGCTTTCGCACCTGAGCGTCAGTCTTTGTCCAGGAAGCCGCCTTCGCCACCGGTATTCCTCCAGATCTCTACGCATTTCACCGCTACACCTGGAATTCTACTTCCCTCTACCAGACTCTAGTCTAGCAGTTTCGAATGCAGTTCCCAGGTTGAGCCCAGGGCTTTCACATCTGACTTGCCAGACCGCCTGCGCGCGCTTTACGCCCAGTAATTCCGATTAACGCTTGCACCCTCCGTA
>denovo1671 L2_12086
CCTGTTTGCTCCCCACGCTTTCGCACCTCAGCGTCAGTATTTGGCCAGGGAGTCGCCTTCGCCACCGGTATTCCTCCCGATCTCTACGAATTTCACCTCTACACCGGGAATTCCACCACCCTCTACAAGACTCTAGTCTGCCAGTTTCAAATGCACTTCCAGGGTTGAGCCGTGGGCTTTCACATCTGACATAACAGACCGCCTGCGCGCGCTTTACGCCCAGTAATTCCGATCAACGCTTGCACCCTCCGTA
>denovo1672 L2_48970
CCTGTTTGCTCCCCACGCTTTCGCTCCTCAGCGTCAGTCTCTGTCCAGGGGGCTGCCTTCGCCATCGGTATTCCTCCAGATCTCTACGCATTTCACCGCTACACCTGGAATTCTACCCTCCTCTACCGGACTCTAGTCTGCCAGTTTCGAATGCAGTTCCCGGGTTGAGCCCTGGGATTTCACAACCGACTTGACAGACCGCCTGCGTGCGCTTTACGCCCAATAATTCCGAATAACGCTTGCACCCTCCGTA
>denovo1673 L2_56777
CCTGTTTGCTCCCCACGCTTTCACACCTGAGCGTCAGTATTTTTCCAGGTGGCCGCCTTCGCCACCGGTATTCCTCCAGATCTCTACGCATTTTACCGCTACACCTGGAATTCTACCTCCCTCTACCAGGCTCTAGCTAGCCAGTTTCGAATGCAGTTCCAGGGTTGAGCCCTGGGATTTCACATCCGACTTGACAGACCGCCTGCGTGCGCTTTACGCCCAGTAATTCCGATTAACGCTTGCACCCTCCGTA
>denovo1674 A2_25652
CCCGTTTGCTCCCCACGCTTTCACACCTGAGCGTCAGTCTTTGTCCAGGGGACCGCCTTCGCTATCGGTATTCCTACAGATCTCTACGCATTTCACCGCTACACCTGAAATTCTACCCCCCCCTACAATACTCTAGTCTGCCAGTTTCGAATGCAGTTCTCTGGTTGAGCCCTGGGATTTCACATCCGACTTGACAGACCGCCTGCGTGCCCTTTACGCCCAGTAATTCCGATTAACGCTTGCACCCTCCGTA
>denovo1675 L2_38290
CCTGTTTGCTCCCCACGCTTTCGCACCTGAGCGTCAGTCTTTGTCCAGGAAGCCGCCTTCGCCACCGGTATTCCTCCATATCTCTACGCATTTCACCGCTACACATGGAATTCTACCTCCCTCTACAAGACTCTAGTCTACCAGTTTCGAATGCAGTTCTCGGGTTGAGCTCGAGGATTTCACATCTGACTTGTCAGTCCGCCTGCGTGCGCTTTACGCCCAGTAATTCCGAATAACGCTTGCACCCTCCGTA
>denovo1676 A2_22285
CCTGTTTGCTCCCCACGCTTTCGCACCTGAGCGTCAGTCTCTGTCCAGGGTGCCGCCTTCGCCACCGATATTCCTCCAGATCTCTACGCATTTCACCGCTACACCTGGAATTCTACACCCCTCTGCTAGACTCTAGTCTGCCAGTTTCAAATGCAGTTCCCGGGTTGAGCCCGGGGATTTCACATCCGGCTTGGCAAACCGCCTACGTGCGCTTTACGCCCAGTAATTCCGATTAACGCTTGCACCCTCCGTA
>denovo1677 L2_48978
CCTGTTTGCTCCCCACGCTTTCGCACCTCAGCGTCAGTATTGGCCCAGGGAGCCGCCTTCGCCACCGGTATTCCTCCAGATCTCTACGCATTTCACCGCTACACCTGAAATTCTACTCACCTCTACCATACTCTAGATTGCCAGTATCGAATGCAGTTCCTAGGTTGAGCCCAGCGATTTCACATCTGACTTGACAGTCCGCCTGCGTGCGCTTTACGCCCAGTAATTCCGATTAACGCTTGGACCCTCCGTA
>denovo1678 L2_13201
CCTGTTTGCTCCCCACGCTTTCGCACCTCAGCGTCAGTCTCAGCCCAGGGTGCCGCCTCCGCCACTGATGTTCCTCCAGATCTCTACGCATTTCACCGCTACACCTGAAATTCTACCCTCCTCTGCTTGACTCTAGTCTGCCAGTTCTAAATGCAGTTCCCAGGTTGAGCCCGGGGATTTCACATCCAGCTTGACCAACCGCCTACGCGCGCTTTACGCCCAGTAATTCCGATTAACGCTTGCACCCTCCGTA
>denovo1679 A3_25400
CCTGTTTGCTCCCCACGCTTTCGCACCTGAGCGTCAGTATTGGTCCAGGAGACCGCCTTCGCCACCGGTATTCCTACTGATCTCTACGGATTTCACCGCTACACCTGTAATTCTATCTCCCCCTACAATACTCTAGGCAACCAGTTTCCAATGCAGTTCTCTGGTTGAGCCATGGGATTTCACATCAGACTTGACATACCGCCTGCGCGTCCTTTACGCCCAGTGATTCCGAATAACGCTTGCACCCTCCGTA
>denovo168 A1_37068
CCTGTTTGCTCCCCACGCTTTCGCACCTCAGCGTCAGTATCTGGCCAGGTGGGCGCCTTCGCCACCGGTATTCCTCCCGATCTCTACGCATTTCACCGCTACACCTGGAATTCTACCCCCCGCTCCAGTACTCTAGCTTGCCAGTTTCGAATGCAGTTCCAGGGTTGAGCCCTGGGATTTCACATCCGACTTGAAAAACCGCCTACGCGCGCTTTACGCCCAGTAATTCCGAATAACGCTTGCACCCTCCGTA
>denovo1680 L2_12978
CCTGTTTGCTCCCCACGCTTTCGCGCCTCAGCGTCAGTTGTGAGCCAGATTGCCGCCTTCGCCACCGGTGTTCCTCCAAATATCTACGAATTTCACCTCTACACTTGGAATTCCACAATCCTCTCTCACACTCTAGTCTAAACGTATCAAATGCAGCCCCCAGGTTAAGCCCAGGAATTTCACATCTGACTGTCCAAACCGCCTGCGCGCCCTTTACGCCCAGTCATTCCGAGTAACGCTAGC
>denovo1681 L2_16091
CCTGTTTGCTCCCCACGCTTTCGCACCTGAGCGTCAGTCTCTGTCCAGGGGGCCGCCTTCGCCACCGGTATTCCTCCAGATCTCTACGAATTTCACCTCTACACCTGGAATTCTACTCCCCTCTACCAGACTCTAGTCTGCCAGTTTCGAGTGCAGTTCCCGGGTTGAGCCCGGGGCTTTCACATCCGACTTGACGATCCGCCTGCGTGCGCTTTACG
>denovo1682 A3_36767
CCTGTTTGCTCCCCACGCTTTCGCACCTGAGCGTCAGTCTTGGTCCAGGGGGTCGCCTTCGCCACTGGTATTCCTCCGGATCTCTACGCATTTCACCGCTACACCTGGAATTCTACCTCCCTCTACAAGACTCCAGTTTGGCAGTTTCGAATGCAGTTCCCGGGTTGAGCCCGGGGATTTCACATCTGACTTGACAAACCGCCTACGTGCGCTTTACGCCCAGTAATTCCGATTAACGCTTGCACCCTCCGTA
>denovo1683 A1_27605
CCTGTTTGCTCCCCACGCTTTCGCGCCTGAGCGTCAGTCTTTGTCCAGGAGATCGCCTTCGCCACCGGTATTCCTCCAGATCTCTACGCATTTCACCGCTACACCTGGAGTTCTACCCCCCTCTACAAGACTCTAGCCTGCCAGTTTCGAATGCAGTTCTCGGGTTGAGCTCTGGGATTTCACATCCGACTTGACAGACCGCCTGCGTGCGCTTTACGCCCAGTAATTCCGATTAACGCTTGCACCCTCCGTA
>denovo1684 L3_412
CCTGTTTGCTCCCCACGCTTTCACGCCTGAGCGTCAGTTTTGTTCCAGGAGATCGCCTTCGCTACCGGTATTCCTAGAGATATCTACGGATTTTACCGCTACACCTCTAATTCCACCTCCCCCTCCAATACTCTAGCTTGCCAGTTTCGAATGCAGTTCTACGGTTAAGCTGGAGGATTTCACATCAGACTTGGCTGCCCGCCTGCGCGTCCTTTACGCCCAGTGATTCCGATTAACGCTTGCACCCTCCGTA
>denovo1685 A1_24554
CCTGTTTGCTCCCCACGCTTTCGCACCTCAGCGTCAGTATTTGTCCAGGAGGTCGCCTTCGCCACCGGTATTCCTCCGGATATCTACGCATTTCACCGCTACACCTGGAATTCTACCTCCCTCTACCATACTCCAGTCTAGCAGTTTCGAATGCAGTTCCCAGGTTGAGCCCAGGGATTTCACATCAGACTTGCTATACCGCCTACGTGCGCTTTACGCCCAGTAATTCCGATTAACGCTTGCACCCTCCGTA
>denovo1686 L2_17065
CCTGTTTGCTCCCCACGCTTTCACACCTGAGCGTCAGTCATTGTCCAGGAGATCGCCTTCGCCACCGGTATTCCTACAGATCTCTACGCATTTCACCGCTACACCTGGAATTCCACCCCCCCCTACAAGACTCTAGCCAGCCAGTTTCGAATGCAGTTCCCGGGTTAAGCCATGGGATTTCACATCCGACTTGACAGACCGCCTGCGTGCGCTTTACGCCCAGTAATTCCGATTAACGCTTGCACCCTCCGTA
>denovo1687 L1_21439
CCTGTTTGCTACCCACGCTTTCGCACCTGAGCGTCAGTATCTGTCCAGGAGGCCGCCTTCGCCACTGGTATTCCTCCTGATCTCTACGCATTTCACCGCTACACCTGGAATTCTACCTCCCTCTATAGGACTCTAGTCTGCTAGTTTTGAATGCAGTTCCCGGGTTGAGCCCGGGGCTTTCACATCCAACTTAACAAACCGCCTACGCGCGCTTTACGCCCAGTAATTCCGATTAACGCTTGCACCCTCCGTA
>denovo1688 A3_5340
CCTGTTTGCTCCCCACGCTTTCGCACCTGAGCGTCAGTCTTTGTCTAGGGAGCCGCCTTCGCAACCGGTATTCCGCCAGATCTCTACGCATTTCACCGCTACACCTGGAATTCTACCTACCTCTACAAGACTCTAGTCTGCCAGTATCGAATGCAGTTCTCGGGTTGAGCTCGGGTATTTCACATCTGACTTGACAGACCGCCTGCGTGCGCTTTACGCCCAGTAATTCCGATTAACGCTTGCACCCTCCGTA
>denovo1689 L1_32795
CCCGTTTGCTCCCCACGCTTTCACACCTGAGCGTCAGTTTTGGTCCAGGGGGCCGCCTTCGCCACCGGTATTCCTAGAGATCTCTACGCATTTCACCGCTACACCTGTAATTCTACCCCCCTCTACAAGACTCTAGTCTGCCAGTTTCGAATGCAGTTCCCGGGTTGAGCTCTGGGATTTCACATCCGACTTGACAGACCGCCTGCGTGCGCTTTACGCCCAGTAATTCCGATTAACGCTTGCACCCTCCGTA
>denovo169 A3_10087
CCTGTTTGCTCCCCACGCTTTCGCACCTGAGCGTCAGTCTTGGTCCAGGGGACCGCCTTCGCCACCGGTATTCCTCCAGATCTCTACGCATTTCACCGCTACACCTGGAATTCCACCTCCCTCTCCCATACTCTAGCCTACCAGTTTCAAATGCAGTTCCCGGGTTGAGCCCGGGGATTTCACATCCGACTTGACAGACCGCCTGCGTGCCCTTTACGCCCAGTAATTCCGATTAACGCTTGCACCCTCCGTA
>denovo1690 A3_35824
CCTGTTTGCTCCCCACGCTTTCGCACCTTAGCGTCAGTCATTGTCCAGGAGACCGCCTTCGCCACCGGTATTCCTCCAGATCTCTACGCATTTCACCGCTACACCTGGAATTCTACCCCCCTCTACAAGACTCTAGTCTGCCAGTCTCGAATGCAGTTCCCGAGTTGAGCCCTGGGATTTCACATCCGACTTGACAGACCGCCTGCGTGCGCTTTAC
>denovo1691 L2_66931
CCTGTTTGCTCCCCACGCTTTCGCGCCTTAGCGTCAGTCTTGGTCCAGGTAGCCGCCTTCGCCACTGGTGTTCCTCCCGATATCTACGCATTTCACCGCTACACCTGGAATTCCACTACCCTCTCTCATACTCAAGTCTACCAGTTTCAAATGCAGTTCCAGGGTTGAGCCCGGGGCTTTCACATCTGACTTAACAGACCGCCTACGCGCGCTTTACGCCCAGTAATTCCGAATAACGCTTGCACCCCCCGTA
>denovo1692 A3_5348
CCTGTTTGCTCCCCACGCTTTCGCACCTGAGCGTCAGTAATGGTCCAGGGGACCGCCTTCGCCACCGGTATTCCTCCTGATCTCTACGGATTTCACCCCTACACCAGGAATTCTATCTCCCTCTCCAAGACTCTAGGCTGCCAGTTTCGAATGCAGTTCTAGGGTTAAGCCCTAGGATTTCACATCCGACTTGCCAGCCCGCCTACGTGCGCTTTACGCCCAGTGATTCCGAGTAACGCTTGCACCCTCCGTA
>denovo1693 L2_61315
CCTGTTTGCTCCCCACGCTTTCGCACCTGAGCGTCAGTCTTTGTCCAGGAGGCCGCCTTCGCCACCGGTATTCCTCCAGATCTCTACGCATTTCACCGCTACACCTGGAATTCTACCTCCCTCTCCAAGACTCTAGGTTGCCAGTTTCGAATGCAGTTCCCGAGTTGAGCTCGAGGATTTCACATCCGACTTGACAGACCGCCTGCGTGCCCTTTACGCCCAGTAATTCCGATTAACGCTTGCACCCTCCGTA
>denovo1694 A1_30367
CCTGTTTGCTCCCCACGCTTTCGCACCTAAGCGTCAGTCTCTGTCCAGGGGGCCGCCTTCGCCACCGGTATTCCTCCAGATCTCTACGAATTTCACCGCTACACCGGGAATTCTACCACCCCCTACAGGACTCTAGTCTGTCAGTTTCGAATGCAGTTCCATGGTTGAGCCATGGGCTTTCACAACCGACTTGACAGACCGCCTGCGTGCGCTTTACGCCCAGTAATTCCGATTAACGCTTGCACCCTCCGTA
>denovo1695 L2_17749
CCTGTTTGCTCCCCACGCTTTCGCACCTCAGCGTCAGTATCTGTCCAGGTGGCCGCCTTCGCCACTGGTGTTCCTCCAAATCTCTACGCATTTCACCGCTACACCTGGAATTCCACCCCCCTCTACAAGACTCTAGTCTACCAGTTTCGAATGCAGTTCCCGGGTTGAGCCCGGGGATTTCACATCTGACTTGACAGACCGCCTGCGTGCGCTTTACGCCCAGTAATTCCGATTAACGCTTGCACCCTCCGTA
>denovo1696 A1_20392
CCTGTTTGCTCCCCACGCTTTCGCATCTGAGCGTCAGTATTTGTCCAGTAGACCGCCTTCGCCACCGGTATTCCTCCAGATCTCTACGCATTTCACCGCTACACCTGGAATTCCATCTCCCTCTACAAGACTCTAGTCTGCCAGTTTCGAATGCAGTTCTCGGGTTGAGCCCGGGGATTTCACATCCGACTTATTAGACCGCCTGCGTGCGCTTTACGCCCAGTAATTCCGATTAACGCTTGCACCCTCCGTA
>denovo1697 A3_670
CCTGTTTGCTCCCCACGCTTTCGCACCTGAGCGTCAGTTATTGTCCAGGGGGCCGCCTTCGCCATCGGTATTCCTACAGATCTCTACGCATTTCACCGCTACACCTGGAATTCTACCCCCCCCTACAAGACTCTAGTCTGCCAGTTTCGAATGCAGTTCTCGGGTTAAGCCCGAGGATTTCACATCCGACTTGACAGACCGCCTGCGTGCGCTTTACGCCCAGTAATTCCGAATAACGCTTGCACCCTCCGTA
>denovo1698 A1_22275
CCTGTTTGCTCCCCACGCCTTCGCGCCTCAGCGTCAGTATCGAGCCAGGTAGCCGCCTTCGCCACCGGTGTTCTTCCCAATATCTACGAATTTCACCTCTACACTAGGAATTCCACAACCCTCTCTCGACCTCTAGTCCATTCGTCTCAAATGCACTTCCCAGGTTAAGCCCGGGGCTTTCACATCTGACTGAATAAACCGCCTACGCGCCCTTTACGCCCAGTAATTCCGAGCAACGCTAGCCCCCTTCGTA
>denovo1699 L2_44147
CCTGTTTGCTCCCCACGCTTTCGCACCTGAGCGTCAGTATCTGTCCAGGGTGCCGCCTTCGCCACCGGTATTCCTCCAGATCTCTACGCATTTCACCGCTACACCTGGAATTCTACACCCCTCTACAAGACTCTAGTCTGCCAGTTCTAAATGCAGTTCCCAGGTTGAGCCCGGGGCTTTCACATCTAGCTTAGCCGACCGCCTACGCGCGCTTTACGCCCAGTAATTCCGATTAACGCTTGCGCCCTCCGTA
>denovo17 A3_17386
CCTGTTTGCTCCCCACGCTTTCGCACCTTAGCGTCAGTCTTTTTCCAGGGGACCGCCTTCGCCACCGGTATTCCTCCAGATCTCTACGCATTTCACCGCTACACCTGGAATTCTACCCCCCTCTCCAAGACTCTAGTCAGCCAGTTTCGAATGCAGTTCTCGGGTTGAGCACGGGGATTTCACATCCGACTTGACAGACCGCCTGCGTGCCCTTTACGCCCAGTAATTCCGATTAACGCTTGCACCCTCCGTA
>denovo170 L2_12266
CCTGTTTGCTCCCCACGCTTTCGCACCTCAGCGTCAGTATTTGTCCAGGTTGCCGCCTTCGCCACCGGTATTCCTCCAGATCTCTACGAATTTCACCTCTACACCTGGAATTCTACCACCCTCTCCAAGACTCTATTCTGCCAGTTTCGAATGCACTTCCCGGGTTGAGCCCTGGGCTTTCACATCCGACATGACAGACCGCCTGCGTGCGCTTTACGCCCAGTAATTCCGATCAACGCTTGCACCCTCCGTA
>denovo1700 L2_48083
CCTGTTTGCTCCCCACGCTTTCGCACCTCAGCGTCAATATTAGTCCAGGGAGCCGCCTTCGCCACCGGTGTTCCTCCAGATCTCTACGCATTTCACCGCTACACCTGAAATTCTACTACCCTCTACTGGATTCTAGATTGCCAGTATCGAATGCAGTTCCCAGGTTGAGCCCAGGGATTTCACATGCGACTTAACAATCCGCCTACGTGCGCTTTACGCCCAGTAATTCCGATTAACGCTTGCACCCTCCGTA
>denovo1701 L1_53012
CCTGTTTGCTCCCCACGCTTTCGCTCCTCAGCGTCAGTATTTGTCCAGCAAGCCGCCTTCGCCACTGATGTTCCTCCAGATATCTACGCATTTCACCGCTACACCTGGAATTCTACCTCCCTCTACTATACTCTAGCCTGCCAGTATCGAATGCAGTTCCCAGGTTGAGCCCGGGGCTTTCACATCCGACTTAACAAACCGCCTGCGTGCGCTTTACGCCCAGTAATTCCGATTAACGCTTGCACCCTCCGTA
>denovo1702 A2_7888
CCTGTTTGCTCCCCACGCTTTCGCACCTGAGCGTCAGTCTTTGTCCAGGGGGCCGCCTTCGCCACCGGTGTTCCTCCAAATCTCTACGCATTTCACCGCTACACCTGGAATTCTACCCTCCTCTCCCGGACTCTAGTCTGACAGTTTCAAATGCAGTTCCCGGGTTGAGCCCGGGGATTTCACACCCGACTTGACAGACCGCCTACGTGCCCTTTACGCCCAGTAATTCCGATTAACGCTTGCAC
>denovo1703 A1_20027
CCTGTTTGCTCCCCACGCTTTCGCGCCTCAGCGTCAGTTTTGGTCCAGGTGGCCGCCTTCGCCACCGGTATTCCTCCCGATATCTACGGATTTCACCTCTACACCGGGAATTCCACAACCCTCTCCCATACTCTAGTCAACCAGTTTCAAATGCAGTTCCCAGGTTAAGCACGGGGATTTCACATCAGACTTCGTAAACCGCCTACGCGCCCTTTACGCCCAGTCATTCCGAATAACGCTTGCACCCTCCGTA
>denovo1704 A2_3898
CCTGTTTGCTCCCCACGCTTTCGCACCTGAGCGTCAGTATTTGCCCAGGGGGCCGCCTTCGCCACCGGTATTCCTCCAGATCTCTACGCATTTCACCGCTACACTTGGAATTCTACCTACCTCTACAGGACTCTAGACTGCCAGTTTCGAATGCAGTTCCCGAGTTGAGCCCGGGGATTTCACATCCGACTTGACAGACCGCCTGCGTGCGCTTTACGCCCAGTAATTCCGATTAACGCTTGCACCCTCCGTA
>denovo1705 L1_16068
CCTGTTTGCTCCCCACGCTTTCGCACCTCAGCGTCAGTCTTTGTCCAGGGGGCCGCCTTCGCCACCGGTATTCTTCCAGATATCTACGCATTTCACCGCTACACCTGGAATTCTACCCCCCTCTACAAGACTCTAGTCTGCCAGTTTCAAATGCAGTTCCCGGGTTGAGCCCGGGGATTTCACATCTGACTTAACAGCCCGCCTGCGTGCCCTTTACGCCCAGTAATTCCGATTAACGCTTGCACCCTCCGTA
>denovo1706 L1_12329
CCTGTTCGCTCCCCACGCTTTCGTCCATTAGCGTCAATATCGGCCTAGTGAGCTGCCTTCGCAATTGGTGTTCTAAGTCATATCTATGCATTTCACCGCTACATGACTTATTCCGCCCACTTCGATCGAATTCAAGACTAACAGTTTCAATGGCAGTTCTACAGTTGAGCTGTAGGCTTTCACCACTGACTTATTAGCCCGCCTGCGGACCCTTTAAACCCAATAAATCCGGATAACGCTTGGATCCTCCGTA
>denovo1707 A2_14732
CATGTTTGCTCCCCACGCTTTCGCACCTGAGCGTCAGTCTTTGTCCAGGGGGCCGCCTTCGCCACCGGTATTCCTCCAGATCTCTACGCATTTCACCGCTACACCTGGAATTCTACCTCCCCCTACAAGACTCTAGTCTACCAGTTTCGAATGCAGTTCCCGGGTTGAGCCCGGGGATTTCACTGCAGACTTGACAAACCGCCTGCGTGCGCTTTACGCCCAGTAATTCCGATTAACGCTTGCACCCTCCGTA
>denovo1708 A2_33345
CCTGTTTGCTCCCCACGCTTTCGTATCTGAGCGTCAATCTTTGTCCAGGTGGCCGCCTACGCCACCGGTATTCCTCCTAATCTCTACGAATTTCACCTCTACACCTGGAATTCTACCCACCTCTCCAGGACTCTAGACTACCAGTTTCGAATGCAGTTCCAGGGTTGAGCCCGGGGATTTCACTTCCGACTTGACAGACCGCCTACATGCGCTTTACGCCCAGTAATTCCGATTAACGCTTGCCCCCTCCGTA
>denovo1709 A1_14529
CCTGTTTGCTCCCCACGCTTTCGCACCTGAGCGTCAGTATTCGTCCAGGTGGCCGCCTTCGCCACCGGTATTCCTCCAGATCTCTACGCATTTCACCGCTACACCTGGAATTCTACCACCCTCTACTAGACTCAAGCTAGCCAGTTTCAAATGCAGTTCCAAGGTTGAGCCCTGGGATTTCACATCTGACTTAACTAACCGCCTGCGTGCGCTTTACGCCCAGTAATTCCGATTAACGCTTGCACCCTCCGTA
>denovo171 L1_2526
CCTGTTTGCTCCCCACGCTTTCGCACCTCAGCGTCAGTCTTTGGCCAGGTGGCCGCCTTCGCCACCGGTATTCCTCCCGATCTCTACGCATTTCACCGCTACACCTGGAATTCCACCCCCCTCTCCAATACTCAAGCCTTCCAGTTTCGAATGCAGTTCCCGGGTTGAGCCCTGGGATTTCACATCCGACTTAACAAGCCGCCTACGTGCGCTTTACGCCCAGTAATTCCGATTAACGCTTGCACCCTCCGTA
>denovo1710 A2_20343
CCTGTTTGCTCCCCACGCTTTCGCACATGAGCGTCAATCTTTTCCCAGGGGGCCGCCTTCGCCACCGGTATTCCTCCACATCTCTACGCATTTCACTGCTACACCTGGAATTCTACCCCCCTCTGAAATATTCTAGTCTGCCAGTTTCGAATGCAGTTCCCAAGTTGAGCTCGGGGATTTCACATCTGACTTGCCAGACCGCCTGCGTGCGCTTTACGCCCAGTAATTCCGATTAACGCTTGCAC
>denovo1711 A2_7870
CCTGTTTGCTCCCCACGCTTTCGCACCTCAGCGTCAATCTTTGTCCAGGGGGCCGCCTTCGCCACCGGTATTCTTCCATATCTCTACGCATTTCACCGCTACACCTGGCATTCTACCCCCCTCTACTAGACTCTAGCCTGCCAGTTTCGAATGCAGTTCCCGGGTTGAGCCCGGGGATTTCACATCCGACTTGACAGACCGCCTGCGTGCGCTTTAAGCCCAGTAATTCCGGTTAACGCTTGCACCCTCCGTA
>denovo1712 A2_40446
CCTGTTTGCTCCCCACGCTTTCGCACCTCAGCGTCAGTATTAGTCCAGGGGGCCGCCTTCGCCACCGGTATTCCTCCAGATCTCTACGCATTTCACCGCTACACCTGGAATTCTACTCTCCTCTACTAGACTCTAGTCTGCCAGTTTCGAATGCAGTTCCCGGGTTGAGCCCGGGGATTTCACATCCGACTTGCCAAACCGCCTGCGTGCCCTTTACGCCCAGTAATTCCGATTAACGCTTGCACCCTCCGTA
>denovo1713 L2_1378
CCTGTTTGCTACCCACGCTTTCGCACCTGAGCGTCAGTCTTGGTCCAGGGAGCCGCCTTCGCCACTGGTATTCCTCCAGATATCTACGCATTTCACCGCTACACCTGGAATTCTACTTCCCTCTACAATACTCTAGCCTGCCAGTTTCAAATGCAGTTCCCGGGTTGAGCCCGGGGATTTCACATCCGACTTGACAGACCGCCTGCGTGCGCTTTACGCCCAGTAATTCCGATTAACGCTTGCACCCTCCGTA
>denovo1714 A3_37638
CCTGTTTGCTCCCCACGCTTTCGCGCCTCAGCGTCAGTATCGTGCCAGGTGGCCGCCTTCGCCACCGGTGTTCTTCCCAATATCTACGAATTTCACCTCTACACTGGTAATTCCACAACCCTCTCTCGAACTCTAGTTAACGAGTCTCAAATGCAGTTCCCAGGTTAAGCCCGGGGATTTCACATCTGACTGCATCAACCGCCTACGCGCCCTTTACGCCCAGTCATTCCGAGCAACGCTAGCCCCCTCCGTA
>denovo1715 L2_33472
CCTGTTTGCTCCCCACGCTTTCGCGCCTGAGCGTCAGTCTTTGTCTAGGGGGCCGCCTTCGCCACCGGTATTCCTCCATATCTCTACGCATTTCACCGCTACACCTGGAATTCTACCCCCCTCAACAAGACTCAAGTCTACCAGTTTCAAATGCAGTTCCCGAGTTGAGCTCGAGGATTTCACATCCGACTTGATATTCCGCCTGCGTGCCCTTTACGCCCAGTAAATCCGATTAACGCTTGCACCCTCCGTA
>denovo1716 A3_8193
CCTGTTTGCTCCCCACGCTTTCGCACCTCAGCGTCAGTATTGGCCCAGGAGGTCGCCTTCGCCACCGGTATTCCTTCCGATCTCTACGCATTTCACCGCTACACCTGGAATTCCACCTCCCTCTACCATACTCTAGTCAGCCAGTTTCGAATGCAGTTCCCAGGTTGAGCCCGGGGATTTCACATCCGACTTAACAGACCGCCTACGCGCGCTTTACGCCCAGTAATTCCGATTAACGCTTGCACCCTCCGTA
>denovo1717 A2_270
CCTGTTTGCTCCCCACGCTTTCGCACCTCAGCGTCAGTATCGAGCCAGGAGGCCGCCTTCGCCACCGGTATTCCTCCACATATCTACGCATTTCACCGCTACACGTGGAATTCTACCTCCCTCTCTCGTACTCTAGTCGATCAGTATCAACTGCAATTCCCAGGTTGAGCCCAGGGCTTTCACAGCTGACTTAACAAACCGCCTACGCGCGCTTTACGCCCAGTAATTCCGATTAACGCTTGCACCCTCCGTA
>denovo1718 A3_9885
CCTGTTTGCTCCCCACGCTTTCGCACCTCAGCGTCAGTCTTTGTCCAGCGGGCCGCCTTCGCCACCGGTATTCCTCCAGATCTCTACGCATTTCACCGCTACACCTGGAATTCCACCTGCCTCTACAAGACTCTAGTCTGCCAGTTTCGAATGCAGTTCCACGGTTGAGCCGTGGGATTTCACATCCGACTTGACTGACCGCCTGCGTGCGCTTTACGCCCAGTAATTCCGATTAACGCTTGCACCCTCCGTA
>denovo1719 A3_41795
CCTGTTCGCTCCCCACGCTTTCGCACCTCAGCGTCAGTCTTTGTCCAGGAGGCCGCCTTCGCCACCGGTATTCCTCCAGATCTCTACGCATTTCACCGCTACACCTGGAATTCCACCACCCTCTACCATACTCAAGTCTGCCAGTTTCAAATGCAGTTCCCGGGTTGAGCCCGGAGATTTCACATCCGACTTGACGGACCGCCTGCGTGCGCTTTACGCCCAGTAATTCCGATTAACGCTTGCACCCTCCGTA
>denovo172 L2_53224
CCTGTTTGCTCCCCACGCTTTCGCACCTGAGCGTCAGTCTTTGTCCAGGAGGCCGCCTTCGCCACCGGTATTCCTCCAGATCTCTACGCATTTCACCGCTACACCTGGAATTCTACCTCCCTCTCCAAGACTCTAGTCTGCCAGTTTCAAATGCAGTTCCACGGTTGAGCCGGCGGATTTCACATCTGACTTGACAGACCGCCTGCGCGCGCTTTA
>denovo1720 A1_47705
CCTGTTTGCTCCCCACGCTTTCGCGCCTCAGCGTCAGTATCGAGCCAGGTGGCCGCCTTCGCCACCGGTGTTCTTCCCGATATCTACGAATTTCACCTCTACACTAGGAATTCCACAACCCTCTCTCAAACTCTAGTCAATCAGTCTCAAATGCAGTTCCCAGGTTAAGCCCGGGGATTTCACATCTGACTGCATAAACCGCCTACGCGCCCTTTACGCCCAGTAATTCCGAGTAACGCTAGCACCCTCCGTA
>denovo1721 A2_37846
CCCGTTTGCTCCCCACGCTTTCGCACCTGAGTGTCAGTCTTTGTCCAGGGGACCGCCTTCGCCACTGGTATTCCTTCAGATCTCTACGCATTCCACCGCTACACCTGAAATTCTACCCCCCTCTACAAGACTCTAGTTTGCCAGTTTCAAATGCAGTTCCCGGGTTGAGCCCGGGGATTTCACATCCGACTTGACAGACCGCCTGCGTGCGCTTTACGCCCAGTAATTCCGATTAACGCTTGCACCCTCCGTA
>denovo1722 L2_47403
CCCGTTCGCTACCCTAGCTTTCGTACCTCAGCGTCAGAAACGGACCAGAGAGCTGCCTTCGCCATTGGTGTTCCTCCTGATATCTACGCATTTCACCGCTCCACCAGGAGTTCCGCTCTCCCCTACCGTCCTCTAGCATTGCAGTATGCAAAGCAGTTCCACGGGTGAGCCGTGGGATTTCACTTCACACTTACAACGCCGCCTACGTACGCTTTATGCCC
>denovo1723 A3_161
CCTGTTTGCTCCCCACGCTTTCGTGCCTCAGCGTCAGTGTTGATCCAGATGGCCGCCTTCGCCACTGATGTTCCTCCCGATCTCTACGCATTTCACCGCTACACCGGGAATTCCACCATCCTCTATCACACTCTAGCTTGCCAGTATCCATTGCCATTCCCAGGTTGAGCCCGGGGATTTCACAACAGACTTAACAAACCGCCTACGCACGCTTTACGCCCAGTAATTCCGATTAACGCTTGCACCCTTCGTA
>denovo1724 L2_38163
CCCGTTTGCTCCCCACGCCTTCGCACCTGAGCGTCAGTATTTGTCCAGCGGGCCGCCTTCGCCACCGGTATTCCTCCAGATCTCTACGCATTTCACCGCTACACCTGGAATTCTACTCCCCTCTACTAGACTCTAGTCTGCCAGTTTCGAATGCAGTTCCCGGGTTGAGCCCGGGGATTTCACATCCGACTTAACAAACCGCCTGCGTGCGCTTTACGCCCAGTAATTCCGATTAACGCTTGCACCCTCCGTA
>denovo1725 L1_29184
CCCGTTTGCTCCCCACGCTTTCACGCCTTAGCGTCAGTATTGGTCCAGGAGATCGCCTTCGCTTTCGGTATTCCTAGTGATATCTACGGATTTCACCCCTACACCTCTAATTCCATCTCCCCCTCCCATACTCTAGGTAACCAGTTTCCAATGCAGTTCTATGGTTAAGCCAGAGGATTTCACATCAGACTTGGCATACCGCCTGCGCGTCCTTTACGCCCAGTGATTCCGAATAACGCTTGCACCCTCCGTA
>denovo1726 L3_588
CCTGTCTGCTCCCCACGCCTTCGCACCTCAGCGTCAGTATTGGTCCAGGAAGTCGCCTTCGCCACCGATATTCCTCCTGATCTCTACGCATTTCACCGCTACACCAGGAATTCCACTTCCCTCTCCCAGACTCAAGTCTCTTAGTTTCAAGTGCACTTCCGGGGTTGAGCCCCGGGATTTCACATCTGACTTAAAAGACCGCCTGCGCGCTCTTTACGCCCAGTAATTCCGAATAACGCTCGCAC
>denovo1727 L1_38193
CCTGTTTGCTCCCCACGCTTTCGCTCCTCAGCGTCAGTATCTAGCCAGGTGGCCGCCTTCGCCACCGGTGTTCTTCCCAATATCTACGAATTTCACCTCTACACCGGGAATTCCACCACCCTCTCTAGACCTCTAGCCTATCAGTCTCAAATGCACTTCCCAGGTTGAGCCCGGGGCTTTCACATCTGACTGCATAAACCGCCTACGCGCCCTTTACGCCCAGTCATTCCGAGCAACGCTAGCCCCCTCCGTA
>denovo1728 A3_17224
CCTGTTTGCTCCCCACGCTTTCGCACCTGAGCGTCAGTATTAGTCCAGCGAGTCGCCTTCGCCACCGATATTCCTCCAGATATCTACGCATTTCACCGCTACACCTGGAATTCTACTTGCCTCTACTAGACTCTAGTCAAGCAGTATCGAATGCAGTTCCCAGGTTGAGCCCGGGGCTTTCACATCTGACTTGCCTAACCGCCTGCGTGCGCTTTACGCCCAGTAATTCCGATTAACGCTTGCACCCTCCGTA
>denovo1729 A1_21677
CCTGTTTGCTCCCCACGCTTTCGCACCTGAGCGTCAGTCTTTGTCCAGGGAGCCGCCTTCGCGACCGGTATTCCTCAAGATCTCTACGCATTTCACCGCTACACCTGGTATTCTACCCACCTCTACAAGACTCTAGTCTGCCAGTTTCAAATGCAGTTTCCGGGTTGAGCCGGGGGATTTCACATCTGACTTGACAGACCGCCTGCGTGCGCTTTACGCCCAGTAATTCCGATTAACGCTTGCACCCTCCGTA
>denovo173 A3_42234
CCTGTTTGCTCCCCACGCTTTCGCACCTGAGCGTCAGTCTTCGTCCAGGGGGCCGCCTTCGCCACCGGCATTCCTCCAGATCTCTACGCATTTCACCGCTACACCAGGAATTCTACCCCCCCCTCCAAGACTCTAGTCTGCCAGTTTGGAAAGCAGTTCCCGGGTTAAGCCCGGGGATTTCACATCCGACTTGGCAGACCGCCTGCGTGCGCTTTACGCCCAGTAATTCCGATTAACGCTTGCACCCTCCGTA
>denovo1730 A2_32074
CCTGTTTGCTCCCCACGCTTTCGCACCTCAGCGTCAGTATTGGTCCAGGGGGTCGCCTTCGCCACCGGTATTCCTTCAGATCTCTACGCATTTCACCGCTACACCTGAAATTCCACCAACCTCTACTAGACTCTAGTCCGCCAGTTTTGAATGCAGTTCCAGGGTTAAGCCCGGGGATTTCACATCCAACTTATCAGCCCGCCTACGCGCGCTTTACGCCCAGTAATTCCGATTAACGCTTGCACCCTCCGTA
>denovo1731 A3_31980
CCTGTTTGCTCCCCACGCTTTCACACCTGAGCGTCAGTCATTGTCCAGGTGATCGCCTTCGCCACCGGTATTCCTCCAGATCTCTACGGATTTTACCCCTACACCTGGAATTCTACCTCCCTCTACCAGACTCTAGGTTGCCAGTTTCGAATGCAGTTCCCTGGTTGAGCCCTGGGATTTCACATCAGACTTGACAGCCCGCCTGCGTGCGCTTTACGCCCAGTAATTCCGATTAACGCTTGCACCCTCCGTA
>denovo1732 L2_53255
CCCGTTTGCTCCCCACGCTTTCGCACCTGAGCGTCAGTCTTTGTCCAGGAGACCGCCTTCGCCACCGGTATTCCTACAGATCTCTACGCATTTCACCGCTACACCTGGAATTCCACCTCCCCCTACCAGACTCTAGTCTACCAGTTTCGAATGCAGTTCTAGGGTTGAGCCAGGGGATTTCACATCCGACTTGACAGACCGCCTGCGTGCGCTTTACGCCCAGTAATTCCGAATAACGCTTGCACCCTCCGTA
>denovo1733 A2_13556
CCTGTTTGCTCCCCACGCTTTCGCACCTGAGCGTCAGTTTTTGTCCAGGAGACCGCCTTCGCCACCGGTATTCCTACAGATCTCTACGCATTTCACCGCTACACCTGGAATTCTATCTCCCCCTACCAGACTCTAGTCTGCCAGTTTCGAATGCAGTTCTCGAGTTAAGCTCGAGGATTTCACATCCGACTTGACAGACCGCCTGCGTGCGCTTTACGCCCAGTAATTCCGATTAACGCTTGCACCCTCCGTA
>denovo1734 L2_40573
CCTGTTTGCTCCCCACGCTTTCGCACCTGAGCGTCAGTCTTTGGCCAGGGTGCCGCCTTCGCCACCGGTATTCTTCCCAATCTCTACGCATTTCACCGCTACACTGGGAATTCCACCACCCTCTACAAACCTCTAGTCTACCAGTTTCGAATGCAGTTCCCAGGTTGAGCCCGGGGATTTCACATCTGACTTGACAAACCGCCTGCGTGCGCTTTACGCCCAGTAATTCCGATTAACGCTTGCACCCTCCGTA
>denovo1735 L1_20860
CCTGTTTGCTCCCCACGCTTTCGCACCTGAGCGTCAGTATTTGTCCAGGTGGCCGCCTTCGCCACCGGTATTCCTCCAGATCTCTACGCATTTCACCGCTACACCTGGAATTCTACCCCCCTCTATAGGACTCTAGTCTGTCAGTTTCAAATGCAGTTCCCAGGTTGAGCCCGGGGATTTCACATCTGACTTGATAGACCGCCTGCGTGCCCTTTACGCCCAGTAATTCCGAGTAACGCTTGCACCCTCCGTA
>denovo1736 A3_30249
CCTGTTTGCTCCCCACGCTTTCGCACCTCAGCGTCAGTATTGGTCCAGGAAGCCGCCTTCGCCACCGGTGTTCCTCCTGATATCTACGCATTTCACCGCTACACCTGGAATTCCACTTTCCTCTACCACACTCTAGCCTGCCAGTTTGAAATGCAGTTCCAGGGTTGAGCCCAGGGATTTCACATCTAACTTGACAGGCCGCCTACGTGCGCTTTACGCCCAGTGATTCCGATTAACGCTTGCACCCTCCGTA
>denovo1737 A1_19
CCCATTTGCTCCCCTAGCTTTCGTCTCTCAGTGTCAGTGTCGGCCCAGCAGAGTGCTTTCGCCGTTGGTGTTCTTTCCGATCTCTACGCATTTCACCGCTCCACCGGAAATTCCCTCTGCCCCTACCGTACTCCAGCTTGGTAGTTTCCACCGCCTGTCCAGGGTTGAGCCCTGGGATTTGACGGCGGACTTAAAAAGCCACCTACAGACGCTTTACGCCCAATCATTCCGGATAACGCTTGCATCCTCTGTA
>denovo1738 L2_40376
CCTGTTTGCTCCCCACGCTTTCGCACCTGAGCGTCAGTATTGGTCCAGGAAGTCGCCTTCGCCACTGGTGTTCCTTCCGATCTCTACGCATTTCACCGCTACACCTGAAATTCCACTTCCCTCTACCATACTCTAGTCTGGCAGTTTCGAACGCAATTCCCAGGTTGAGCCCGGGGATTTCACATCCGACTTGCCAAGCCGCCTACGCGCGCTTTACGCCCAGTAATTCCGATTAACGCTTGCACCCTCCGTA
>denovo1739 L3_424
CCCGTTTGCTCCCCACGCTTTCGCACCTGAGCGTCAGTATTGTTCCAGGGGGCCGCCTTCGCCACCGGTATTCCTACTGATCTCTACGCATTTCACCGCTACACCTGGAATTCTACCCCCCCCTACAAGACTCTAGTCTGCCAGTTTCGAATGCAGTTCCCGGGTTGAGCCCGGGGATTTCACATCCGACTTGACATACCGCCTGCGTGCGCTTTACGCCCAGTAATTCCGATTAACGCTTGCACCCTCCGTA
>denovo174 A1_23767
CCTGTTTGCTCCCCACGCTTTCGCACCTGAGCGTCAGTCTTTGTCCAGGGGGCCGCCTTCGCCACCGGTATTCTTCCAGATCTCTACGCATTTCACCTCTACACCTGGAATTCTACCACCCTCTACAAAACACTAGTCTGCCAGTTTCAAATGCAGGTCCCGGGTTGAGCCCGGGGATTTCACATCCGACTTGACAAACCGCCTGCATGCGCTTTACGCCCAGTAATTCCGAGTAACGCTTGCACCCTCCGTA
>denovo1740 A1_24602
CCTGTTTGCTCCCCACGCTTTCGCACCTGAGCGTCAGTCTGTGTCCAGGGGGCCGCCTTCGCCACCGGTATTCCTCCAGATCTCTACGCATTTCACCGCTACACCTGGAATTCTACCCCCCTCTACCAGACTCTAGCCTGCCAGTTTCGAATGCAGTTCCCAGGTTGAGCCCGGGGATTTCACATCTGACTTGCCAGACAGCCTGCGTACGCTTTACGCCCAGTAATTCCGATTAACGCTTGCACCCTCCGTA
>denovo1741 L3_255
CCTGTTTGCTCCCCACGCTTTCGCACCTCAGCGTCAGTCTTGTTCCAGGAAGCTGCCTTCGCCACTGGTGTTCCTCCGGATATCTACGCATTTCACCGCTACACCTGGAATTCCACTTCCCTCTACCAGACTCTAGTCTGCCAGTATCAGATGCAGTTCCCGGGTTGAGCCCGGGGCTTTCACATATGACTTGACAAACCGCCTACGCGCGCTTTACGCCCAGTAATTCCGATTAACGCTTGCACCCTCCGTA
>denovo1742 L3_251
CCTGTTTGCTCCCCACGCTTTCGCACCTCAGCGTCAGTATCGGGCCAGGTGGTCGCCTTCGCCACCGGTATTCCTCCCGATGTCTACGAATTTCACCTCTACACCGGGAATTCCACCACCCCCTCCAGTACTCAAGCTATCCAGTTTCAAATGCACTTCCACGGTTGAGCCGTGGACTTTCACATCTGACTTAAATAGCCGCCTACGCGCGCTTTACGCCCAGTAATTCCGAACAACGCTTGCACCCTCCGTA
>denovo1743 L1_45823
CCTGTTTGCTCCCCACGCTTTCGCACCTGAGCGTCAGTCTTTGTCCAGCGGGCCGCCTTCGCCACCGGTATTCCTCCAGATCTCTACGCATTTCACCGCTACACCTGGAATTCTACTCGCCTCTACTAGACTCTAGCCAGCCAGTTTCGAATGCAGTTCCCAGGTTGAGCCCGGGGATTTCACATCCGACTTGCCAGACCGCCTGCGTGCGCTTTACGCCCAGTAATTCCGATTAACGCTTGCACCCTCCGTA
>denovo1744 L3_253
CCTGTTTGCTCCCCACGCTTTCGCACCTGAGCGTCAGTATTTGTCCAGGGAGTCGCCTTCGCCACCGGTATTCCTCCAGATCTCTACGCATTTCACCTCTACACCTGGAATTCCACTCCCCCCTCCAAGACTCAAGTCTGCCAGTTTCAAATGCAGTTCCCCGGTTGAGCCGTGGACTTTCACATCTGACTTAACAGACCGCCTGCGTGCGCTTTACGCCCAGTAATTCCGATCAACGCTTGCACCCTCCGTA
>denovo1745 A3_7649
CCTGTTTGCTCCCCACGCTTTCGCGCCTCAGCGTCAGTTATGACCCAGGTTGCCGCCTTCGCCACCGGTGTTCTTCCCAATATCTACGAATTTCACCCCTACACTGGGAATTCCACAACCCTCTCTCACACTCTAGTTTGCACGTATCAAATGCAGTTCCCAGGTTAAGCCCGGGGATTTCACATCTGACTATAAAAACCGCCTACGCGCGCTTTACGCCCAGTCATTCCGAGCAACGCTAGCCCCCTTCGTA
>denovo1746 A2_13950
CCTGTTTGCTCCCCACGCTTTCGCACCTCAGCGTCAGTATCTGTCCAGGTGGTCGCCTTCGCCACCGGTATTCCTCCCGATCTCTACGCATTTCACCGCTACACCTGGAATTCTACCACCCCCTCCAGTACTCTAGTTAGCCAGTTTCGAATGCACTTCCACGGTTGAGCCGTGGGCTTTCACATCTGACTTAACTGGCCGCCTGCGTGCGCTTTACGCCCAGTAATTCCGATTAACGCTTGCACCCTCCGTA
>denovo1747 L2_51239
CCTGTTTGCTCCCCACGCTTTCGCACCTGAGCGTCAGTCTTTGTCCAGGGGGCCGCCTTCGCCACCGGTATTCCTCCAGATCTCTATGCATTTCACCGCTACACCTGGAATTCTACCCACCTCTCCAAGATTCTAGACAGCCAGTTTCGAAAGCAGTTCACGGGTTGAGCCCTTGGATTTCACATCCGACTTGACAGTCCGCCTGCGTGCGCTTTACGCCCAGTGATTCCGAGTAACGCTTGCACCCTCCGTA
>denovo1748 A3_6592
CCTGTTTGCTCCCCACGCTTTCGTGCATGAGCGTCAGTACAGGCCCAGGGGATTGCCTTCGCCATCGGTGTTCCTCCGCATATCTACGCATTTCACTGCTACACGCGGAATTCCATCCCCCTCTGCCGTACTCTAGCTATACAGTCACAAATGCAGTTCCCAGGTTGATCCCGGGGATTTCACATCTGTCTTATATACCCGCCTGCGCACGCTT
>denovo1749 A3_18723
CCTGTTTGCTCCCCACGCTTTCGCACCTGAGCGTCAGTCTTGGACCAGGGGGCCGCCTTCGCCACCGGTATTCCTCCAGATCTCTACGAATTTCACCGCTACACCTGGAATTCCACACTCCTCTTCCAGACTCTAGCCTACCAGTATCAAATGCAGTTCCCGGGTTGAGCCCAGGGATTTCACATCTGACTTAACAAGCCGCCTGCGGGCCCTTTACGCCCAGTAATTCCGAGTAACGCTTGCACCCTCCGTA
>denovo175 L1_480
CCTGTTTGCTCCCCACGCTTTCGCACCTCAGTGTCAGTATCTGGCCAGGTAGTCGCCTTCGCCACCGGTATTCCTCCCGATCTCTACGCATTTCACCTCTACACCTGGAATTCCACTACCCTCTACAGGACTCAAGTCTGTCAGTTTCAAATGCACTTCCACGGTTGAGCCGTGGACTTTCACATCTGACTTAACAGACCGCCTGCGCGCGCTTTACGCCCAGTAATTCCGATCAACGCTTGCACCCTCCGTA
>denovo1750 A2_415
CCTGTTTGCTCCCCACGCTTTCGCACCTCAGCGTCAGTCTTTGTCCAGGTGGCCGCCTTCGCCACCGGTATTCTTCCCGATCTCTACGCATTTCACCGCTACACCTGGAATTCTACATCCCTCTACCAGACTCTAGTCTGCCAGTTTCGAATGCAGTTCCCAGGTTGAGCCCGGGGATTTCACATCCGACTTCACAGACCGCCTGCGTGCGCTTTACGCCCAGTAATTCCGATTAACGCTTGCACCCTCCGTA
>denovo1751 A1_38949
CCTGTTCGCTACCCATGCTTTCGCTCCTCAGCGTCAGTTACTACCCAGAGACCTGCCTTCGCCATCGGTGTTCTTCCTGATATCTGTGCATTCCACCGCTACACCAGAAATTCCAGTCTCCCCTGTAGTACTCAAGTCAGCCCGTATCGCCTGCACGTCCAGGGTTAAGCCCTAGGATTTCACAGACGACGTGACAAACCGCCTACGAGCTCTTTACGCCCAGTAATTCCGGACAACGTTCGCACCCTACGTA
>denovo1752 A3_20500
CCTGTTTGCTACCCACGCTTTCGTGCCTCAGCGTCAGTGTTGACCCAGATAGCCGCCTTCGCCACTGATGTTCCTTCCGATCTCTACGCATTTCACCGCTACACCGGAAATTCCACTATCCTCTATCACACTCTAGCTTTCCAGTATCAATTGCCATTCCCAGGTTGAGCCCGGGGATTTCACAACAGACTTAACAAACCACCTACGCACGCTTTACGCCCAGTAATTCCGATTAACGCTTGCACCCTTCGTA
>denovo1753 L2_20040
CCTGTTTGCTCCCCACGCTTTCACACCTGAGCGTCAGTCATTGTCCAGGGGACCGCCTTCGCCACCGGTATTCCTACAGATCTCTACGCATTTTACCGCTACACCTGTAATTCTACCCCCCTCTACAAGACTCTAGTCTGCCAGTTTCGAATGCAGTTCTCGAGTTGAGCTCGAGGATTTCACATCCGACTTGACAGACCGCCTGCGTGCGCTTTACGCCCAGTAATTCCGATTAACGCTTGCACCCTCCGTA
>denovo1754 L2_24034
CCTGTTTGCTCCCCACGCTTTCGCACCTGAGCGTCAGTCATTGTCCAGTGAGCCGCCTTCGCCACCGGTATTCCTCCAGATCTCTATGCATTTCACCGCTACACCTGGCATTCTACCTCCCTCTACAAGACTCTAGTCTGCCAGTATCGAATGCAGTTCTCGGGTTGAGCTCGGGGATTTCACATCCGACTTGTCAGTCCGCCTGCGTGCGCTTTACGCCCAGTAATTCCGATTAACGCTTGCACCCTCCGTA
>denovo1755 L2_27856
CCTGTTTGCTCCCCACGCTTTCGCACCTGAGCGTCAGTCTTTGTCCAGGAGGCTGCCTTCGCCACCGGTATTCCTCCAGATCTCTACGCATTTCACCGCTACACCTGGAATTCTACCTCCCTCTACAAGACTCTAGTCTGCCAGTTTCGAATGCAGTTCTCGGGTTGAGCTAGAGGATTTCACATCCGACTTGACAGACCGCCTGCGTGCGCTTGACGCCCAGTAATTCCGATTAACGCTTGCACCCTCCGTA
>denovo1756 A1_34877
CCTGTTTGCTACCCACGCTTTCGCACCTGAGCGTCAGTATTTGTCCAGTGGGCCGCCTTCGCCACTGGTATTCCTCCAGATCTCTACGCATTTCACCGCTACACCTGGAATTCTACCCACCTCTACAAGACTCTAGCCATCCAGTTTCGAATGCAGTTCCCGGGTTGAGCCCGGGGATTTCACATCTGACTTGACTGTCCGCCTACGCGCGCTTTACGCCCAGTAATTCCGATTAACGCTTGCACCCTCCGTA
>denovo1757 L2_41809
CCTGTTTGCTCCCCACGCTTTCGCACCTGAGCGTCAGTCTTTGTCCAGGGGGCCGCCCTCGCCACTGGTATTCCTCCAGATCTCTACGCATTTCACCGCTACACCTGGAATTCTACCTCCCTCTACAAGACTCTAGTCTGCCAGTATCAAATGCAGTTCACGGGTTGAGCCCGGGGATTTCACATCTGACTTAACAGACCGCCTACGGGCCCTTTACGCCCAGTAATTCCGATTAACGCTTGCACCCTCCGTA
>denovo1758 A1_6559
CCTGTTTGCTCCCCACGCTTTCGCACCTCAGCGTCAGTCTTTGTCCAGTGGGCCGCCTTCGCCACCGGTATTCCTCCAGATCTCTACGCATTTCACCGCTACACCTGGAATTCCACCCCCCTCTACAACACTCTAGTCTGCCAGTTTCGAATGCAGTTCCCGGGTTGAGCCCGGGGATTTCACATCTGACTTGACGAGCCGCCTGCGGGCGCTTTACGCCCAGTAATTCCGATTAACGCTTGCACCCTCCGTA
>denovo1759 L2_54950
CCTGTTTGCTCCCCACGCTTTCGCACCTGAGCGTCAGTTATGGTCCAGGAGATCGCCTTCGCTACCGGTATTCCTCCAGATCTCTACGCATTTCACCGCTACACCTGGAATTCTACCTCCCTCTACCAGACTCTAGTCTGCCAGTTTCGAATGCAGTTCTCGAGTTAAGCTCGGGGATTTCACATCCGACTTGACAAACCGCCTGCGTGCGCTTTACGCCCAGTAATTCCGATTAACGCTTGCACCCTCCGTA
>denovo176 L1_2489
CCCGTTTGCTACCCACGCTTTCGCACCTGAGCGTCAGTCTTTGTCCAGGGAGCTGCCTTCGCCATCGGTATTCCTCCAGATCTCTACGCATTTCACCGCTACACCAGGAATTCTACCCCCCTCTACAATACTCTAGTCTGCCAGTTTCGAATGCAGTTCCCGGGTTGAGCCCGGGGATTTCACATCCGACTTAACAGACCGCCTACGTGCGCTTTACGCCCAGTAATTCCGAATAACGCTTGCACCCTCCGTA
>denovo1760 A1_34879
CCTGTTTGCTCCCCACGCTTTCGTGCCTGAACGTCGGTGCTGGACCAGGAAGCCGCTTTCGCCACTGGTGTTCCTTCCGATATCTACGCATTTCACCGCTACACCGGAAATTCCGCTTCCCTCTTCCGCACCCTAGCTACGCAGTCTCGAATGCAATTCCCAGGTTGAGCCCGGGGCTTTCACACCCGACTTATGTAACCGTCTACGCACGCTTTACGCCCAGTAATTCCGATTAACGCTTGCACCCTCTGTA
>denovo1761 A3_2106
CCTGTTTGCTCCCCACGCTTTCGCACCTGAGCGTCAGTATTTGTCCAGGGAGCCGCCTTCGCCACCGGTATTCCTCCAGATCTCTACGCATTTCACCGCTACACCTGAAATTCTACCCCCCTCTACAATACTCTAGTCTTCCAGTTTCGAATGCAGTTCCAGGGTTAAGCCCTGGGATTTCACATCCAACTTAACAAACCGCCTGCGTGCGCTTTACGCCCAGTAATTCCGATTAACGCTTGCACCCTCCGTA
>denovo1762 A1_39542
CCTGTTTGCTCCCCACGCTTTCGCACCTCAGCGTCAGTATTGGTCCAGGTGGCCGCCTTCGCCACCGGTGTTCTTCCCAATATCTACGAATTTCACCTCTACACTCGGAATTCCACTACCCTCTCCCACACTCTAGTCTGCCAGTATCAAATGCAGTTCCCAGGTTGAGCCCGGGGATTTCACATCTGACTTTACAGACCGCCTACGTGCCCTTTACGCCCAGTAATTCCGAACAACGCTTGCACCCTCCGTA
>denovo1763 A3_12539
CCTGTTTGCTCCCCACGCTTTCGCACCTCAGCGTCAGTCTTAGTCCAGCAAGCCGCCTTCGCCACTGATGTTCCTCCAGATCTCTACGCATTTCACCGCTACACCTGGAATTCCACTTGCCTCTACAATACTCTAGTTTAGCAGTATCGAATGCAGTTCCCAGGTTGAGCCCGGGGATTTCACATCCGACTTGCCAGACCGCCTGCGTGCGCTTTACGCCCAGTAATTCCGATTAACGCTTGCACCCTCCGTA
>denovo1764 A1_38019
CCTGTTTGCTCCCCACGCTTTCGCACCTGAGCGTCAGTCTCTGTCCAGGGAGCTGCCTTCGCCACCGGTATTCCTCCAGATCTCTACGCATTTCACCGCTACACCTGGCATTCTACCTCCCTCTACAAGACTCTAGTCTACCAGTTTCGAATGCAGTTCTCGGGTTGAGCCCGGGGATTTCACCTCCGACTTGACAGACCGCCTGCGTGCGCTTTACGCCCAGTAATTCCGATTAGCGCTTGCACCCTCCGTA
>denovo1765 L2_5062
CCTGTTTGCTCCCCACGCTTTCGCACCTGAGCGTCAGTATTTGTCCAGGGGGTCGCCTTCGCCACCGGTATTCCTTCAGATCTCTACGCATTTCACCGCTACACCTGAAATTCTACCCCCCTCTACAATACTCTAGCCTGCCAGTTTTGAATGCAGTTCCCTGGTTGAGCCCGGGGATTTCACATCCAGCTTAGCAGACCGCCTGCGTGCGCTTTACGCCCAGTAATTCCGATTAACGCTTGCACCCTCCGTA
>denovo1766 L1_34345
CCTGTTTGCTCCCCACGCTTTCGCACCTCAGCGTCAGTATTTGTCCAGGAGGTCGCCTTCGCCACCGGTATTCCTCCAGATATCTACGCATTTCACCGCTACACCTGGAATTCCACCTCCCTCTACAATACTCTAGTTAGCCAGTTTCGAATGCAATTCCCAGGTTGAGCCCGGGGATTTCACATCCGACTTAACAGACCGCCTACGCGCGCTTTACGCCCAGTAATTCCGATTAACGCTTGCACCCTCCGTA
>denovo1767 L2_33857
CCTGTTTGCTCCCCACGCCTTCGCACCTGAGCGTCAGTCTTTGTCCAGGGGGCCGCCTTCGCCACCGGTATTCCTCCTGATCTCTACGCATTTCACCGCTACACCTGGAATTCTACCTCCCTCTACAAGACTCTAGTCTGACAGTTTCGAATGCACTTCCGGGGTTGAGCCCGGGGATTTCACATCCGACTT
>denovo1768 A3_12530
CCTGTTTGCTCCCCACGCTTTCGCACCTGAGCGTCAGTATTTGTCCAGGTGGCCGCCTTCGCCACCGGTATTCCTCCAGATCTCTACGCATTTCACCGCTACACCTGGAATTCTACCCCCCCCTACAAGACTCTAGCTAGCCAGTTTCGAATGCAGTTCCCCGGTTGAGCCGGGGGATTTCACATCCGACTTGACTGACCGCCTACGCGCGCTTTACGCCCAGTAATTCCGAATAACGCTTGCACCCTCCGTA
>denovo1769 L2_2286
CCTGTTTGCTCCCCACGCTTTCGCACCTGAGCGTCAGTATTGGTCCAGGGGGCCGCCTTCGCCACCGGTATTCCTCCAGATCTCTACGCATTTCACCGCTACACCTGGAATTCCACCCTCCTCTACATGACTCTAGCCTGCCAGTTTCGAATGCAGTTCCCGAGTTGAGCCCGGGGATTTCACACCCGACTTGACAGACCGCCTGCGTGCGCTTTACGCCCAGTAATTCCGATCAACGCTTGCACCCTCCGTA
>denovo177 A2_34398
CCTGTTTGCTCCCCACGCTTTCGCACCTCAGCGTCAGTCTTTGTCCAGGTGGCCGCCTTCGCCACCGGTATTCCTCCAGATCTCTACGCATTTCACCGCTACACCTGGAATTCCACCCCCCTCTACAATACTCTAGTCTGCCAGTTTCAAATGCAGTTCCCGGGTTGAGCCCTGGGATTTCACATCTGACTTGACAGACCGCCTACGCGCGCTTTACGCCCAGTAATTCCGATTAACGCTTGCACCCTCCGTA
>denovo1770 L1_12177
CCTGTTTGCTCCCCACGCTTTCGCACCTCAGCGTCAGTCTCTGTCCAGGTGGCCGCCTTCGCCACCGGTATTCCTCCAGATCTCTACGAATTTCACCGCTACACCTGGAATTCTACCCCCCTCTCCAAGACTCTAGCCTGCCAGTTTCGAATGCACTTCCCCGGTTGAGCCGTGGGCTTTCACATCTGACTTGACTAACCGCCTACGTGCGCTTTACGCCCAGTAATTCCGATTAACGCTTGCACCCTCCGTA
>denovo1771 A2_2703
CCTGTTTGCTACCCACGCTTTCGCACCTCAGCGTCAGTATCGAGCCAGGAGGCCGCCTTCGCCACCGGTATTCCTCCACATATCTACGCATTTCACCGCTACACATGGAATTCTACCTCCCTCTCTCGTACTCTAGTCGGCCAGTATCGAATGCAATTCCCAGGTTGAGCCCGGGGCTTTCACATCCGACTTAACAAACCGCCTACGCGCGCTTTACGCCCAGTAATTCCGATTAACGCTTGCACCCTCCGTA
>denovo1772 L2_62638
CCTGTTTGCTCCCCACGCTTTCGCACCTGAGCGTCAGTCTCTGGCCAGGGGGCCGCCTTCGCCACCGGTATTCCTCCAGATATCTACGCATTTCACCGCTACACCTGGAATTCTACCCCCCTCTACAAGACTCAAGCCTTCCAGTTTCGAATGCAGTTCCCGGGTTGAGCCGTGGACTTTCACATCTGACTTGACTGACCGCCTGCGTGCGCTTTACGCCCAGTAATTCCGATCAACGCTTGCACCCTCCGTA
>denovo1773 L2_9549
CCTGTTTGCTCCCCACGCTTTCGCACCTGAGCGTCAGTATTTGTCCAGGAGGCCGCCTTCGCCACCGGTATTCCTCCAGATATCTACGCATTTCACCGCTACACGTGGAATTCTACCTCCCTCTACCAGACTCTAGTCGGCCAGTATCGAATGCAGTTCCCAGGTTGAGCCCGGGGCTTTCACATCCGACTTGACAGACCGCCTGCGCGCGCTTTACGCCCAGTAATTCCGATTAACGCTTGCACCCTCCGTA
>denovo1774 L1_5604
CCTGTTCGCTCCCCACGCTTTCGCACCTCAGCGTCAATGTTTGTCCAGGGAGCCGCCTTCGCCACCGGTATTCCTCCCGATCTCTACGCATTTCACCGCTACACCTGAAATTCTACCTCCCTCTTCCACACTCTAGTCTGCCAGTTTCGAATGCAGTTCCCAGGTTGAGCCCGGGGATTTCACATCCGACTGACCAGACCGCCTGCGTGCGCTTTACGCCCAGTAATTCCGATTAACGCTTGCACCCTCCGTA
>denovo1775 A1_2905
CCTGTTTGCTCCCCACGCTTTCGAGCCTCAGTGTCAGTTACAGGCCAGAGAGCCGCTTTCGCCTCCGGTGTTCCTCCATATATCTACGCATTTCACCGCTACACATGGAATTCCACTCTCCTCTCCTGCACTCAAGTCTCCCAGTTTCCAATGCACACAATGGTTGAGCCACTGCCTTTTACATCAGACTTAAGAAACCACCTGCGCTCGCTTTACGCCCAATAAATCCGGACAACGCTTGGGACCTACGTA
>denovo1776 A2_45471
CCTGTTTGCTCCCCACGCTTTCGCACCTGAGCGTCAGTCTTAGGCCAGGGTGCCGCCTTCGCCACCGGTATTCCTCCAGATCTCTACGCATTTCACCGCTACACCTGGAATTCTACATCCCTCTACAAGACTCTAGTCTGCCAGTTTCGAATGCAGTTCCCAGGTTCAGCCCGGGGATTTCACATCCGACTTGACAGACCGCCTGCGTACGCTTTACGCCCAGTAATTCCGATTAACGCTTGCACCCTCCGTA
>denovo1777 L2_60197
CCTGTTTGCTCCCCACGCTTTCGTCCCTCAGTGTCAGTATTGTGCCAGGGGGTTGCCTTCGCCATCGGTATTCTTTCTGATCTCTACGCATTTCACCGCTACACCAGAAATTCTACCCCCCTCTCACATACTCTAGCGAGCCAGTTTTGGATGCAATTCCAAGGTTGAGCCCTGGGCTTTCACATCCAACTTGACAAGCCACCTACGGACGCTTTACGCCCAGTAAATCCGATTAACGCTTGCACCCTCCGTA
>denovo1778 A3_16407
CCTGTTTGCTCCCCACGCTTTCGCACCTGAGCGTCAGTCTTGGTCCAGGAGGCCGCCTTCGCTACCGGTATTCCTCCAGATCTCTACGCATTTCACCGCTACACCTCGAATTCTACCCCCCTCTACAAGACTCTAGTCTGCCAGTTTCGAATGCAGTTCTCGAGTTGAGCCCGGGGATTTCACATCCGACTTGACAGACCGCCTGCGTGCGCCTTACGCCCAGTAATTCCGAATAACGCTTGCACCCTCCGTA
>denovo1779 L1_32836
CCTGTTTGCTCCCCACGCTTTCACGCCTCAGCGTCAGTAATGTCCCAGAGGATCGCCTTCGCTATCGGTATTCCTAGTGATATCTACGGATTTTACCGCTACACCTCGAATTCTATCTTCCCCTTCCATACTCTAGTTTACCAGTTTCAAATGCAGTTCTATGGTTGAGCCATAGGATTTCACATCTGACTTAACAACCCGCCTACGTGTCCTTTACGCCCAGTGATTCCGAATAACGCTTGCTCCCTCCGTA
>denovo178 L2_60621
CCTGTTCGATCCCCACGCTTTCGTGCCTGAGCGTCAGTTACGACTTAGTAAGCTGCCTACGCAATCGGTGTTCTGTGTAATATCTAAGCATTTCACCGCTACATTACACATTCCGCCTACCTCAATCGCACTCAAGAATAACAGTATCAATGGCAATTCTACAGTTAAGCTGCAGGATTTCACCACTGACTTATTATCCCGCCTACGCACCCTTTAAACCCAATAAATCCGGATAACGCTTGCACCCTCCGTA
>denovo1780 L1_50713
CCTGTTTGCTCCCCACGCTTTCGCACCTCAGCGTCAGTCTTAGTCCAGGAAGCCGCCTTCGCCACCGATATTCCTCCAGATCTCTACGCATTTCACCGCTACACCCGGAATTCTACTCCCCTCTACTAGACTCTAGTCTGCCAGTTTCGAATGCAATTCCCGGGTTGAGCCCGGGGATTTCACATCCGACTTGCCTGACCACCTGCGCGCGCTTTACGCCCAGTAATTCCGATTAACGCTTGCACCCTCCGTA
>denovo1781 L2_26457
CCTGTTTGCTCCCCACGCTTTCGCATCTCAGCGTTAGTCTTAGCCCAGGGAGGCGCCTTCGCCATCGGTATTCCTTCAGATCTCTACGCATTTCACCGCTACACCTGGAATTCTCCCCCCCTCTACAAGACTCTAGTCTGCCAGTTTCGAATGCAGTTCCCGGGTTGAGCCCGGGGATTTCACATCCGACTTGACAGACCGCCTGCGTGCGCTTTACGCCCAGTAATTCCGATTAACGCTTGCACCCTCCGTA
>denovo1782 L2_57768
CCTGTTCGCTCCCCACGCTTTCGTGCCTCAGCGTCAGTGTCGGTCTAGTAAGCTGCCTACGCAATTGGTGTTCTGTGTAATATCTAAGCATTTCACCGCTACATTACACATTCCGCCTACCTCAACCGAACTCAAGATTAACAGTATCAATGGCAGTTTCTCGGTTGAGCCGAAAGATTTCACCACTGACTTATTAATCCGCCTACGCACCCTTTAAACCCAATGAATCCGGATAACGCTTGCATCCTCCGTA
>denovo1783 L1_10159
CCTGTTTGCTACCCACGCTTTCGCACCTCAGCGTCAGTGACGAGCCAGAGAGCTGCCTCCGCCATTGGTATTCCTTCTGATATCTACGCATTTCACCGCTACACCAGAAATTCTACTCTCCTCTCTCGCACTCTAGCTTAGTAGTTTTGGATGCAGTTCCTAGGTTGAGCCCAGGGCTTTCACATACAACTTGCTAAACCGCCTACGCGCGCTTTACGCCCAGTAATTCCGATTAACGCTTGG
>denovo1784 A2_13913
CCTGTTCGCTCCCCACGCTTTCGCACCTGAGCGTCAGTCTTTGTCCAGGGAGCCGCCTTCGCTACCGGTATTCCTCCAGATATCTACGCATTTCACCGCTACATCTGGAATTCTACCTCCCTCTACAAGACTCTAGTCTGCCAGTATCGAATGCAGTTCCCGGGTTGAGCCCGGGGATTTCACATCCGACTTGACAGACCGCCTGCGTGCCCTTTACGC
>denovo1785 L2_5713
CCTGTTTGCTCCCCACGCTTTCGCACCTGAGCGTCAGTATCGGTCCAGGAGGCCGCCTTCGCCACCGGTATTCCTCCACATATCTACGCATTTCACCGCTACACCTGGAATTCTACCTCCCTCTCCCATACTCTAGTCGGCCAGTTTCGAATGCAGTTCCCGGGTTGAGCCCGGGGATTTCACATCCGACTTGACAAACCGCCTGCGCGCGCTTTACGCCCAGTAATTCCGATTAACGCTTGCACCCTCCGTA
>denovo1786 L2_55958
CCTGTTTGCTCCCCACGCTTTCGCACCTGAGCGTCAGTCTTTGTCCAGGGGGCCGCCTTCGCCACCGGTATTCCTCCAGATCTCTACGCATTTCACCGCTACACCTGAAATTCTACTCCCCCCTACTAGACTCTAGTCAGCCAGTTTCGAATGCAGTTCCCGGGTTGAGCCCGGGGATTTCACATCTGACTTGACATACCGCCTGCGTGCGCTTTACGCCCAGTAATTCCGATTAACGCTCGCACCCTCCGTA
>denovo1787 A3_2035
CCTGTTTGCTCCCCACGCTTTCGCACCTGAGCGTCAGTATTTGCCCAGGGGGCCGCCTTCGCAACCGGTATTCCTCCAGATCTCTACGCATTTCACCGCTACACCTGAAACTCTACCCCCCTCTACAAGACTCTAGTCTGCCAGTTTCGAATGCAGTTCCCGAGTTGAGCTCGGGGATTTCACATCCGACTTAACAGACCGCCTGCGTGCGCTTTAAGCCCAGTAAATCCGATTAACGCTTGCACCCTCCGTA
>denovo1788 A3_7517
CCTGTTTGCTCCCCACGCTTTCGCCCCTCAGCGTCAGTATCGAGCCAGGTTGCCGCCTTCGCCACCGGTGTTCTTCCCAATATCTACGAATTTCACCTCTACACTGGGAATTCCACAACCCTCTCTCGAACTCTAGTCAATGTGTCTCAAATGCAGTCCCCAGGTTAAGCCCGGGGATTTCACATCTGACTGCGTCAACCGCCTACGCGCCCTTTACGCCCAGTTATTCCGAGCAACGCTAGCCCCCTTCGTA
>denovo1789 L2_50367
CCTGTTCGCTACCCACGCTTTCGCGCCTCAGCGTCAGTCTTGGTCCAGTGAGCTGCCTTCGCCATCGGTGTTCCTCCTGATATCTACGCATTTCACCGCTACACCAGGAATTCCGCCCACCTCTACAATACTCAAGCCTGCCAGTTTCAAATGCAGTTCCTGGGTTGAGCCCGGGGATTTCACATCTGACTTAACAGACCGCCTACGCGCCCTTTACGCCCAATAATTCCGAATAACGCTTGCACCCTCCGTA
>denovo179 A3_7906
CCTGTTTGCTCCCCACGCTTTCGCACCTGAGCGTCAGTCAGTGTCCAGGGAGCCGCCTTCGCCACCGGTATTCCTCCTGATCTCTACGCATTTCACCTCTACACCAGGAATTCTACCTCCCTCTCCACTACTCAAGTCTGCCAGTTTCGAATGCAGTTCCCGGGTTGAGCCCGGGGATTTCACACCTGACTTAACGGTCCGCCTACACGCGCTTTACGCCCAGTAATTCCGAGTAACGTTTGCACCCTCCGTA
>denovo1790 A3_29411
CCTGTTCGCTCCCCACGCCTTCGCTCCTGAGCGTCAGTATTTGTCCAGGGAGCCGCCTTCGCCACCGGTATTCCTCCAGATCTCTACGCATTTCACCGCTACACCTGGAATTCTACTCCCCTCTACAGGACTCAAGCCAGCCAGTTTCGAATGCACTTCCCGGGTTGAGCCCGGGGATTTCACATCCGACTTGACAGACCGCCTGCGTGCGCTTTACGCCCAGTAATTCCGATTAACGCTTGCACCCTCCGTA
>denovo1791 L2_10470
CCTGTTTGCTCCCCACGCTTTCGCACCTCAGCGTCAGTATTTGCCCAGGAGGCCGCCTTCGCCACTGGTATTCCTTCAGATCTCTACGCATTTCACCGCTACACCGGGAATTCTACCTCCCTCTACCATACTCTAGCTTGCCAGTTTCGAATGCAGTTCCCGGGTTGAGCCCGGGGATTTCACATCCGACTTGACAAGCCGCCTACGTGCGCTTTACGCCCAGTAATTCCGATTAACGCTTGCACCCTCCGTA
>denovo1792 L2_14825
CCTGTTTGCTCCCCACGCTTTCGCACCTCAGCGTCAGTATTGGTCCAGGGAGCCGCCTTCGCCACCGGTATTCCTCCAGATCTCTACGCATTTCACCTCTACACCTGGAATTCTACCTCCCTCTACAGTACTCTAGTTTGACAGTTTCGAATGCAGTTCCTGGGTTGAGCCCGGGGATTTCACATCTGACTTAACCGACCGCCTGCGTGCCCTTTACGCCCAGTTATTCCGATCAACGCTTGCACCCTCCGTA
>denovo1793 L2_31125
CCTGTTTGCTCCCCACGCTTTCGCACCTGAGCGTCAGTCTCTGTCCAGAGGGCCGCCTTCGCCACCGGTATTCCTCCAGATCTCTACGCATTTCACCGCTACACCTGGAATTCTACCATCCTCTACAGTACTCTAGCCTGCCAGTTTCGAATGCAGTTCCCTGGTTGAGCCCGGGGATTTCACATCCGACTTGACAGACCGCCTGCGTGCGCTTTACGCCCAGTAATTCCGATTAACGCTTGCACCCTCCGTA
>denovo1794 L2_26858
CCTGTTTGCTCCCCACGCTTTCGCACCTGAGCGTCAGTCTTTGTCCAGGTGGCCGCCTTTGCCACCGGTATTCCTTCAGATCTCTACGCATTTCACCGCTACACCTGAAATTCTACCCCCCTCTACAAGACTCTAGCTTGCCAGTTTCGAATGCAGTTCCCGGGTTGAGCCCGGGGATTTCACATCAGACTTGACATACCGCCTACGTGCGCTTTACGCCCAGTAATTCCGATTAACGCTTGCACCCTCCGTA
>denovo1795 L1_9496
CCTGTTTGCTCCCCACGCTTTCGCACCTGAGCGTCAGTACTTGTCCAGGGGGCCGCCTTCGCCACCGGTATTCCTCCAGATCTCTACGCATTTCACCGCTACACCTGGAATTCTACTCCCCTCTACAAGACTCTAGTCTGCCAGTATCGAATGCAGTTCCCGGGTTGAGCCCGGGGATTTCACATCCAACTTGTCAGACCGCCTGCGTGCGCTTTACGCCCAGTAATTCCGATCAACGCTTGCCCCCTCCGTA
>denovo1796 L2_26855
CCTGTTCGCTCCCCACGCTTTCGTACCTCAGCGTCAGTATTTGTCCAGGGGGCCGCCTTCGCCACTGGTATTCCTCCTAATCTCTACGCATTTCACCGCTACACTAGGAATTCTACCCCCCTCTACCATACTCTAGTCTGCCAGTTTCAAATGCAGTTCCCAGGTTAAGCCCGGGGCTTTCACATCTGACTAAACAAACCGCCTACGTACGCTTTTCGCCCAGTAATTCCGATTAACGCTTGCACCCTCCGTA
>denovo1797 A3_29709
CCTGTTTGCTCCCCACGCTTTCGCTCCTGAGCGTCAGTCTTTGTCCAGGTAGCCGCCTTCGCCACCGGTATTCTTCCAGATCTCTACGCATTTCACCGCTACACCTGGAATTCCACTCCCCTCTACAAGACTCTAGCCTGCCAGTTTCGAATGCAGTTCTCAGGTTGAGCCCTGGGATTTCACATCTGACTTAACAGACCGCCTGCGTGCGCTTTACGCCCAGTAATTCCGATTAACGCTTGCACCCTCCGTA
>denovo1798 L2_63645
CCTGTTTGCTCCCCACGCTTTCGCACCTGAGCGTCAGTATTTGTCCAGGGGGCCGCCTTCGCCACCGATATTCCTCCAGATCTCTACGCATTTCACCGCTACACCTGGAATTCTACCCACCTCTACAAGACTCTAGACTGCCAGTTTCAAATGCAGTTCCCAGGTTGAGCCCGGGGATTTCACATCTGACTTAACAGTCCGCCTGCGTGCGCTTTACGCCCAGTAATTCCGATTAACGCTTGCACCCTCCGTA
>denovo1799 L1_40670
CCTGTTTGCTCCCCACGCTTTCGCACCTCAGCGTCAGTCTTGGCCCAGAGGGCCGCCTTCGCCACCGGTATTCCTCCTGATCTCTACGGATTTCACCTCTACACCTGGAATTCCACCCTCCTCTACCAGACTCTAGTTTACCAGTTTCAAATGCAGTTCCAGGGTTGAGCCCGGGGATTTCACATCTGACTTGATAGCCCGCCTACGTGCGCTTTACGCCCAGTAATTCCGAATAACGCTTGCACCCTCCGTA
>denovo18 L1_49610
CCTGTTTGCTCCCCACGCTTTCGCACCTGAGCGTCAGTCTTTGTCCAGGTTGCCGCCTTCGCCACCGGTATTCCTCCAGATCTCTACGCATTTCACCGCTACACCTGGAATTCTACTCCCCTCTACAAGACTCTAGTCTGTCAGTTTCGAATGCAGTTCCCAGGTTAAGCCCGGGAATTTCACATCCGACTTTACAGACCGCCTGCGTGCCCTTTACGCCCAGTAATTCCGATTAACGCTTGCCCCCTCCGTA
>denovo180 A2_31124
CCTGTTTGCTCCCCACGCTTTCGCCCCTGAGCGTCAGTCTTGGTCCAGGGGACCGCCTTCGCCATCGGTATTCCTCCAGATCTCTACGCATTTCACCGCTACACCTGGAATTCTATCCCCCTCTACAGTACTCTAGTCTGCCAGTTTCGAATGCAGTTCCCGGGTTGAGCCCGGGGATTTCACATCTGACTTGACAAGCCGCCTGCGGGCGCTTTACGCCCAGTAATTCCGATTAACGCTTGCACCCTCCGTA
>denovo1800 L2_18831
CCTGTTTGCTCCCCACGCTTTCGCACCTCAGCGTCAGTCTTTGTCCAGGAGGTCGCCTTCGCCACTGGTATTCCTCCAGATCTCTACGCATTTCACCGCTACACCTGGAATTCTACCTCCCTCTACAAGACTCTAGCCTGCCAGTATCGAATGCAGTTCCCGGGTTGAGCCCGGGGATTTCACATCTGACTTGCCAGACCGCCTGCGTGCGCTTTACGCCCAGTAATTCCGATTAACGCTTGCACCCTCCGTA
>denovo1801 L2_18832
CCTGTTTGCTCCCCACGCTTTCGCACCTCAGCGTCAGTCTTAGTCCAGGTAGCTGCCTTCGCCATTGGTATTCCTCCAGATATCTACGCATTTCACCGCTACACCTGGAATTCTACTACCCTCTACTATACTCTAGTCAGGCAGTTTCACATGCAGTTCCCGGGTTGAGCCCGGGGATTTCACATCCGACTTGCCAAACCGCCTACGTGCGCTTTACGCCCAGTAATTCCGATTAACGCTTGCACCCTCCGTA
>denovo1802 L2_29936
CCTGTTTGCTCCCCACGCTTTCGCACCTGAGCGTCAGTATTTGTCCAGGTGGCCGCCTTCGCCACCGGTATTCCTCCCGATCTCTACGCATTTCACCTCTACACCTGGAATTCTACCACCCTCTACAATACTCTAGTTCGCCAGTTTCGAATGCAGTTCCCGGGTTGAGCCCTGGGCTTTCACATCTGACTTAACAGGCCGCCTGCGTGCGCTTTACGCCCAGTAATTCCGATCAACGCTTGCACCCTCCGTA
>denovo1803 A1_5875
CCTGTTTGCTCCCCACGCTTTCGCGCCTCAGCGTCAGTATCGAGCCAGGTTGCCGCCTTCGCCACCGGTGTTCTTCCCAATATCTACGAATTTCACCTCTACACTGGGAATTCCACAACCCTCTCTCGACCTCTAGTCTATGCGTCTCAAATGCAGTTCCCCAGTTAAGCCCAGGTATTTCACACCTGACTGCCTAATCCGCCTACGCGCCCTTTACGCCCAATCATTCCGAGCAACGCTCGCCCCCTTCGTA
>denovo1804 A2_28153
CCTGTTCGCTACCCACGCTTTCGTGCATCAGCGTCAATTATAGCTTAGTAAGCTGCCTTCGCAATCGGTGTTCTGTGTTATATCTATGCATTTCACCGCTACACAACACATTCCGCCTACCTCAACTAAATTCAAGAATAACAGTATCAATGGCAGTTTTACAGTTAAGCTGCAAGATTTCACCACTGACTTATTATTCCGCCTACGCACCCTTTAAACCCAATAAATCCGGATAACGCTCGCACCCTCCGTA
>denovo1805 A2_22385
CCTGTTTGCTCCCCACGCCTTCGCACCTGAGCGTCAGTATTTGTCCAGGGAGCCGCCTTCGCCACCGGTATTCCTCCTGATCTCTACGCATTTCACCGCTACACCTGGAATTCCACTCTCCTCTACAAGACTCTAGTCTGCCAGTTTCAAATGCAGTTCCCGGGTTGAGCCCGGGGATTTCACATCTGACTTGACAGACCGCCTGCGTGCGCTTTACGCCCAGTAATTCCGATTAACGCTTGCACCCCCCGTA
>denovo1806 L2_29939
CCTGTTTGCTCCCCACGCTTTCGCACCTGAGTGTCAGTATTTGTCCAGGGAGTCGCCTTCGCCACCGATATTCCTCCAGATATCTACGCATTTCACCGCTACACCTGGAATTCTACTTCCCTCTACAAGACTCTAGTCTACCAGTTTCGAATGCAGTTCCCGGGTTGAGCCCGGGGATTTCACATCCGACTTGCCAGACCACCTGCGTGCGCTTTACGCCCAGTAATTCCGATTAACGCTTGCACCCTCCGTA
>denovo1807 A1_35050
CCTGTTTGCTCCCCACGCTTTCGCACCTCAGCGTCAGTCTTTGTCCAGGGGGCCGCCTTCGCCACCGGTATTCCTCCAGATCTCTACGCATTTCACCGCTACACCTGGAATTCTACCTCCCTCTACAAAACTCTAGTCTGCCAGTATCGATGGCAGTTCCCGGGTTGAGCTCGAGGATTTCACATCTGACTTATCAGACCGCCTACGTACGCTTTACGCCCAATAATTCCGATTAACGCTTGCACCCTCCGTA
>denovo1808 L1_45173
CCTGTTTGCTCCCCACGCTTTCGCACCTGAGCGTCAGTCTTAGTCCAGCAGGCCGCCTTCGCCACTGATGTTCCTCCAGATATCTACGCATTTCACCGCTACACCTGGAATTCTACTTGCCTCTTCAGTACTCTAGTCTGCCAGTATCGAATGCAGTTCCCGGGTTGAGCCCGGGGCTTTCACATCCGACTTGACAGACCGCCTGCGTGCGCTTTACGCCCAGTAATTCCGATTAACGCTTGCACCCTCCGTA
>denovo1809 L1_10372
CCTGTTTGCTCCCCACGCTTTCGCACCTGAGCGTCAGTCTTGGTCCAGGAGGCCGCCTTCGCCACCGGTATTCCTCCAGATCTCTACGCATTTCACCGCTACACCGGGAATTCCACCCCCCCCTACAAGACTCTAGTTTGCCAGTTTCGAATGCAGTTCCCGGGTTGAGCACTGGGATTTCACATCCGACTTGACAGACCGCCTGCGTGCGCTTTACGCCCAGTAATTCCGATTAACGCTTGCACCCTCCGTA
>denovo181 L2_41199
CCTGTTTGCTCCCCACGCTTTCGCACCTGAGCGTCAGTATCTGTCCAGGGGGCCGCCTTCGCCACTGATATTCCTCCAGATCTCTACGCATTTCACCGCTACACCTGAAATTCTACCCCCCTCTACAATACTCTAGACTGCCAGTTTCGAATGCAGTTCCCGGGTTGAGCCCGGGGATTTCACATCAGACTTGACAGACCGCCTGCGTGCGCTTTACGCCCAGTAATTCCGATTAACGCTTGCACCCTCCGTA
>denovo1810 A1_23133
CCCGTTTGCTCCCCACGCTTTCGTACCTGAGCGTCAGTGTTTGTCCAGGGGGCCGCCTTCGCCTCCGGTATTCCTCCAGATCTCTACGCATTTCACCGCTACACCTGGAATTCTACCCCCCTCTACAAGACTCTAGTCTGCCAGTTTCGAATGCATTTTCCGGGTTGAGCTCTGGGATTTCACATCCGACTTGACAGACCGCCTGCGTGCGCTTTACGCCCAGTAATTCCGATTAACGCTTGCACCCTCCGTA
>denovo1811 A1_27144
CCTGTTTGCTCCCCACGCTTTCGCGCCTCAGCGTTAGTATCGAGCCAGGATGCCGCCTTCGCCACCGGTGTTCTTCCCAATATCTACGAATTTCACCTCTACACTGGGAATTCCACATCCCTCTACCGTCCTCTAGTCTATGCGTCTCAAATGCAGTTCTGAGGTTAAGCCTGAGGATTTCACATCTGACTGCATAAACCGCCTACGCGCCCTTTGCGCCCAGTCATTCCGAGCAACGCTAGCCCCCTTCGTA
>denovo1812 L2_4288
CCTGTTTGCTCCCCACGCTTTCGCACCTGAGCGTCAGTCTTTGTCCAGGGGGCCGCCTTCGCCACCGGTATTCCGCCAGATCTCTACGCATTTCACCGCTACACCTGGCATTCTGCCTACCTCTACAACACTCTAGAATGCCAGTTTCGAAGGCAGTTCTCGGGTTGAGCCCGGGGATTTCACATCTGACTTATCTGACCGCCTGCGTGCGCTTTACGCCCAGTAATTCCGATTAACGCTTGCACCCTCCGTA
>denovo1813 A1_33239
CCTGTTTGCTCCCCACGCTTTCGCACCTCAGCGTCAGTATTGGTCCAGGAGGTCGCCTTCGCCACTGGTGTTCCTCCAGATATCTACGCATTTCACCGCTACACCTGGAATTCTACCTCCCTCTACCATACTCTAGTCTAGCAGTTTCCAATGCAGTTCCCAGGTTAAGCCCGGGGATTTCACATCCGACTTGCCAACCCGCCTACGCGCGCTTTACGCCCAGTAATTCCGATTAACGCTTGCACCCTCCGTA
>denovo1814 L2_9813
CCTGTTTGCTCCCCACGCTTTCGCACCTTAGCGTCAGTATTTTTCCAGGGGTCCGCCTTCGCTATCGGTATTCTTAGTGATATCTACGCATTTCACCGCTACACCACGAATTCTACCCCCCTCTCCAAGACTCTAGTTAACCAGTTTCGAATGCAGTTCTACAGTTGAGCTGTAGGATTTCACATCTGACTTGACTACCCGCCTACGGGCCCTTTACGCCCAGTGATTCCGAATAACGCTTGCACCCTCCGTA
>denovo1815 A1_42012
CCTGTTCGCTCCCCACGCTTTCGCCCCTCAGCGTCAGTATCTGCCCAGAGACCCGCCTTCGCCACCGGTGTTCCTCCTGATCTCTGCGCATTCCACCGCTACACCAGGAATTCCAGTCTCCCCTACCGGACTCTAGTCCGCCCGTATCTACCGCAGGCCCGGGGTTGAGCCCCGGGTTTTCACGGCAGACGCAACGGACCGCCTACGAGCGCTTTACGCCCAATAATTCCGGACAACGCTTGCACCCTACGTA
>denovo1816 A2_15473
CCTGTTTGCTCCCCACGCTTTCGCACCTCAGCGTCAGTATTTTACCAGGAAGCCGCCTTCGCCACTGGTATTCCTCCACATATCTACGCATTTCACCGCTACACATGGAATTCTACCTCCCTCTTTAATACTCTAGTTTGCCAGTATCGAATGCAGTTCCCAGGTTGAGCCCTGGGATTTCACATCTGACTTAACAAACCGCCTGCGGGCGCTTTACGCCCAGTAATTCCGATTAACGCTTGCACCCTCCGTA
>denovo1817 A3_6335
CCTGTTTGCTCCCCACGCTTTCGCGCCTCAGCGTCAGTATCGAGCCAGGTTGCCGCCTTCGCCACCGGTGCTCCTCCCAATATCTACGAATTTCACCTCTACACTGGGAATTCCACAACCCTCTCTCGAACTCTAGTCAATGAGTCTCAAATGCAGTTCCCAGGTTAAGTCCGGGGATTCCACATCTGACTGCATCAACCGCCTACGCGCCCTTTACGCCCAGTCATTCCGAGCAACGCTAGCCCCCTTCGTA
>denovo1818 L2_14312
CCTGTTTGCTCCCCACGCTTTCGCACCTGAGCGTCAGTCTCTGTCCAGGGGGCCGCCTTCGCCACTGGTATTCCTCCAGATCTCTACGCATTTCACCGCTACACCTGGAATTCCACACCCCTCTGCTAGACTCTAGTCTGCCAGTTTCGAATGCAGTTCCCGGGTTGAGCCCGGGGCTTCCACATCCGACTTGACAGACCGCCTACGTGCGCTTTACGCCCAGTAATTCCGATTAACGCTTGCACCCTCCGTA
>denovo1819 A3_39163
CCTGTTTGCTCCCCACGCTTTCGCACCTCAGCGTCAGTCTTGACCCAGGTGGCCGCCTTCGCCACTGGTGTTCCTCCGGATATCTACGCATTTCACCGCTACACCCGGAATTCCGCCACCCTCTGTCAGACTCTAGTCAAGCAGTATCAAATGCAGTTCCCAGGTTGAGCCCGGGGCTTTCACATCTGACTGACTTGACCGCCTGCGTGCGCTTTACG
>denovo182 A1_56120
CCTGTTTGCTCCCCACGCTTTCGCACCTCAGCGTCAGTATTTGTCCAGGGGGCCGCCTTCGCCACCGGTATTCCTCCAGATCTCTACGCATTTCACCGCTACACCTGGAATTCTACCTCCCTCTCCAGTACTCTAGTCTGCCAGTTTCGAATGCAGTTCCAGGGTTGAGCCCGGGGCTTTCACATCCGACTTGACAGACCGCCTGCGCGCGCTTTACGCCCAGTAATTCCGATTAACGCTTGCACCCCCCGTA
>denovo1820 L1_39150
CCTGTTTGCTCCCCACGCTTTCGCACCTGAGCGTCAGTCTTAGTCCAGGGGGCCGCCTTCGCCACCGGTATTCCTCCAGATCTCTACGCATTTCACCGCTACACCTGGAATTCTACCCCCCTCTACTAGACTCTAGTCTGCCAGTTTCGAATGCAGTTCACGGGTTGAGCACGAAGATTTCACATCAGACTTGTCATACCGCCTGCGTGCGCTTTACGCCCAATAATTCCGATTAACGCTCGCACCCTCCGTA
>denovo1821 L2_64237
CCTGTTTGCTCCCCACGCTTTCGCACCTCAGCGTCAGTATCTGTCCAGGAGGCCGCCTTCGCCACCGGTATTCCTCCCAATATCTACGCATTTCACCGCTACACTTGGAATTCTACCTCCCTCTCCTGAACTCTAGTATGCAAGTTTCGAATGCAGTTCCTAGGTTGAGCCCGGGGATTTCACATCCGACTTTACAGACCGCCTACGTGCGCTTTACGCCCAGTAATTCCGATTAACGCTTGCACCCTCCGTA
>denovo1822 A1_50313
CCTGTTTGCTCCCCACGCTTTCGCACATGAGCGTCAGTCTTGGCCCAGGGGGTTGCCTTCGCCACCGGTATTCCTCCACATCTCTACGCATTTCACTGCTACACCTGGAATTCCATCCCCCTCTGCAGGACTCTAGTCTGACAGTTACAAATGCAGTTCCCAGGTTGAGCCCGGGGATTTCACATCCGACTTATCAGACCGCCTGCGCGCGCTTTGCGCCCAGTAATTCCGATTAACGCTTGCACCCTCCGTA
>denovo1823 A3_3655
CCCGTTTGCTCCCCACGCTTTCGCACCTTAGCGTCAGTCTTTGTCCAGGAGGCCGCCTTCGCCACCGGTATTCCTCCTGATCTCTACGCATTTCACCGCTACACCAGGAATTCTACCTCCCTCTACAAGACTCTAGTCTGCCAGTTTCCAATGCAGTTCCCGGGTTGAGCCAGGGGATTTCACATCAGACTTGCCAGACCGCCTGCGCGCGCTTTACGCCCAGTAATTCCGAATAACGCTTGCACCCTCCGTA
>denovo1824 L2_18236
CCCGTTTGCTCCCCACGCTTTCGCACCTCAGCGTCAGTCTTAGACCAGCAAGTCGCCTTCGCCACTGATGTTCCTCCGGATCTCTACGCATTTCACCGCTACACCTGGAATTCCACTTGCCTCTACTAGACTCTAGTCTGCCAGTATCGAATGCAGTTCCCAGGTTGAGCCCGGGGATTTCACATCCGACTTGACATACCGCCTGCGTGCGCTTTACGCCCAGTAATTCCGATTAACGCTTGCACCCTCCGTA
>denovo1825 L2_58925
CCTGTTTGCTCCCCACGCTTTCGCACCTGAGCGTCAGACTTTGTCCAGGGGGCCGCCTTCGCCACCGGTATTCCTCCAGATCTCTACGCATTTCACCGCTACACCTGGAATTCTACCCGCCTCTGCATGACTCTAGCTTAGCAGTTTTGAATGCAGTTCCCGAGTTGAGCCCGGGGATTTCACATCCAACTTGACATACCGCCTGCGTGCGCTTTACGCCCAGTAATTCCGATCAACGCTTGCACCCTCCGTA
>denovo1826 A1_13350
CCCGTTTGCTCCCCTAGCTTTCGCACCTGAGCGTCAGTCTCGGTCCAGGGGGCCGCCTTCGCCACTGGTATTCCTCCAGATCTCTACGCATTTCACCGCTACACCTGGAATTCTACCCGCCTCTACCGGACTCTAGTCTGCCAGTTTCGAATGCCGTTCCAGGGTTGAGCCCGGGGATTTCACATCCGACTTGACAGGCCGCCTGCGTGCGCTTTACGCCCAGTCATTCCGAATAACGCTTGCACCCTCCGTA
>denovo1827 L2_2073
CCTGTTTGCTCCCCACGCTTTCGCACCTCAGCGTCAGTATCAGTCCAGGGGGCCGCCTTCGCCACTGATGTTCCTCCAGATCTCTACGCATTTCACCGCTACACTGGAAATTCCACCACCCTCTACAGTACTCTAGTCTGCCAGTTTGGAATGCAGTTCCCAGGTTGAGCCCGGGGCTTTCACATCCCACTTGACAGACCGCCTGCGTGCGCTTTACGCCCAGTAATTCCGATTAACGCTTGCACCCTCCGTA
>denovo1828 L2_8639
CCTGTTTGCTCCCCACGCTTTCGCACCTGAGCGTCAGTATCTGTCCAGGGGGCCGCCTTCGCCACCGGTATTCCTCCAGATCTCTACGCATTTCACCTCTACACCTGGAATTCCACTCTCCTCTACAATACTCTAGTCTGCCTGTTTCGAATGCAGTTCCCGGGTTGAGCCCTGGGATTTCACATCCGACCGGACAGACCGCCTGCGTGCGCTTTACGCCCAGTAATTCCGATTAACGCTTGCACCCCCCGTA
>denovo1829 L2_55030
CCTGTTTGCTCCCCACGCTTTCGCACCTCAGCGTCAGTATTAGTCCAGGAAGTCGCCTTCGCCACCGGTATTCCTCCAGATCTCTACGCATTTCACCGCTACACCTGGAATTCCACTTCCCTCTACTATACTCTAGTCAACCAGTTTCAAATGCAGTTCCCAGGTTGAGCCCGGGGCTTTCACATCTGACTTACCTAACCGCCTACGTGCGCTTTACGCCCAGTAATTCCGATTAACGCTTGCACCCTCCGTA
>denovo183 L2_56512
CCTGTTTGCTACCCACGCTTTCGCACCTGAGCGTCAGTCTCTGTCCAGGGAGCCGCCTTCGCCACCGGTATTCCTCCAGGTCTCTACGCATTTCACCGCTACACCTGGAATTCTACCCCCCTCTCCAAGACTCTAGTCTGCCAGTTTCGAATGCAGTTCCTGGGTTGAGCCTAGGGCTTTCACATCTGACTTGACAGACCGCCTGCGTGCGCTTTACG
>denovo1830 L1_4008
CCTGTTTGCTCCCCACGCTTTCGCACCTGAGCGTCAGTCTTTGGCCAGGTGGCCGCCTTCGCCACCGGTATTCCTCCAGATCTCTACGCATTTCACCGCTACACCTGGAATTCTACCCCCCTCTACAAGACTCTAGCTAGCCAGTTTCAAATGCAGTTCCCGGGTTGAGCCCGGGGATTTCACATCCGACTTGACAGGCCGCCTACGTGCGCTTTACGCCCAGTAATTCCGATCAACGCTTGCACCCTCCGTA
>denovo1831 L1_48318
CCCGTTTGCTCCCCACGCTTTCGCGCCTGAGCGTCAGTATTTGTCCAGGAGGCCGCCTTCGCCATCGGTATTCCTCCAGATCTCTACGCATTTCACCGCTACACCTGTAATTCTATCTCCCCCTACAAGACTCTAGTCTGCCAGTTTCGAATGCAGTTCCCTGGTTGAGCCCGGGGATTTCACATCCGACTTGACAGACCGCCTGCGTGCGCTTTACGCCCAGTAATTCCGATTAACGCTTGCACCCTCCGTA
>denovo1832 A3_1580
CCTGTTTGCTCCCCACGCTTTCGCACCTGAGCGTCAGTATTTGTCCAGGGGGCCGCCTTCGCCACCGGTATTCCTCCAGATCTCTACGCATTTCACCGCTACACCTGGAATTCTACCCCCCTCTGAATGACTCTAGCCTGCCAGTTTTGAGTGCAGTTCCCGGGTTGAGCCCGGGGATTTCACATTCGACTTGACAGACCGCCTGCGTGCGCTTTACGCCCAGTAATTCCGATTAACGCTTGCACCCTCCGTA
>denovo1833 A3_24369
CCTGTTTGCTACCCACGCTTTCGCACCTGAGCGTCAGTATTTGTCCAGGGGGCCGCCTTCGCCACCGGTATTCCTTCAGATCTCTACACATTTCACCGCTACACCTGAAATTCTACCCCCCTCTACCAGACTCTAGTCTGCCAGTTTCGAATGCAGTTCCCGGGTTGAGCCCGGGGATTTCACATCTGACTTGACAAACCGCCTACGTACGCTTTACGCCCAGTAATTCCGATTAACGCTTGCACCCTCCGTA
>denovo1834 A1_15817
CCTGTTTGCTCCCCACGCCTTCGCGCCTCAGCGTCAGTATTGGTCCAGGGGGCCGCCTTCGCCACCGGTGTTCCTCCAGATCTCTACGCATTTCACCGCTACACCTGGAATTCTACTCCCCTCTACAAGACTCAAGTCTGCCAGTTTCAAATGCACTTCCCGGGTTGAGCCCGGGGCTTTCACATCTGACTTAACAGACCGCCTGCGTGCGCTTTACGCCCAGTAATTCCGATTAACGCTTGCACCCTCCGTA
>denovo1835 L2_8632
CCTGTTTGCTCCCCACGCTTTCGCACCTCAGCGTCAGTCTTGCCCCAGGGGGCCGCCTTCGCCACCGGTATTCCTCCAGATCTCTACGCATTTCACCGCTACACCTGGAATTCCACCACCCTCTGACAGACTCTAGCCAGCCAGTATCAAATGCAGTTCCCAGGTTGAGCCCGGGGATTTCACATCCGACTTGTCAGGCCGCCTGCGTGCGCTTTACGCCCAGTAATTCCGATTAACGCTTGCACCCTCCGTA
>denovo1836 L2_45751
CCTGTTCGCTACCCACGCTTTCGCACCTGAGCGTCAGTCTTGGTCCAGTGGGCTGCCTTCGCCACCGGTATTCCTCCAGATCTCTACGCATTTCACCGCTACACATGTAATTCCACCCCCCTCTACAAGACTCTAGTCTGCCAGTTTCGAATGCAGTTCTCGAGTTGAGCCCGGGGATTTCACAACCGACTTGACAGACCGCCTGCGTGCGCTTTACGCCCAGTAATTCCGATTAACGCTTGCACCCTCCGTA
>denovo1837 L2_5809
CCTGTTTGCTCCCCACGCTTTCGCACCTGAGCGTCAGTCTTGTTCCAGGGGGCCGCCTTCGCCACCGGTATTCCTCCAGATCTCTACGCATTTCACCTCTACACCTGGAATTCTACCCGCCTCTGCATGACTCTAGCCTACCAGTTTCAAATGCAGTTCCCGAGTTGAGCCCGGGGATTTCACATCCGACTTGACATACCGCCTGCGTGCCCTTTACGCCCAGTAATTCCGATCAACGCTCGCACCCTCCGTA
>denovo1838 A1_31356
CCTGTTTGCTCCCCACGCTTTCGCACCTCAGCGTCAGTCTTTGTCCAGTGAGCCGCCTTCGCCACCGGTATTCCGCCAGATCTCTACGCATTTCACCGCTACACCTGGAATTCTACCTCCCTCTACAAGACTCTAGTCTGACAGTATCGAATGCAGTTCTCGAGTTGAGCTCGGGGATTTCACATCCGACTTGACAGACCGCCTGCGTGCGCTTTACGCCCAGTAATTCCGATTAACGCTTGCACCCTCCGTA
>denovo1839 L2_5805
CCTGTTTGCTCCCCACGCTTTCGCACCTGAGCGTCAGTATTTGTCCAGGGGGCCGCCTTCGCCACTGGTATTCCTCCAGATCTCTACGCATTTCACCGCTACACCTGGAATTCTACCTCCCTCTACCAGACTCTAGTCTGTCAGTTTCGAATGCAGTTCACGGGTTGAGCCCGTGGATTTCACATCCGACTTAACAGACCGCCTGCGTGCGCTTTACGCCCAGTAATTCCGATTAACGCTTGCACCCTCCGTA
>denovo184 A2_5948
CCTGTTCGCTCCCCACGCTTTCGCACCTCAGCGTCAGTCTTTGGCCAGCGGACCGCCTTCGCCACTGGTGTTCCTCCAGATCTCTACGCATTTCACCGCTACACCTGGAATTCCATCCCCCTCTACAATACTCAAGTCTGCCAGTTTCGAACGCAGTTCCAGGGTTGAGCCCTGGGATTTCACATCCGACTTGACATACCGCCTGCGTGCGCTTTACGCCCAGTAATTCCGATTAACGCTTGCACCCTCCGTA
>denovo1840 L2_23001
CCTGTTTGCTCCCCACGCTTTCGCACCTGAGCGTCAGTCTTTGTCCAGTGGGCCGCCTTCGCCACCGGTATTCCTCCAGATCTCTACGCATTTCACCGCTACACCTGGAATTCTACTCCCCTCTACTAGACCCTAGTCTGCTAGTTTCGAATGCAGATTCCAGGTTGAGCCCGGAGATTTCACATCCGACTCGACAGACCGCCTGCGTGCGCTTTACGCCCAGTAATTCCGATTAACGCTTGCACCCTCCGTA
>denovo1841 A1_54762
CCTGTTTGCTCCCCACGCTTTCGCACCTCAGCGTCAGTATTATTCCAGGAGGCCGCCTTCGCCACCGGTATTCCTCCAGATATCTACGCATTTCACCGCTACACATGGAATTCTACCTCCCTCTACCATACTCTAGTTTCCCAGTATCGAATGCAGTTCCCAGGTTGAGCCCGGGGCTTTCACATCCGACTTAACCAACCGCCTGCGCGCGCTTTACGCCCAGTAATTCCGATTAACGCTTGCACCCTCCGTA
>denovo1842 A1_37698
CCTGTTTGCTCCCCACGCTTTCGCACCTCAGCGTCAGTATTGATCCAGGGGGCCGCCTTCGCCACTGGTATTCCTCCACATCTCTACGCATTTCACCGCTACACCTGGAATTCTACCCCCCTCTACAGGACTCTAGTCTGACAGTTTCGAATGCAGTTCCAAGGTTGAGCCCGGGGATTTCACATCCGACTTGACAGACCGCCTTCGTGCGCTTTACGCCCAGTAATTCCGATTAACGCTTGCACCCTCCGTA
>denovo1843 A2_4951
CCTGTTTGCTCCCCACGCTTTCGCGCCTTAGCGTCAGTCTTTGTCCAGGGGGCCGCCTTCGCCACCGGTATTCCTCCAGATCTCTACGCATTTCACCGCTACACCTGGAATTCTACCTCCCTCTACAATACTCTAGTCTGCCAGTTTCGAATGCAGTTCCCGGGTTGAGCCCGGGGATTTCACATCAGACTTGACAGCCCGCCTGCGCGCCCTTTACGCCCAGTAATTCCGAATAACGCTTGCACCCTCCGTA
>denovo1844 L1_8326
CCTGTTCGCTCCCCACGCCTTCGCACCTCAGCGTCAGTATCGGTCCAGAGAGCTGCCTTCGCCATCGGCATTCCTCCTGATATCTACGAATTTCACCTCTACACCAGGAATTCCGCTCTCCTCTCCCGTACTCAAGTCTGGCTGTTTCAAATGCACTTCCAGGGTTGAGCCCTGGGATTTCACATCTGACCTGCAAGACCGCCTACGCGCGCTTTACGCCCAATAATTCCGAATAACGCTTGCACCCCCCGTA
>denovo1845 L1_44313
CCTGTTCGCTCCCCACGCTTTCGCACCTCAGCGTCAGTTTTGGTCCAGGGAGCTGCCTTCGCCATCGGTATTCCTCCTGATCTCTACGCATTTCACCGCTACACCAGGAATTCCACCCCCCTCTACAAGACTCTAGCCTGCCAGTTTCAAATGCAGTTCCAGGGTTGAGCCCGTGGATTTCACATCCGACTTGACAGACCGCCTGCGTGCCCTTTACGCCCAGTAATTCCGAATAACGCTTGCACCCTCCGTA
>denovo1846 A2_16476
CCTGTTTGCTCCCCACGCTTTCGCACCTGAGCGTCAGTCTTTGTCCAGGGGGCCGCCTTCGCCAACGGTATTCCTCCAGATCTCTACGCATTTCACCGCTACACCTGGAATTCTACCCCCCCCTACAATACTCTAGTCCGCTAGTTTCGAATGCAGTTCCCTGGTTGAGCCCTGGGATTTCACATCCGACTTGACAGACCGCCTACGTGCGCTTTAC
>denovo1847 A2_7243
CCTGTTCGCTCCCCACGCTTTCGCACCTGAGCGTCAGACTTTGTCCAGGGGGCCGCCTTCGCCACCGGTATTCCTCCAGATCTCTACGCATTTCACCGCTACACCTGGAATTCTACCCCCCTCTGAAAGTCTCTAGTCTGCCAGTTTCGAATGCAGTTCCCGGGTTGAGCCCGGGGATTTCACATCCAACTTGACATGCCGCCTGCGTGCGCTTTACGCCCAGTAATTCCGATTAACGCTTGCACCCTCCGTA
>denovo1848 L1_2501
CCTGTTTGCCCCCCACGCTTTCGCACCTGAGCGTCAGTATTAGTCCAGGGGGCCGCCTTCGCCACCGGTATTCCTTCAGATCTCTACGCATTTCACCGCTACACCTGAAATTCTACTCTCCTCTACAATACTCTAGTCTGCCAGTTCCGAATGCAATTCCCAGGTTGAGCCCTGGGATTTCACATCCAACTTGTCAGACCGCCTGCGTGCGCTTTACGCCCAGTAATTCCGATTAACGCTTGCACCCTCCGTA
>denovo1849 L1_51400
CCTGTTTGCTCCCCACGCTTTCGCACCTGAGCGTCAGTCTTTGTCCAGGGGGCCGCCTTCGCCACCGGTATTCCTCCAGATCTCTACGCATTTCACCGCTACACCTGGAATTCTACGCCCCTCTACAGGACTCTAGACTGCCAGTTTCGAATGCAGTTCCCGGGTTGAGCCCAGGGATTTCACATGAGACTTAACAGCCCGCCTGCGGGCGCTTTACGCCCAGTAATTCCGATTAACGCTTGCACCCTCCGTA
>denovo185 L1_16725
CCTGTTTGCTACCCACGCTTTCGCACCTGAGCGTCAGTCTTTGTCCAGGGGGCTGCCTTCGCCACCGGTATTCCTCCAAATCTCTACGCATTTCACCGCTACACCTGGAATTCTACCTCCCTCTACAGTACTCTAGTCAATCAGTTTCGAATGCAGTTCCCGGGTTGAGCCCGGGGATTTCACATCCGACTTGACAGACCGCCTGCGTGCGCTTTACGCCCAGTAATTCCGATTAACGCTTGCACCCTCCGTA
>denovo1850 A1_14619
CCTGTTTGCTCCCCACGCTTTCGCGCCTCAGCGTCAGTATCGATCCAGGTTGCCGCCTTCGCCACTGGTGTTCTTCCCAATATCTACGAATTTCACCTCTACACTCGGAATTCCACCATCCTCTCTCGACCTCTAGTCTATCAGTCTCAAATGCACTTCCCAGGTTAAGCCCGGGGATTTCACATCTGACTGAACAAACCGCCTACGCGCCCTTTACGCCCAGTCATTCCGAGCAACGCTAGCCCCCTTCGTA
>denovo1851 A2_22341
CCTGTTTGCTCCCCACGCTTTCGCATCTCAGCGTCAGTCTTTGTCCAGGGGCCTGCCTTCGCCACCGGTATTCTTTCAGATCTCTACGCATTTCACCGCTACACCTGGAATTCTACCCCCCTCTACATGACTCTAGCCTGCCAGTTTCGAATGCATTTCCCGGGTTGAGCCCGGGGATTTCACATCCGACTTGACAGACCGCCTACATGCGCTTTACGCCCAGTAATTCCGATTAACGCTTGCACCCTCCGTA
>denovo1852 A2_17892
CCTGTTTGCTCCCCACGCTTTCGCACCTGAGCGTCAGTCTCAGCCCAGAGGGCCGCCTTCGCCACTGGTATTCCTCCAGATCTCTACGCATTTCACCGCTACACCTGGAATTCCACTCCCCTCTACTGGACTCTAGTCTGCCAGTTCCTAATGCAGTTCCCGGGTTGAGCCCGGGGATTTCACATCCGGCTTAACTTACCGCCTACGCGCGCTTTAC
>denovo1853 L2_3159
CCTGTTTGCTCCCCACGCTTTCGCACCTGAGCGTCAGTCTTTGTCCAGGGGGCCGCCTTCGCCACCGGTATTCCTCCAGATCTCTACGCATTTCACCGCTACACCTGGAATTCTACCCGCCTCTACAAGACTCTAGTTTAGCAGTTTCGAATGCAGTTCCCGGGTTGAGCCCGGGGATTTCACATCCGACTTGCTATACCGCCTGCGTGCCCTTTACGCCCAGTAATTCCGATCAACGCTTGCACCCTCCGTA
>denovo1854 L1_24282
CCTGTTTGCTCCCCACGCTTTCGCACCTTAGCGTCAGTCTTGGTCCAGGGGGTCGCCTTCGCCACCGGTATTCCTCCAGATCTCTACGCATTTCACCGCTACACCTGGAATTCTACCTCCCTCTACCAGACTCTAGTCTGCCAGTTTCGAATGCAGTTCTCTGGTTAAGCCCGGGGATTTCACATCAGACTTGACAGACCGCCTGCGTGCGCTTTACGCCCAGTAATTCCGATTAACGCTTGCACCCTTCGTA
>denovo1855 A1_15219
CCTGTTTGCTCCCCACGCTTTCGCACCTGAGCGTCAGTATTTGGCCAGGGGGCCGCCTTCGCCACCGGTATTCTTCCCGATCTCTACGCATTTCACCGCTACACCTGGAATTCCACCACCCTCTATCGGACTCTAGTCTGCCAGTCTCGAATGCAGTTCCCGGGTTGAGCCCGGGGATTTCACATCCGACTTGACAGACCGCCTGCGTGCGCTTTACGCCCAGTAATTCCGATTAACGCTTGCACCCTCCGTA
>denovo1856 L2_23131
CCTGTTTGCTACCCACGCTTTCGCACCTCAGTGTCAGTCTTAGTCCAGGAAGCCGCCTTCGCCACTGGTGTTCCTCCGGATCTCTACGCATTTCACCGCTACACCTGGAATTCCACTTCCCTCTACCATACTCTAGCCCAGCAGTTTCAAATGCAGTTCCCAGGTTGAGCCCGGGGCTTTCACATCTGACTGACTAAGCCACCTACGCGCGCTTTACGCCCAGTAATTCCGATTAACGCTTGCACCTTCCGTA
>denovo1857 L2_43874
CCTGTTTGCTCCCCACGCTTTCGCACCTTAGCGTCAGTCTTTGTCCAGGGGGCCGCCTTCGCCACCGGTATTCCTCCAGATCTCTACGAATTTCACCGCTACACCTGGAATTCTACCCACCTCTACAGGACTCTAGTCTAGCAGTTTCAAATGCAGTTCCCGGGTTGAGCCCGGGGATTTCACATCCGACTTGCCAGACCGCCTGCGTGCGCTTTACG
>denovo1858 L2_43875
CCTGTTTGCTCCCCACGCTTTCGCACCTGAGCGTCAGTATTGGTCCAGGGGGTCGCCTTCGCCATCGGTATTCCTCCTGATCTCTACGCATTTCACCGCTACACCTGGAATTCTACCCCCCTCTACCAGACTCTAGTGTGCCAGTTTCGAATGCAGTTCCAGGGTTGAGCCCGGGGATTTCACATCCGACTTGACAGACCGCCTACGTGCGCTTTACGCCCAGTAATTCCGATTAACGCTTGCACCCTCCGTA
>denovo1859 A1_27097
CCTGTTTGCTCCCCACGCTTTCGCGCCTCAGCGTCAGTATCGAGCCAGGTTGCCGCCTTCGCCACCGGTGTTCTTCCCAATATCTACGAATTTCACCTCTACACTGGGAATTCCACCAACCTCTCTCGACCTCTAGTCTATGCGTCTTAAAAGCAGTTCCCAGGCTAAGCTCGGGGATTTCACACCTGACTGCCTAAACCGCCTACGCGCCCTTTACGCCCAGTCAATCCGAGCAACGCTAGCCCCCTTCGTA
>denovo186 L2_36401
CCTGTTCGCTCCCCACGCTTTCGCTCCTCAGCGTCAGTATCGGCCCAGAGACCCGCCTTCGCCACCGGTGTTCCTCCTGATATCTGCGCATTTCACCGCTACACCAGGAATTCCAGTCTCCCCTGCCGAACTCCAGTGATGCCCGTATCGACCGCAAGCCCAGAGTTAAGCCCCAGGTTTTCACGGCCGACGCGACACACCGCCTACGAGCTCTTTACGCCCAATAATTCCGGACAACGCTCGCACCCTACGTG
>denovo1860 L2_32482
CCTGTTTGCTCCCCACGCTTTCGCGCCTGAGCGTCAGTCCTTGTCCAGGGGGCCGCCTTCGCCACCGGTATTCCTCCAGATCTCTACGCATTTCACCGCTACACCTGGAATTCTACCCACCTCTACCTGACTCTAGTCTGCCAGTTTCGAGTGCAGTTCCCGGGTTGAGCCCGGGGATTTCACATTCAACTTGACATACCGCCTGCGTGCGCTTTACGCCCAGTAATTCCGATTAACGCTTGCACCCTCCGTA
>denovo1861 A1_55335
CCTGTTTGCTCCCCACGCTTTCACACCTGAGCGTCAGTATTTGTCCAGGGGAGCGCCTTCGCCACCGGTATTCCTCCCGATATCTACGCATTTCACCGCTACACCTGGAATTCTATCCCCCTCTACAAGACTCTAGTCTACCAGTTTCGAATGCAGTTCCCAGGTTGAGCCCGGGGATTTCGCATCCGACTTGACAGACCGCCTGCGTGTGCTTTACGCCCAGTAATTCCGATTAACGCTTGCACCCTCCGTA
>denovo1862 A3_15380
CCTGTTTGCTCCCCACGCTTTCGCGCCTCAGCGTCAGTATCGAGCCAGGATGCCGCCTTCGCCACCGGTGTTCCTCCCAATATCTACGCATTTCACCTCTACACAGGGAATTCCACATCCCTCTCTCGTACTCTAGTCGTCAAGTATCAAATGCAGTTCCCAGGTTGAGCCCGGGGATTTCACATCTGACTTAACAAACCGCCTACGCGCCCTTTACGCCCAGTCATTCCGAGTAACGCTCGCACCCTCCGTA
>denovo1863 L2_43508
CCTGTTTGCTCCCCACGCTTTCGCGCCTGAGCGTCAGTATTGTTCCAGGAGGCCGCCTTCGCCACCGGTATTCCTACTGATCTCTACGCATTTCACCGCTACACCAGTAATTCCACCCCCCTCTACCATACTCTAGTCTGCCAGTTTCGAATGCAGTTCCCTGGTTGAGCCAGGGGATTTCACATCCGACTTAACAGCCCGCCTGCGCGCGCTTTACGCCCAGTAATTCCGATTAACGCTTGCACCCTCCGTA
>denovo1864 L1_35840
CCCGTTCGCTCCCCACGCTTTCGTACCTCAGCGTCAGTATCAGACCAGAAGGCCGCCTTCGCCACCGGTGTTCTTCCTAATATCAATGCATTTCACCGCTACACTGGGAATTCCGCCTTCCTCTCCTGTACTCAAGCCAAACAGTTTCAAACGCAATTCCACGGTTGAGCCGTGGGCTTACACGTCTGACTTAAATAGCCGCCTACGTACCCTTTACGCCCAATGATTCCGAACAACGCTTG
>denovo1865 L2_15971
CCTGTTTGCTCCCCACGCTTTCGCCCCTGAGCGTCAGTCTTTGTCCAGGGGGCCGCCTTCGCCATCGGTATTCCTCCAGATCTCTACGCATTTCACCGCTACACCTGGAATTCCACCACCCTCTACAAGACTCTAGTCTGACAGTTTCGAATGCAGTTCCCGGGTTGAGCCTGTAGATTTCACATCCGACTTATCAGACCGCCTGCGGGCGCTTTACGCCCAGTAATTCCGAATAACGCTTGCACCCTCCGTA
>denovo1866 L2_7891
CCTGTTTGCTCCCCACGCTTTCGCACCTGAGCGTCAGTCTCTGTCCAGAGGGCCGCCTTCGCCATCGGTATTCCTCCAGATCTCTACGCATTTCACCGCTACACCTGGAATTCCACCCTCCTCTACAGGACTCTAGTCTGCCAGTTTCAAATGCAGTTCCAGGGTTGAGCCCGGGGATTTCACAGCTGACTTGACAGACCGCCTGCGTGCGCTTTACGCCCAATAATTCCGAATAACGCTTGCACCCTCCGTA
>denovo1867 L2_9925
CCTGTTTGCTCCCCACGCTTTCGCACCCGAGCGTCAGTCCTCGTCCAGGGGGCCGCCTTCGCCACCGGTATTCCTCCAGATCTCTACGCATTTCACCGCTACACCTGGAATTCTACCAACCTCTACAAGACTCTAGCCTGCCAGTTTCAAATGCAATTCCTCGGTTGAGCCCGGGGATTTCACATCTGACTTGACATACCGCCTGCGTGCGCTTTACGCCCAGTAATTCCGATTAACGCTCGCACCCTCCGTA
>denovo1868 L1_11428
CCTGTTTGCTCCCCACGCTTTCGCACCTGAGCGTCAGTCTTTGTCCAGGTGGCCGCCTTCGCCACCGGTATTCCTCCTGATCTCTACGCATTTCACCGCTACACCTGGAATTCTACACCCCTCTACCAGACTCTAGTCTGCCAGTTTCGAATGCAGTTCCCGGGTTGAGCCGAGGGATTTCACATCTGACTTGACATACCGCCTGCGTGCGCTTTACGCCCAGTAATTCCGATCAACGCTTGCACCCTCCGTA
>denovo1869 A1_1371
CCTGTTTGCTCCCCACGCTTTCGCACCTGAGCGTCAGTCTTTGTCTAGGCGGCCGCCTTCGCCATCGGTATTCCTCGAGATCTCTACGCATTTCACCGCTACACCTGGAATTCTACCACCTTCTACAAGACTCTAGACTGCCAGTTTCGAATGCAGTTCCCGGGTTGAGCCCGGGTATTTCACATCCGACTTGACAGACCGCCTGCGTGCGCTTTACGCCCAGTAATTCCGATTAACGCTTGCACCCTCCGTA
>denovo187 A1_40773
CCTGTTTGCTCCCCACGCTTTCGCTCCTCAGCGTCAGTATCGAGCCAGGTAGCCGCCTTCGCCACTGGTGTTCTTCCCAATATCTGCGAATTTCACCTCTACACTGGGAATTCCACTCCCCTCTCTCGACCTCTAGTCTATCAGTATCAAATGCAGTTCCCAGGTTGAGCCCGGGGATTTCACATCTGACTGCATAAACCGCCTACGCGCGCTTTACGCCCAGTCATTCCGAGCAACGCTAGCCCCCTTCGTA
>denovo1870 A1_21072
CCTGTTTGCTCCCCACGCTTTCGCACCTCAGCGTCAGTATCGAGCCAGGTAGCCGCCTTCGCCACTGGTGTTCTTCCGAATATCTACGAATTTCACCTCTACACTGGGAATTCCACTACCCTCTCTCGACCTCTAGACTGTTCGTTTCAGATGCAGTTCCAAGGTTAAGCCCTGGGATTTCACATCTGACTGTACAATCCGCCTACGTGCCCTTTACGCCCAGTAATTCCGAGCAACGCTAGCCCCCTTCGTA
>denovo1871 L2_31449
CCTGTTTGCTCCCCACGCTTTCGCACCTCAGCGCCAGTCTCTGTCCAGGGGGCCGCCTTCGCCACCGGTATTCCTCCAGATCTCTACGCATTTCACCGCTACACCTGGAATTCTACACCCCTCTACATGACTCTAGTCTACCAGTTTCGAATGCAGTTCCCGGGTTGAGCCCGGGGATTTCACATCTGACTTGACAAACCGCCTGCGTGCGCTTTACGCCCAGTAATTCCGATTAACGCTTGCACCCTCCGTA
>denovo1872 A2_10192
CCTGTTTGCTCCCCACGCTTTCGCACCTGAGCGTCAGTATTGGTCCAGGGGGCCGCCTTCGCCACCGGTATTCCTCCAGATATCTACGCATTTCACCGCTACACCTGGAATTCTACCCGCCTCTACCAGACTCTAGTTTACCAGTTTCAAATGCAGTTCCCGGGTTGAGCCCGGGGATTTCACATGTGACTTGCCATACCGCCTGCGTGCGCTTTACGCCCAGTAATTCCGATTAACGCTTGCACCCTCCGTA
>denovo1873 A3_28290
CCTGTTTGCTCCCCACGCTTTCGCGCCTCAGCGTCAGTATTGGTCCAGGTTACCGCCTTCGCCACCGGTATTCTTCCCGATCTCTACGCATTTCACCGCTACACCGGGAATTCTACCCCCCTCTACCAGACTCTAGTCTATCAGTTTCGAATGCAGTTCCCAGGTTGAGCCCGGGGATTTCACATCTGACTTGACAGACCGCCTACGTGCGCTTTACGCCCAGTAATTCCGATTAACGCTTGCACCCTCCGTA
>denovo1874 A1_14761
CCTGTTTGCTCCCCACGCCTTCGCGCCTTAGCGTCAGTTTCGAGCCAGGATGCCGCCTTCGCCACCGGTGTTCTTCCCAATCTCTACGAATTTCACCTCTACACTGGGAATTCCGCAACCCTCTCTCGACCTCTAGTCTAGACGTCTCAAATGCAGTTCCCAGGTTAAGCCCGGGGATTTCACATCTGACTGCATAAACCGCCTACGCGCCCTTTACGCCCAGTCATTCCGAGCAACGCTAGCCCCCTCCGTA
>denovo1875 L2_34955
CCCGTTTGCTCCCCACGCTTTCGCACCTCAGCGTCAGTGTCAGCCCAGACAGCCGCCTTCGCCACTGGTGTTCCTCCTAATATCTACGCATTTCACCGCTACACTAGGAATTCCACTATCCTCTGCTGCACTCTAGTTACCCAGTTCTAAATGCAGTTCCCAGGTTGAGCCCGGGGCTTTCACATCTAGCTTAACTAACCGCCTACGCGCGCTTTACGCCCAGTAATTCCGATTAACGCTTGGCCCCTCCGTA
>denovo1876 L2_38999
CCTGTTTGCTCCCCACGCTTTCGCACCTCAGCGTCAGTATCGAGCCAGTGGGCCGCCTTCGCCACTGGTGTTCCTCCAGATATCTACGAATTTCACCTCTACACCTGGAATTCCACTCACCTCTCTCGGACTCAAGACTAGCAGTTTTAAATGCAGTTCCCGGGTTGAGCCCTGGGATTTCACCTCCAACTTGCCAGACCGCCTACGTGCGCTTTACGCCCAGTAATTCCGAACAACGCTAGCCCCCTCCGTA
>denovo1877 A2_12620
CCTGTTTGCTCCCCACGCTTTCGCACCTGAGCGTCAGTATTAGTCCAGGGGGCCGCCTTCGCCACTGGTATTCCTCCAGATCTCTACGCATTTCACCGCTACACCTGGAATTCTACCCCCCTCTACAAGACTCTAGTCTGCCAGTTTCGAATGCAGATCCCGGGTTAAGCCCGGGGATTTCACATCCAACTTGTCAAACCGCCTGCGTGCGCTTTA
>denovo1878 L2_28849
CCTGTTTGCTCCCCACGCTTTCGCACCTGAGCGTCAGACTCTGTCCAGTGAGCCGCCTTCGCCACCGGTATTCCTCCAGATCTCTACGCATTTCACCGCTACACCTGGAGTTCTACTCCCCCCTACAAGCCTCTAGTCTGCCAGTTTCGAATGCAGTTCCCGGGTTGAGCCCGGGGATTTCACATCTGACTGGACATACCGCCTGCGTGCGCTTTACGCCCAGTAATTCCGATTAACGCTTGCACCCTCCGTA
>denovo1879 L2_28846
CCTGTTTGCTCCCCACGCTTTCGTCTCTGAGTGTCAGTCTTTGTCCAGGGGAGCGCCTTCGCCACCGGTATTCCTTCAGATCTCTACGCATTTCACCGCTACACCTGGAATTCTATCTACCTCTACAAGACTCTAGTCTGCTAGTTTCGAATGCAGTTCTCAGGTTGAGCCCGGAGATTTCACATTCGACTTGACAGACCGCCTGCGTGGGCTTTACGCCCAGTAATTCCGATTAACGCTTGCACCCTCCGTA
>denovo188 A2_11293
CCTGTTTGCTCCCCACGCTTTCGCACCTGAGCGTCAGTATTTGTCCAGGGGGCCGCCTTCGCCACCGGTATTCCTCCAGATCTCTACGCATTTCACCGCTACACCTGGAATTCTACTACCCTCTACCATACTCTAGCCTGGCAGTTTCGAATGCAGTTCCCGGGTTGAGCCCAGGGATTTCACATCCGACTTGCCAGACCGCCTGCGCGCGCTTTACGCCCAGTAATTCCGATTAACGCTTGCACCCTCCGTA
>denovo1880 L1_49410
CCTGTTCGCTCCCCACGCTTTCGCACCTCAGCGTCAGTCTTGGTCCAGGGGGCCGCCTTCGCCACTGGTATTCCTCCAGATCTCTACGCATTTCACCGCTACACCTGGAATTCTACCTCCCTCTACAGTACTCTAGTCAGCCAGTTTCGAATGCAGTTCCCGGGTTGAGCCCAGGGATTTCACATCCGACTTAACAGACCGCCTGCGCGCGCTTTACGCCCAGTAATTCCGATTAACGCTTGCACCCTCCGTA
>denovo1881 L2_22518
CCTGTTTGCTCCCCACGCTTTCGCGCCTGAGCGTCAGTCTTTGTCCAGGGAGCCGCCTTCGCCACTGATGTTCCTCCAGATCTCTACGCATTTCACCGCTACACCTGGAATTCCACTCCCCTCTACTATACTCTAGTTAAGCAGTATCAAATGCAGTTCCCAGGTTGAGCCCGGGGATTTCACATCTGACTTGACTAACCGCCTGCGTGCGCTTTACGCCCAGTAATTCCGATTAACGCTTGCACCCTCCGTA
>denovo1882 A2_97
CCTGTTCGCTCCCCCGGCTTTCGAGCCTCAGCGTCAGTTACGGCCCAGAATGCCGCCTTCGCTACCGGTGTTCTTCCTGATATCTACGCATTCCACCGCTACACCAGGAATTCCGCATTCCTCTACCGAACTCAAGAATCGTAGTTTCAACCGCAGTTCACCGGTTGAGCCGGTGGATTTCACGGCTGACACACGATCCCGCCTACGCTCCCTTTACGCCCAGTGAATCCGAATAACGCTCGACCCCCCCGTA
>denovo1883 L1_51395
CCTGTTTGCTCCCCACGCTTTCGCACCTGAGCGTCAGTCTTTGTCCAGGAGGCCGCCTTCGCCATCGGTATTCCTTCCGATCTCTACGCATTTCACCGCTACACCTGGAATTCTCTCCACCTCTACAAGACTCTAGTCTGCCAGTTTCGAATGCAGTTCCCGGGTTGAGCCCGGGGATTTCACATCCGACTTGACAGACCGCCTGCGGGCGCTTTACGCCCAGTAATTCCGATTAACGCTTGCACCCTCCGTA
>denovo1884 L3_419
CCTGTTTGCTCCCCACGCTTTCGCACCTCAGCGTCAGTCTCGAGCCAGGGGGCCGCCTTCGCCACTGGTGTTCCTCCAGATATCTACGCATTTCACCGCTACACCTGGAATTCTACTCTCCTCTACCGAACTCAAGTCTGGCAGTTTCAAAGGCAGTTCCAGGGTTGAGCCCTGGGATTTCACCTCCGACTTGCCAGTCCGCCTACGTGCGCTTTACGCCCAGTAATTCCGAATAACGCTTGCCCCCTCCGTA
>denovo1885 L2_53259
CCTGTTTGCTCCCCACGCTTTCGCACCTCAGCGTCAGTCTCTGTCCAGGTGGTCGCCTTCGCCACCGGTATTCCTCCCGATCTCTACGCATTTCACCGCTACACCTGGAATTCTACCACCCTCTACAGGACTCTAGCTTGCCAGTTTCGAATGCAGTTCCCGGGTTGAGCCGGGGGATTTCACATCCGACTTGACAAGCCGCCTGCGTGCGCTTTACGCCCAGTAATTCCGATCAACGCTTGCACCCTCCGTA
>denovo1886 L1_18440
CCTGTTTGCTCCCCACGCTTTCGCACCTGAGCGTCAGTCTTTGTCCAGGGGGCCGCCTTCGCCATCGGTATTCTTCCTGATCTCTACGCATTTCACCGCTACACCTGGAATTCTACCCACCTCTACAAGACTCAAGTCTGCCAGTTTCGAATGCAGTTCTCGGGTTGAGCTCGGGGATTTCACCTCTGACTTATCATACCGCCTGCGTACGCTTTAATCCCAGTAATTCCGATTAACGCTTGCACCCTCCGTA
>denovo1887 A2_23909
CCTGTTTGCTCCCCACGCTTTCGCACCTGAGCGTCAGTCTTGGTCCAGGGGGCCGCCTTCGCCACCGGTATTCCTCCTGATCTCTACGCATTTCACCGCTACACCTGGAATTCTACCCCCCTCTACAAGACTCTAGTCTGCCAGTTTCGAATGCAGTTCACGGGTAGAGCCCGGGGATTTCACATCTGACTTAACAGACCGCCTACGTTCCCTTTACG
>denovo1888 L2_3086
CCTGTTTGCTCCCCACGCTTTCGCACCTGAGCGTCAGTCTTTGTCCAGGAGGTCGCCTTCGCCACCGGTATTCCTCCAGATCTCTACGCATTTCACCCCTACACCTGGAATTCTACCCCCCTCTACAAGACTCTAGTCTGACAGTTTCGAATGCAGTTCCCGGGTTGAGCCAGGGTATTTCACATCCGACTTGACCGACCGCCTGCGTGCCCTTTACGCCCAGTAATTCCGATTAACGCTTGCACCCTCCGTA
>denovo1889 L2_10901
CCTGTTTGCTCCCCACGCTTTCGCACCTGAGCGTCAGTCTTAGTCCAGTAAGCCGCCTTCGCCACCGGTATTCCTCCAGATATCTACGCATTTCACCGCTACACCTGGAATTCTACCTCCCTCTACTAGACTCTAGTATGACAGTATCGAATGCAGTTCCCGGGTTGAGCCCGGGGATTTCACATCTGACTTGACAGACCGCCTGCGTGCGCTTTACGCCCAGTAATTCCGATTAACGCTTGCACCCTCCGTA
>denovo189 L2_39050
CCTGTTCGCTCCCCACGCTTTCGCACCTCAGCGTCAGTATCTGCCCAGGAGGCTGCCTTCGCCACCGGTATTCTTCCAGATCTCTACGCATTTCACCGCTACACCTGAAATTCTGCCTCCCTCTACAAGACTCTAGTCTGCCAGTTTCGAATGCAGTTCCCGGGTTGAGCCCGAGGATTTCACCTCTGACTTGACAGACCGCCTGCGCGCGCTTTACGCCCAGTAATTCCGATTAACGCTTGCACCCTCCGTA
>denovo1890 L3_410
CCTGTTTGCTCCCCACGCTTTCGCACCTGAGCGTCAGTCTTTGTCCAGGGGATCGCCTTCGCCATCGGTATTCCTCCAGATCTCTACGCATTTCACCCCTACACCTGTAATTCTACCCCCCTCTACAAGACTCTAGTCTGCCAGTTTCGAATGCAGTTCCAGGGTTGAGCCCGAGGATTTCACATCCGACTTGACAGCCCGCCTGCGTGCGCTTTACGCCCAGTAATTCCGAATAACGCTTGCACCCTCCGTA
>denovo1891 L3_411
CCTGTTTGCTCCCCACGCTTTCGCTCCTCAGCGTCAGTATTGGGCCAGGTAGTCGCCTTCGCCACCGGTGTTCCTCCTGATATCTACGCATTTCACCGCTACACCAGGAATTCCACTCCCCTCTGCAATACTCTAGCTCTCCAGTATCAAATGCAGTTCCCAGGTTGAGCCCGGGGCTTTCACATCTGTCTTAAAGAGCCGCCTGCGCGCTCTTTACGCCCAGTAATTCCGATTAACGCTCGCACCCTCCGTA
>denovo1892 L3_417
CCTGTTTGCTCCCCACGCTTTCGCACCTGAGCGTCAGTCTCTGTCCAGGGGGCCGCCTTCGCCACCGGTATTCCTCCAGATCTCTACGCATTTCACCTCTACACCTGGAATTCTACCCCCCTCTCCAAGACTCTAGTTTGCCAGTTTCGAATGCACTTCCCGGGTTGAGCCGTGGGCTTTCACATCCGACTTGACAGACCGCCTGCGTGCGCTTTACGCCCAGTAATTCCGATTAACGCTTGCACCCTCCGTA
>denovo1893 L1_22617
CCTGTTTGCTTCCCACGCTTTCGCACCTGAGCGTCAGTCTTTGTCCAGGTGGCCGCCTTCGCCACCGGTATTCCTCCAGATCTCTACGAATTTCACCTCTACACCTGGAATTCTACTCCCCTCTACAATACTCTAGTCTGCCAGTTTCGAATGCAGTTCCCGGGTTGAGCCCGGGGATTTCACATCCGACCTGCCGGACCGCCTGCGTGCGCTTTACGCCCAATAATTCCGATTAACGCTTGCACCCCCCGTA
>denovo1894 A1_52315
CCTGTTTGCTCCCCACGCTTTCGCACCTCAGCGTCAGTATTAGTCCAGGGAGCCGCCTTCGCCACCGGTGTTCCTTCAGATCTCTACGCATTTCACCGCTACACCTGGAATTCTACTATCCTCTACTAGACTCTAGTCTGACAGTTTCGAATGCAATTCCCAGGTTGAGCCCGGGGATTTCACATCCGACTTATCAGACCGCCTGCGTGCGCTTTACGCCCAGTAATTCCGATTAACGCTTGCACCCTCCGTA
>denovo1895 L2_21896
CCTGTTTGCTCCCCACGCTTTCGCACCTGAGCGTCAGTCTTTGTCCAGGGGGCCGCCTTCGCCACCGGTATTCCTCCAGATCTCTACGCATTTCACCGCTACACCTGGAATTCTACCTCCCTCTACCAGACTCTAGCCTTCCAGTTTCGAATGCAGTTCCCAGGTTAAGCCCGGGGATTTCACATCCGACTTGACAGCCCGCCTACGCGCGCTTTACGCCCAGTAATTCCGATTAACGCTTGCACCCTCCGTA
>denovo1896 L2_16311
CCTGTTTGCTCCCCACGCTTTCGCACCTCAGCGTCAGTCTTAGGCCAGGGGGCCGCCTTCGCCACTGGTATTCCTCCAGATCTCTACGCATTTCACCGCTACACCTGGAATTCTACCCCCCTCTCTCAGACTCTAGCTCGCCAGTATCGACTGCCGTTCCTGGGTTGAGCCCAGGGATTTCACAGCAGACTTGCCGCGCCGCCTGCGTGCGCTTTACGCCCAGTGATTCCGATTAACGCTTGCACCCTCCGTA
>denovo1897 L2_38662
CCTGTTTGCTACCCACGCTTTCGCACCTCAGCGTCAGTATTGGTCCAGGAAGCCGCCTTCGCCACTGGTGTTCCTCCAGATATCTACGCATTTCACCGCTACACCCGGAATTCTACTTCCCTCTACCATACTCTAGTCCGCCAGTTTCAAATGCAGTTCCCAGGTTGAGCCCGGGGCTTTCACATCTGACTGAACAGACCACCTACGCGCGCTTTACGCCCAGTAATTCCGATTAACGCTTGCACCCTCCGTA
>denovo1898 L2_50123
CCTGTTTGCTCCCCACGCTTTCGCGTCTCAGCGTCAGTATCAGTCCAGAAGGGCGCCTTCGCCACCGGTATTCCTCCCGATATCTACGAATTTCACCTCTACACCGGGAATTCCCCCTTCCTCTCCCGTACTCAAGTTGAGAAGTTTCAAATGCACTTCCTGGGTTGAGCCCAGGGCTTTCACATCTGACTTTCCCAACCGCCTACACGCTCTTTACGCCCAATGATTCCGAACAACGCTTGCACCCTCCGTA
>denovo1899 L1_27481
CCTGTTTGCTCCCCACGCTTTCGCACCTCAGCGTCAGTCTTTGTCCAGGGAGCCGCCTTCGCCACCGGTATTCCTCCAGATCTCTACGCATTTCACCGCTACACCTGGAATTCCACTCTCCTCTACAAGACTCTAGTCAGGCAGTTTCGAATGCAGTTCCCGGGTTGAGCCCGGGGATTTCACATCTGACTTGACAGACCGTCTACGTGCGCTTTACGCCCAGTAATTCCGATTAACGCTTGCACCCTCCGTA
>denovo19 A3_38736
CCTGTTTGCTCCCCACGCTTTCGCACCTCAGCGTCAATACCAGTCCAGTGAGCCGCCTTCGCCACTGGTGTTCTTCCGAATATCTACGAATTTCACCTCTACACTCGGAATTCCACTCACCTCTCCTGGATTCAAGCGATGCAGTCTCAAAGGCAGTTCTGGAGTTGAGCTCCAGGCTTTCACCTCTGACTTACAAAGCCGCCTACGTGCGCTTTACGCCCAGTAATTCCGAACAACGCTAGCCCCCTCCGTA
>denovo190 L1_47287
CCCGTTTGCTCCCCACGCTTTCGCCTCTGAGTGTCAGTCTTTGTCCAGGGGACCGCCTTCGCCACTGGTATTCTTCCAGATCTCTACGCATTTCACCGCTACACCTGGAATTCTACCCCCCTCTACAAGACTCTAGTCTGCCAGTTTCGAATGCAGTTCCCGGGTTGAGCCCGGGGATTTCACAGCCGACTTGACAGGCCGCCTGCATGCGCTTTACGCCCAGTAATTCCGATTAACGCTTGCACCCTCCGTA
>denovo1900 L2_16310
CCTGTTTGCTCCCCACGCTTTCGCACCTCAGCGTCAGTCTTTGTCCAGGGAGCCGCCTTCGCCACCGGTATTCCTCCAGATCTCTACGCATTTCACCGCTACACCTGGAATTCTACCCCCCTCTACAAGACTCTAGATTGCCAGTTCCGAATGCAGTTCCCAGGTTGAGCCCAGGGATTTCACATCCGACTTGACAGACCGCCTGCGCGCGCTTTACGCCCAGTAATTCCGATTAACGCTTGCACCCTCCGTA
>denovo1901 L2_4836
CCTGTTCGCTCCCCACGCTTTCGCACCTGAGCGTCAGTGTTTGTCCAGGGGGCCGCCTTCGCCACCGGTATTCCTCCAGATCTCTACGCATTTCACCGCTACACCTGAAATTCTACCTCCCTCTTCAACACTCTAGTCTGCCAGTATCGAATGCAGTTCCCAGGTTGAGCCCGGGGCTTTCACATCCGACTTGCCAGACCGCCTGCGTGCGCTTTACGCCCAGTAATTCCGATTAACGCTTGCACCCCCCGTA
>denovo1902 L2_62007
CCTGTTTGCTCCCCACGCTTTCGCACCTGAGCGTCAGTCTTTGTCCAGGGAGCCGCCTTCGCCACCGATATTCCTCCAGATCTCTACGCATTTCACCGCTACACCTGAAATTCTACTCACCTCTACCAGACTCTAGATAGCCAGTATCAAATGCAGTTCCTGGGTTGAGCCCAGGGATTTCACATCTGACTTGACTATCCGCCTACGCGCGCTTTACGCCCAGTAATTCCGATTAACGCTTGCACCCTCCGTA
>denovo1903 A1_55895
CCTGTTTGCTCCCCACGCTTTCGCGCCTCAGCGTCAGTATAGATCTAGGCTGCCGCCTTCGCCATCGGTGTTCTTCCCAATATCTACGAATTTCACCTCTACACTGGGAATTCCACCACCCTCACTCGAACTCTAGTCTAAGCGTCTCAAATGCAGTTCCCAGGTTAAGCCCGGGGATTTCACATCTGACTGCATAAACCGCCTACGCGCCCTTTACGCCCAGTCATTCCGAGCAACGCTAGCCCCCTTCGTA
>denovo1904 A1_4527
CCTGTTTGCTCCCCACGCTTTCGCGCCTCAGCGTCAGTAACGAGCCAGGATGCCGCCTTCGCCTCCGGTATTCTTCCCAATATCTACGAATTTCACCTCTACACCGGGAATTCCATCACCCTCTCTCGACCTCTAGTCTATGCGTCTCAAATGCAGTTCTCAGGTTAAGCCCTGGGATTTCACATCAGACTGCATAAACCGCCTACGCGTCCTTTACGCCCAGTCATTCCGAGCAACGCTAGCCCCCTTCGTA
>denovo1905 L2_32113
CCTGTTCGCTCCCCACGCTTTCGCGCCTCAGCGTCAGTATCTGTCCAGAGAGCTGCCTTCGCCATCGGTATTCCTCCTGATATCTACGAATTTCACCGCTACACCTGGAATTCTACCTTCCTCTACAGTACTCAAGTCTTCCAGTTTCAAATGCACTTCCAGGGTTGAGCCCCGGGCTTTCACATCTGACTTAAAAGACCGCCTACGCGCGCTTTACGCCCAATAATTCCGAATAACGCTTGCGCCCTCCGTG
>denovo1906 A2_12784
CCCGTTCGCTACCCTAGCTTTCGCACCTCAGCGTCAGAACCGAGCCAGTGAGTCGCCTTCGCCACCGGTGTTCCTCCTGATATCTACGCATTTCACCGCTCCACCAGGAGTTCCACTCACCCCTCTCGGCCTCAAGCCCTGCAGTTTCGGATGCACTTCCCTGGTTGAGCCAGGGTCTTTCACATCCGACTTACAGGACCGCCTACGTGCCCTTTATGCCCAGTGATTCCGAGTAACGTTCGCC
>denovo1907 L2_42901
CCTGTTTGCTACCCACGCTTTCGCACCTCAGCGTCAGTCTTTGTCCAGGGGGTCGCCTTCGCCACTGATATTCCTTCAGATCTCTACGCATTTCACCGCTACACCTGAAATTCTACCCCCCTCTACCATACTCTAGACAGCCAGTATCAAATGCAGTTCCTAGGTTGAGCCCAGGGATTTCACATCCGACTTAACTATCCGCCTGCGTGCGCTTTACGCCCAGTAATTCCGATTAACGCTTGGACCCTCCGTA
>denovo1908 L2_36857
CCTGTTTGCTACCCACGCTTTCGCACCTCAGCGTCAGTCATTGCCCAGTGCGTCGCCTTCGCCACCGGTATTCCTTCAGATCTCTACGCATTTCACCGCTACACCTGAAATTCTACTCCCCTCTACCATACTCTAGATTTCCAGTTTCAAATGCAGTTCCCAGTTTGAGCCCAGGGATTTCACATCTGACTTCACTAACCGCCTGCGCGCGCTTTACGCCCAGTAATTCCGATTAACGCTTGTACCCTCCGTA
>denovo1909 L2_59739
CCTGTTTGCTCCCCACGCTTTCGCACCTGAGCGTCAGTATTTTTCCAGGAGGCCGCCTTCGCAACCGGTATTCCTCCAGATCTCTACGCATTTCACCGCTACACCTGGAATTCTACCCACCTCTACAAGACTCTAGTCAACCAGTTTCGAATGCAGTTCACGGGTTGAGCCCGTGGATTTCACATCCGACTTGTCTAACCGCCTACGTGCGCTTTACGCCCAGTAATTCCGATTAACGCTTGCACCCTCCGTA
>denovo191 A2_11797
CCTGTTCGCTCCCCACGCTTTCGCACCTGAGCGTCAGTCTTCGTCCAGGAGGCCGCCTTCGCCACCGGTATTCTTCCAGATCTCTACGCATTTCACCGCTACACCAGGAATTCTACCTCCCTCTCCAAGACTCTAGTCTGCCAGTTTCGAATGCAGTTCCCCGGTTGAGCCCTGGGATTTCACATCCGACTTGACAGCCCGCCTGCGTGCGCTTTAAGCCCAGTAATTCCGAATAACGCTTGCACCCTCCGTA
>denovo1910 A3_17755
CCTGTTTGCTCCCCACGCTTTCGCGCCTCAGCGTCAGTATTGAGCCAGGTTGCCGCCTTCGCCACCGGTGTTCTTCCCAATATCTACGAATTTCACCTCTACACTGGGAATTCCACAACCCTCTCTCACACTCTAGTCTTACCGTCTCAAATGCAGCTCCCAGGTTAAGCCCGGGGATTTCACATCTGACTGTCAAAACCGCCTACACGCCCTTTACGCCCAGTCATTCCGAGCAACGCTAGCCCCCTTCGTA
>denovo1911 A1_1800
CCTGTTTGCTCCCCACGCTTTCGCACCTGAGCGTCAGTCTTTGTCCAGGAGGCCGCCTTCGCCACCGGTATTCCTCCAGATATCTACGCATTTCACCGCTACACCTGGAATTCCATCCCCCTCTACCATACTCTAGTCAGCCAGTTTCAAATGCAGTTCCCGGGTTGAGCCCGGGGATTTCACATCAGACTTGACTGACCGCCTGCGCGCCCTTTACGCCCAGTAATTCCGAATAACGCTTGCACCCTCCGTA
>denovo1912 L2_67183
CCTGCTTGCTCCCCACGCTTTCGCACCTGAGCGTCAGTCTTTGTCCAGTGGGCCGCCTTCGCCACTGGTATTCCTCCAGATCTCTACGCATTTCACCGCTACACCTGAAATTCTACTCACCTCTACAAGACTCTAGTCTGCCAGTATCGAATGCAGTTCCCAGGTTGAGCCCAGGGATTTCACATCTGACTTGACAGTCCGCCTGCGCGCGCTTTACGCCCAGTAATTCCGATTAACGCTTGGACCCTCCGTA
>denovo1913 L2_59733
CCTGTTTGCTCCCCACGCTTTCGCATCTCAGCGTCAGTCTTTGTCCAGGAGGCCGCCTTCGCCACCGGTATTCCTCCAGATCTCTACGCATTTCACCGCTACACCTGGAATTCTACCTTCCTCTACAAGACTCTAGTTTGCCAGTTTCGAATGCAGTTCCCGGGTTGAGCCCGGGGATTTCACATCCGACTTGA
>denovo1914 L3_527
CCTGTTTGCTCCCCACGCTTTCGCACCTCAGCGTCAGTATTAGTCCAGCAAGTCGCCTTCGCCACTGATGTTCCTCCAGATATCTACGCATTTCACCGCTACACCTGGAATTCCACTTGCCTCTACTATACTCTAGTTCGGCAGTATCAAATGCAGTTCCCGGGTTGAGCCCGGGGCTTTCACATCTGACTGACCAGACCGCCTGCGTGCGCTTTACGCCCAGTAATTCCGATTAACGCTTGCACCCTCCGTA
>denovo1915 L3_525
CCCGTTTGCTCCCCACGCTTTCGCACCTGAGCGTCAGTCTTGGTCCAGGAGGCCGCCTTCGCTATCGGTATTCCTCCAGATCTCTACGCATTTCACCGCTACACCTGGAATTCTACCTCCCTCTACAAGACTCTAGTCTGCCAGTTTCGAATGCAGTTCCAGGGTTGAGCCCGGGGATTTCACATCCGACTTGGCAGACCGCCTGCGTGCCCTTTACGCCCAGTAATTCCGATTAACGCTTGCACCCTCCGTA
>denovo1916 L2_38271
CCCATTCGCTCCCCTAGCTTTCGTCTCTCAGTGTCAGTGTCGGCCCAGCAGAGTGCTTTCGCTGTTGGTGTTCTTACCGATCTCTACGCATTTCACCGCTCCACCGGTAATTCCATCTGCCCCTACCGTACTCCAGCTTGGTAGTTTCCACCGCCTGTCCAGGGTTGAGCCCTGGGATTTGACGGCAGACTTGAAAAGCCACCTACAGACGCTTTACGCCCAATCATTCCGGATAACGCTTGCATCCTCTGTC
>denovo1917 A3_26290
CCTGTTTGCTCCCCACGCTTTCGCACCTCAGCGTCAGTCTTGGTCCAGGTAGCCGCCTTCGCCACCGGTATTCCTCCTGATCTCTACGCATTTCACCGCTACACCTGGAATTCCACCCCCCTCTACAATACTCTAGTCAGCCAGTTTCGAATGCAGTTCCCGGGTTGAGCCCTGGGATTTCACATCCGACTTGACAGACCGCCTGCGTGCGCTTTACGCCCAGTAATTCCGATTAACGCTTGCACCCTCCGTA
>denovo1918 L3_529
CCTGTTTGCTCCCCACGCTTTCGCACCTGAGCGTCAGTCTTTGTCCAGGTAGCCGCCTTCGCCACTGATGTTCCTCCAGATCTCTACGCATTTCACCGCTACACCTGGAATTCTACTCCCCTCTACAATACTCTAGTCAGCCAGTTCCAAATGCAGTTCCCAGGTTGAGCCCAGGGCTTTCACATCTTACTTAACAGACCGCCTGCGCGCGCTTTACGCCCAGTAATTCCGATTAACGCTTGCAC
>denovo1919 L3_7
CCTGTTTGCTCCCCACGCTTTCGCATCTCAGCGTCAGTCTTGGTCCAGGAGATCGCCTTCGCTTCCGGTATTCCTCCAGATCTCTACGGATTTTACCCCTACACCTCTAATTCTATCTGCCTCTACCAGACTCTAGCTAGACAGTTTCAAATGCAGTTCTCCAGTTAAGCTGTAGGATTTCACATCTGACTGATCTGCCCGCCTGCGTGCGCTTTACGCCCAGTAATTCCGATTAACGCTTGCACCCTCCGTA
>denovo192 A1_48364
CCTGTTTGCTCCCCACGCTTTCGCGCCTTAGCGTCAGTATTGAGCCAGGTTGCCGCCTTCGCTACCGGTGTTCTTACCAATATCTACGAATTTCACCTCTACACTGGGAATTCCACATCCCTCTCTCGACCTCTAGTCTATCCGTCTCAAATGCAGTTCTCAGGTTAAGCCCGAGGATTTCACATCTGACTGCGTATACCGCCTACGCGCCCTTTACGCCCAGTCATTCCGAGCAACGCTAGCCCCCTTCGTA
>denovo1920 A1_21492
CCTGTTTGCTCCCCACGCTTTCGCGCCTCAGCGTCAGTATCGTTCCAGGATGCCGCCTTCGCAATCGGTGTTCTTCGCAATATCTACGAATTTCACCTCTACACTGGGAATTCCACCTCCCTCACCCGACCTCTAGTCTATCCGTATCAAATGCAGTTCCCAGGTTAAGCCCGAGGATTTCACATCTGACTGCATAAACCGCCTACGCGCCCTTTACGCCCAGTCATTCCGAGCAACGCTAGCCCCCTTCGTA
>denovo1921 L3_4
CCCGTTTGCTCCCCACGCTTTCGCGCCTCAGCGTCAGTATTGGTCCAGAAGATCGCCTTCGCTATTGGTATTTCTCGTTATCTCTACGGATTTTACCCCTACACATGTAATTCCATCTTCCTCTCCCAGACTCTAGCCTGATAGTTTTGAATGCAGTTCTACGGTTGAGCCGTAGGCTTTCACATCCAACTTGACAGGCCGCCTGCGCGCGCTTTACGCCCAGTGATTCCGAGTAACGCTTGCACCCTCCGTA
>denovo1922 L3_274
CCTGTTTGCTACCCACGCTTTCGCACCTCAGTGTCAGTCTTGGTCCAGGAAGCCGCCTTCGCCACTGATGTTCCTCCGGATATCTACGCATTTCACCGCTACACCCGGAATTCCACTTCCCTCTACCATACTCTAGTCTAGCAGTTTCAAATGCAGTTCCCAGGTTGAGCCCAGGGCTTTCACATCTGACTTGCCAAACCACCTACGCGCGCTTTACGCCCAGTAATTCCGATTAACGCTTGCACCCTCCGTA
>denovo1923 A3_711
CCTGTTTGCTCCCCACGCTTTCGCACCTCAGCGTCAGTAATTGCCCAGGGGGCCGCCTTCGCCACCGGTATTCCTCCAGATCTCTACGCATTTCACCGCTACACCTGGAATTCCACCCTCCTCTACAAGACTCTAGTCTACCAGTTTCGAATGCAGTTCCCGGGTTGAGCCCGGGGATTTCACATCCGACTTAACAGACCGCCTGCGTGCGCTTTACGCCCAGTAATTCCGATTAACGCTTGCACCCTCCGTA
>denovo1924 L3_9
CCTGTTTGCTCCCCACGCTTTCGCATCTCAGCGTCAGTATTTGCCCAGCAGATCGCCTTCGCCTTCGGTATTCCTAGTGATCTCTACGGATTTTACCCCTACACCACTAATTCCATCTGCCCCTTCCATACTCTAGGTAGACAGTTTCAAATGCAGTTCTACAGTTAAGCTGTAGGATTTCACATCTGACTGATCTACCAGCCTACATGCTCTTTACGCCCAGTGATTCCGAGTAACGCTTGCACCCTCCGTA
>denovo1925 L2_59464
CCTGTTTGCTCCCCACGCTTTCGCACCTCAGCGTCAATCTCTGTCCAGGGAGCCGCCTTCGCCACCGGTATTCCTCCAGATCTCTACGCATTTCACCGCTACACCTGAAATTCTACTCCCCTCTACTAGACTCTAGACTGCCAGTATCGAATGCAGTTCCCAGGTTGAGCCCGGGGATTTCACATGCGACTTGACAGACCGCCTGCGTGCGCTTTACGCCCAGTAATTCCGATTAACGCTTGCACCCTCCGTA
>denovo1926 L2_39801
CCTGTTTGCTCCCCACGCTTTCGCACCTGAGCGTCAATCTTTGTCCAGGGGGCCGCCTTCGCCACTGGTATTCCTCCAGATCTCTACGCATTCCACCGCTACACCTGGAATTCTACCCACCTCTCCAAGACTCTAGTCACCCAGTTTCGAATGCAGGTCCCGGGTTGAGCCCTGGGATTTCACATCCGACTTAAGAGACCGCCTGCGTGCGCTTTAC
>denovo1927 A2_34273
CCTGTTTGCTCCCCACGCTTTCGCACCTCAGCGTCAGTATTAGTCCAGGCGGTCGCCTTCGCCACCGGTATTCCTCAAGATCTCTACGCATTTCACCGCTACACCTGGAATTCCACCGCCCCCTACAATACTCTAGTTCACCAGTTTCGAATGCAGTTCCATGGTTAAGCCGTGGGATTTCACATCCGACTTGACATACCGCCTGCGTGCGCTTTACGCCCAGTAATTCCGATTAACGCTTGCACCCTCCGTA
>denovo1928 L2_25513
CCTGTTTGCTCCCCACGCTTTCGCACCTGAGCGTCAGTCTATTCCCAGGGGGCCGCCTTCGCCACCGGTATTCCTCCAGATCTCTACGCATTTCACCGCTACACCTGGAATTCTACCCGCCTCTACAAGACTCTAGCTTACCAGTTTTGAATGCAGTTCCCGGGTTGAGCCCGGGGATTTCACCTTCGACTTGACATACCGCCTGCGTGCGCTTTACGCCCAGTAATTCCGATTAACGCTTGCACCCTCCGTA
>denovo1929 L1_21556
CCTGTTTGCTCCCCACGCTTTCGCATCTCAGCGTCAATCTTGTTCCAGTAGACCGCCTTCGCAATCGGTATTCCTTCTGATCTCTACGGATTTTACCCCTACACCTGAAATTCTATCTACCTCTCCCATATTCTAGGCAGAGAGTTTCGGATGCAGTTCTATGGTTAAGCCATAGGATTTCACTTCCAACTTGACTGACAGCCTGCATGCTCTTTACGCCCAGTGATTCCGAGTAACGCTTGCAC
>denovo193 A2_37177
CCTGTTTGCTCCCCACGCTTTCGCGCCTGAGCGTCAGTATTTGTCCAGGAGGCCGCCTTCGCCTCCGGTATTCCTACAGATCTCTACGCATTTCACCGCTACACCTGGAATTCTACCTCCCTCTACAAGACTCTAGTCTGCCAGTTTCGAATGCAGTTCTCTGGTTGAGCCCGGGGATTTCACATCCGACTTGACAGACCGCCTGCGTGCGCTTTACGCCCAGTAATTCCGATTAACGCTTGCACCCTCCGTA
>denovo1930 L1_26351
CCTGTTTGCTCCCCACGCTTTCGCACCTGAGCGTCAGTCTTTGTCCAGGGAGCTGCCTTCGCCACCGGTATTCCTCCAGATCTCTACGCATTTCACCGCTACATCTGGTATTCTACCCCCCTCAACAGGACTCTAGTCTGCCAGTTTCGAATGCAGTTCTCGAGTTGAGCTCGAGGATTTCACATCTGACTTGACAGACCGCCTGCGTGCGCTTTACGCCCAGTAATTCCGATTAACGCTTGCACCCTCCGTA
>denovo1931 L2_35125
CCTGTTTGCTCCCCACGCTTTCACACCTGAGCGTCAGTCTTTGTCCAGGAGACCGCCTTCGCCACCGGTATTCCTCGAGATCTCTACGCATTTCACCGCTACACCTGTAATTCTACCCCCCTCTACAAGACTCTAGTCTGCCAGTTTCGAATGCAGTTCTCGGGTTGAGCTCGGGGATTTCACATCCGACTTGGCTGACCGCCTGCGTGCGCTTTACGCCCAGTAATTCCGATTAACGCTTGCACCCTCCGTA
>denovo1932 L2_19551
CCTGTTTGCTCCCCACGCTTTCGCACCTCAGTGTCAGTATTAGCCCAGGTGGTCGCCTTCGCCACTGGTGTTCCTTCCTATATCTACGCATTTCACCGCTACACAGGAAACTCCACCACCCTCTGCCATACTCTGGTCAGACAGTTTTGGATGCAATTCCCAGGTTGAGCCCGTGGCTTTCACATCCAACTTATCAAACCACCTACGCGCGCTTTACGCCCAGTAATTCCGATTAACGCTTGCACCCTTCGTA
>denovo1933 A2_20904
CCTGTTTGCTCCCCACGCTTTCGCACCTGAGCGTCAGTCTTGGTCCAGGAGGCCGCCTTCGCCATCGGTATTCCTCCTGATCTCTACGGATTTCACCCCTACACCTGGAATTCTACCTCCCCCTACAAGACTCTAGTCTGCCAGTTTCGAATGCAGTTCCAGGGTTAAGCCCGAGGATTTCACATCAGACTTGACAGACCGCCTGCGTGCGCTTTACGCCCAGTAATTCCGATTAACGCTTGCACCCTCCGTA
>denovo1934 L2_44268
CCTGTTTGCTCCCCACGCTTTCGCACCTCAGCGTCAGTCTCTGTCCAGGCGGCCGCCTTCGCCACTGGTATTCCTTCAGATCTCTACGCATTTCACCGCTACACCTGGAATTCCACTCTCCTCTACAGGACTCTAGTCTGCCAGTTCCGAATGCAGTTCCAAGGTTAAGCCCGGGGCTTTCACATCTGACTTAACAAACCGCCTGCGCGCGCTTTACGCCCAGTAATTCCGATTAACGCTTGCACCCTCCGTA
>denovo1935 L2_24727
CCTGTTTGCTCCCCACGCTTTCGCGCCTGAGCGTCAGTCTTTGTCCAGGGGGCCGCCTTCGCCACCGGTATTCCTAGAGATCTCTACGCATTTTACCGCTACACCTGGAATTCTACCTCCCCCTACAAGACTCTAGTCAGCCAGTTTCGAATGCAGTTCTAGGGTTGAGCCAGAGGATTTCACATCAGACTTGACAGACCGCCTGCGTGCGCTTTACGCCCAGTGATTCCGATTAACGCTTGCACCCTCCGTA
>denovo1936 A3_5829
CCTGTTTGCTCCCCACGCTTTCGCGCCTCAGCGTCAGTATCGTTCCAGGATGCCGCCTTCGCCACCGGTGTTCTTCCTAATATCTACGAATTTCACCCCTACACTGGAAATTCCACCTACCTCTCCCGTACTCAAGTCAATGAGTATCAAATGCAGTTCTAAGGTTAAGCCAGAGGATTTCACATCTGACTGCATTAACCGCCTACGCGCCCTTTACGCCCAGTGATTCCGAGTAACGCTTGCACCCTCCGTA
>denovo1937 L2_39971
CCCGTTTGCTCCCCACGCTTTCACACCTTAGCGTCAGTAATGGTCCAGGAGATCGCCTTCGCTTTAGGTATTCCTAGTGATATCTACGGATTTTACCCCTACACCTCTAATTCCATCTCCCCCTCCCATACTCTAGTTTGGAAGTTTCAAATGCAGTTCTCCAGTTAAGCTGTAGGATTTCACATCTGACTTTCCAACCCGCCTGCGTGTCCTTTACGCCCAGTGATTCCGAGTAACGCTTGCACCCTCCGTA
>denovo1938 L2_19492
CCTGTTTGCTCCCCACGCTTTCGCACATGAGCGTCAGTCTTTGACCAGGGAGCCGCCTTCGCCACTGGTATTCCTCCTGATCTCTACGCATTTCACCGCTACACCTGGAATTCTACCCCCCTCTACAAGACTCAAGCCTGCCAGTTTCGAATGCAGTTCCCGGGTTGAGCCCGGGGATTTCACATCCGACCTGACAAACCGCCTGCGTACGCTTTACGCCCAGTGATTCCGATTAACGCTTGCACCCTCCGTA
>denovo1939 A1_18615
CCTGTTTGCTCCCCACGCTTTCGCGCCTCAGCGTCAGTATCGAGCCAGTTTGCTGCCTACGCCACCGGTGTTCTTTCCAATATCTACGAATTTCACCTCTACACTGGGAATTCCACAACCCTCTCTCGACCTCTAGTCTATGCGTATCAAATGCAGTTCCCAGGTTAAGCCCGGGGATTTCACATCTGACTGAATATCCCGCCTACGCGCCCTTTACGCCCAGTCATTCCGAGCAACGCTAGCCCCCTTCGTA
>denovo194 L1_12654
CCTGTTTGCTCCCCACGCTTTCGCACCTCAGCGTCCGTATTTGTCCAGGGAGCCGCCTTCGCCACTGATATTCCTCCGGATATCTACGCATTTCACCGCTACACCTGGAATTCTACTCCCCTCTACAAGACTCTAGTCTGCCAGTATCAAATGCAATTCCCGGGTTGAGCCCGGGGATTTCACATCCGACTTAACAGACCGCCTACGTGCGCTTTACGCCCAGTAATTCCGATTAACGCTTGCACCCCCCGTA
>denovo1940 A1_22284
CCTGTTTGCTCCCCACGCTTTCGCACCTCAGCGTCAACAATCGTCCAGTAAGTCGCCTTCGCCACTGGTGTTCTTCCGAATATCTACGAATTTCACCTCTACACTCGGAATTCCACTTACCTCTCCGATGTTCAAGCGATGCAGTCTTAAAGGCAATTCCAGGGTTGAGCCCTGGGCTTTCACCTCTAACTTACAAAGCCGCCTACGTGCGCTTTACGCCCAGTAATTCCGAACAACGCTAGCCCCCTCCGTA
>denovo1941 A1_45160
CCCGTTTGCTCCCCACGCTTTCGCACCTCAGCGTCAGTCTTTGTCCAGTGGACCGCCTTCGCCACCGGCATTCCTCCAGATCTCTACGCATTTCACCGCTACACCTGGAATTCCACGCACCTCTACATGCCTCTAGTCAGCCAGTTTCCAATGCAGTTCCAGGGTTGAGCCCGGGGATTTCACATCCGACTTGACAGACCGCCTGCGTGCGCTTTACGCCCAGTAATTCCGATTAACGCTTGCACCCTCCGTA
>denovo1942 L2_19654
CCTGTTTGCTCCCCACGCTTTCGCACCTGAGCGTCAGTCTTTGTCCAGGGGGCCGCCTTCGCCACCGGTATTCCTCCAGATCTCTACGCATTTCACCGCTACACCTGGAATTCTACCTCCCTCTACAATACTCTAGTCTGCCAGTTTCGAATGCAGTTCTCGGGTTAAGCCCTGGGATTTCACATCAGACTTGACATACCGCCTGCGTGCGCTTTACGCCCAGTAATTCCGAATAACGCTTGCACCCTCCGTA
>denovo1943 L1_51972
CCTGTTTGCTCCCCACGCTTTCGCACCTTAGCGTCAGTCTTTGTCCAGGGGGTCGCCTTCGCCACCGGTATTCCTCCAGATCTCTACGCATTTCACCGCTACACCTGGAATTCTACCTCCCTCTACCAGACTCTAGGCTGCCAGTTTCGAATGCAGTTCCATGGTTGAGCCCGGGGATTTCACATCCGACTTGACAGCCCGCCTGCGTGCGCTTTACGCCCAGTAATTCCGATTAGCGCTTGCACCCTCCGTA
>denovo1944 L2_49943
CCTGTTTGCTCCCCACGCTTTCGCACCTCAGCGCCAGTATCTGGCCAGGGAGCCGCCTTCGCCACCGGTATTCCTCCAGATCTCTACGCATTTCACCGCTACACCTGGAATTCTACCCACCTCTACAGGACTCTAGACTGCCAGTTTAGAATGCAGTTCCCGGGTTGAGCCCTGGGATTTCACATCCGACTTGCCAGACCGCCTGCGTGCGCTTTACGCCCAGTAATTCCGATTAACGCTTGCACCCTCCGTA
>denovo1945 L2_24355
CCTGTTTGCTCCCCACGCTTTCGCACCTGAGCGTCAGTCTTGGTCCAGGGGGCCGCCTTCGCCACCGGTATTCCTCGAGATCTCTACGCATTTCACCGCTACACCTGGAATTCTACCTCCCTCTACAAGACTCTAGTCTGCCAGTTTCGAATGCAGTTCTCTGGTTAAGCCAGGGGATTTCACATCCGACTTGACAGACCGCCTGCGTGTGCTTTACGCCCAGTAATTCCGAATAACGCTTGCACCCTCCGTA
>denovo1946 A1_11484
CCTGTTTGCTACCCACGCTTTCGCACCTGAGCGTCAGTATTTGTCCAGGGGGCCGCCTTCGCCACCGGTATTCCTCCAGATCTCTACGCATTTCACCGCTACACCTGGAATTCTACCTCCCTCTACAATACTCTAGTCTGCCAGTTTCGAATGCAGTTATCGGGTTGAGCCTGAGGATTTCACATCCGACTTGACAGACCGCCTGCGGGCGCTTTACGCCCAGTAATTCCGATTAACGCTTGCACCCTCCGTA
>denovo1947 L1_26518
CCTGTTTGCTCCCCACGCTTTCGCACCTGAGCGTCAGTATTTATCCAGGGTGCCGCCTTCGCCACCGATATTCCTCCAGATCTCTACGCATTTCACCGCTACACCTGAAATTCTACACTCCTCTGCTGGACTCTAGTCTGCCAGTTTCGAATGCAGTTCCCGGGTTGAGCCCGGGGATTTCACATCCAACTTGACAGACCGCCTGCGTGCGCTTTACGCCCAGTAATTCCGATTAACGCTTGCACCCTCCGTA
>denovo1948 L1_26516
CCTGTTTGCTCCCCACACCTTCGAACCTCAGCGTCAGTATTTGTCCAGGGAGCCGCCTTCGCCACCGGTGTTCCTCCAGATCTCTACGCATTTCACCGCTCCACCTGGAATTCCACTCCCCTCTACCATACTCTAGCCAAACAGTTTCAAATGCACTTCCCGGGTTGAGCCCCGGGCTTTCACATCTGACTTAACTGACAGCCTGCGCGCCCTTTACGCCCAGTAAATCCGATTAACGCTTGCACCCTCCGTA
>denovo1949 A2_7890
CCCGTTTGCTCCCCACGCTTTCGCACCTGAGCGTCAGTCATTGTCCAGGAGACCGCCTTCGCCATCGGTATTCCTCCAGATCTCTACGCATTTCACCGCTACACCTGTAATTCCATCTCCCCCTACAATACTCTAGTCTACCAGTTTCGAATGCAGTTCTCTGGTTGAGCCCGAGGATTTCACATCCGACTTGGTAGACCGCCTGCGTGCGCTTTACGCCCAGTGATTCCGAATAACGCTTGCACCCTCCGTA
>denovo195 A1_40172
CCTGTTTGCTCCCCACGCTTTCGCTCCTGAGCGTCAGTCTCTGTCCAGGGGGCCGCCTTCGCCACCGGTATTCCTCCAGATCTCTACGCATTTCACCGCTACACATGGAATTCTACCTCCCTCTACCGTACTCTAGTCTGCCAGTTTCGAATGCAGTTCCCGGGTTGAGCCCGGGGATTTCACATCCGACTTGACAGACCGCCTACGTGCGCTTTACGCCCAGTAATTCCGATTAACGCTTGCACCCTCCGTA
>denovo1950 L1_29206
CCTGTTTGCTCCCCACGCTTTCGCACCTGAGCGTCAGTCTTTGTCCAGGGAGTCGCCTTCGCCACCGGTATTCCTACAGATCTCTACGCATTTCACCGCTACACCTGGAATTCTACCTCCCTCTACAAGACTCTAGTCTGCCAGTTTCCAATGCAGTTCTCGGGTTGAGCCAGGGGATTTCACATCCGACTTGACAGACCGCCTGCGTGCGCTTTACGCCCAGTAATTCCGAATAACGCTTGCACCCTCCGTA
>denovo1951 A2_26515
CCTGTTTGCTCCCCACGCTTTCGCACCTGAGCGTCAGTATTTGTCTAGGGAGCTGCCTGCGCCACCGGTATTCCTCCAGATCTCTACGCATTTCACCGCTACACCTGGAATTCTACCCCCCTCTACAAGACTCTAGTCTGCCAGTTTCGAATGCAGTTCTCGGGTTGAGCCCGGGGATTTCACAGCCGACTTGACAGACCGCCTGCGTGCGCTTTAC
>denovo1952 L1_42006
CCTGTTTGCTACCCACGCTTTCGCACCTCAGCGTCAGTATTAGTCCAGGAGGCCGCCTTCGCCACTGATGTTCCTCCGGATATCTACGCATTTCACCGCTACACCCGGAATTCCGCTTCCCTCTACTATACTCTAGTCTAGCAGTTTCAAATGCAATTCCCAGGTTGAGCCCGGGGCTTTCACATCCGACTTGCCAGACCGCCTGCGTGCGCTTTAC
>denovo1953 A2_11816
CCCGTTTGCTCCCCACGCTTTCGCACCTGAGCGTCAGTCTATGTCCAGCGGGCCGCCTTCGCCACCGGTATTCCTCCAGATCTCTACGCATTTCACCGCTACACCTGGAATTCTACCCCCCTCTACCTGACTCTAGCCTGCCAGTTTCAAATGCAGTTCCCGGGTTGAGCCCGGGGATTTCACATCTGACTTGACAGGCCGCCTGCGTGCGCTTTACGCCCAGTAATTCCGATTAACGCTTGCACCCTCCGTA
>denovo1954 L2_60728
CCTGTTTGCTCCCCACGCTTTCGCACCTCAGCGTCAGTATTTGTCCAGTAGGCCGCCTTCGCAATCGGTATTCCTTCTGATCTCTACGCATTTCACCGCTACACCAGAAATTCTACCTACCTCTACAATACTCTAGTTAGCCAGTTTCGAAAGCAGTTCTAGGGTTAAGCCCTAGGATTTCACATCCGACTTAATAGTCCGCCTACGTGCGCTTTACGCCCAGTAATTCCGAATAACGCTTGCACCCTCCGTA
>denovo1955 L3_157
CCTGTTTGCTCCCCACGCTTTCGCACCTGAGCGTCAGTATTGGTCCAGGGGGCCGCCTTCGCCACCGGTATTCCTCCAGATCTCTACGCATTTCACCTCTACACCTGGAATTCTACACCCCTCTACAGTACTCTAGTCTAGCAGTTTCAAATGCAGTTCCCGGGTTGAGCCGGGGGATTTCACATCCGACTTGACATACCGCCTGCGTGCGCTTTACGCCCAGTAATTCCGATTAACGCTTGCACCCTCCGTA
>denovo1956 L2_25202
CCTGTTTGCTCCCCACGCTTTCGCATCTCAGCGTCAGTATCTGTCCAGAAGGCCGCCTTCGCCACCGGTATTCCTCCACATCTCTACGCATTTCACCGCTACACGTGGAATTCTACCTCCCTCTACAGTACTCCAGATGACCAGTTTTAAATGCTATTCTCAGGTTGAGCCCGAGGCTTTCACACCTAACTTAATCATCCGCCTACATGCCCTTTACGCCCAGTCATTCCGATTAACGCTCGCACCCTCCGTA
>denovo1957 A3_17303
CCTGTTTGCTCCCCACGCTTTCGCACCTGAGCGTCAGTATTTGTCCAGGAGGCCGCCTTCGCCATCGGTATTCCTCCAGATCTCTACGCATTTCACCGCTACACCTGGAATTCTATCTACCTCTACAAGACTCTAGTCTGCCAGTTTCGAATGCAGTTCTCTGGTTGAGCCCGGGGATTTCACATCCAACTTGTCAGACCGCCTGCGCGCGCTTTACGCCCAGTAATTCCGAGTAACGCTTGCACCCTCCGTA
>denovo1958 A2_36788
CCTGTTTGCTCCCCACGCTTTCGCACCTGAGCGTCAGTCTCAGTCCAGGGTGCCGCCTTCGCCACTGGTATTCCTCCAGATCTCTACGCATTTCACCGCTACACCTGGAATTCTACCCTCCTCTACAGTACTCTAGTCGGCCAGTTCCGAATGCAGTTCCCAGGTTGAGCCCGGGGCTTTCACATCCGACTTGGACGACCGCCTGCGTGCGCTTTACGCCCAGTAATTCCGATTAACGCTTGCACCCTCCGTA
>denovo1959 A1_1600
CCTGTTTGCTCCCCACGCTTTCGCGCCTCAGCGTCAGTATCGAGCCAGGTTGCCGCCTTCGCCACCGGTGTTCCTCCCAATATCTACGAATTTCACCTCTACACTCGGAATTCCACTCCCCTCTCTCGACCTCTAGTCTATCAGTTTCAAATGCAGTTCCCAGGTTAAGCTCGGGGATTTCACATCTGACTGCATAAACCGCCTACGCGCCCTTTACGCCCAGTCATTCCGAGCAACGCTAGCCCCCTCCGTA
>denovo196 A3_19700
CCTGTTTGCTCCCCACGCTTTCGCACCTCAGCGTCAGTCTTTGTCCAGGGGGCCGCCTTCGCCACTGGTATTCCTCCAGATCTCTACGCATTTCACCGCTACACCCGGAATTCTACTTCCCTCTACAAGACTCTAGTCTGCCAGTATCGAATGCAGTTCCCAGGTTGAGCCCGGGGTTTTCACATCCGACTTGCCAGACCACCTGCGTGCGCTTTACGCCCAGTAATTCCGATTAACGCTTGCACCCTCCGTA
>denovo1960 L2_48786
CCTGTTTGCTCCCCACGCTTTCGCACCTGAGCGTCAGTCTCTGTCCAGGGGGCCGCCTTCGCCACCGGTATTCCTCCAGATCTCTACGCATTTCACCGCTACACCTGGAATTCCACCCCCCTCTCCAAGACTCAAGCTAGCCAGTTTCAAATGCAGTTCCACGGTTGAGCCGGGGGATTTCACATCTGACTTAACTAACCGCCTGCGCGCGCTTTACGCCCAGTAATTCCGATCAACGCTTGCACCCTCCGTA
>denovo1961 A1_33598
CCTGTTTGCTCCCCACGCTTTCGCACCTGAACGTCAGTATTGGTCCAGGGGGCCGCCTTCGCCACCGGTATTCCTCCAGATCTCTACGCATTTCACCGCTACACCTGGAATTCCACCCCCCTCTACAAGACTCTAGGCTGCCAGTTTCGAATACAGTTCTAGGGTTGAGCCCGGGGATTTCACATCAGACTTGACAGCCCGCCTGCGTGCGCTTTACGCCCAGTAATTCCGATTAACGCTTGCACCCTCCGTA
>denovo1962 A3_8184
CCTGTTCGCTCCCCACGCTTTCGTGCCTGAGCGTCAGTAACGACTTAGTAAGCTGCCTACGCAATCGGTGTTCTGCGTAATATCTAAGCATTTCACCGCTACATTACACATTCCGCCTACCTCAATCGCACTCAAGAATACCAGTATCAATCGCAGTTCTACAGTTAAGCTGCAGGATTTCACCTCTGACTTATTATCCCGCCTACGCACCCTTTA
>denovo1963 L2_16552
CCTGTTCGCTCCCCACGCTTTCGCACCTCAGCGTCAGTTTATGTCCAGGGGGCCGCCTTCGCCACTGGTATTCCTCCAGATCTCTACGCATTTCACCGCTACACCTGGAATTCTACCCCCCTCTAAATAACTCTAGCTTACCAGTTTCAAATGCAGTTCCAGAGTTGAGCCCGGGGATTTCACCTCCGACTTGACAGGCCGCCTACGTGCCCTTTACGCCCAGTAATTCCGATTAACGCTTGCACCCTCCGTA
>denovo1964 L2_47410
CCTGTTTGCTCCCCACGCTTTCGCACCTCAGCGTCAGTATTGGACCAGGAGGCCGCCTTCGCCACTGGTATTCCTCCAGATCTCTACGCATTTCACCGCTACACCTGGAATTCTACCTCCCTCTACCATACTCTAGTCTGCCAGTATCGAATGCAGTTCCCGGGTTGAGCCCGGGGATTTCACATCCGACTTGACAGACCGCCTGCGTGCGCTTTACGCCCAGTAATTCCGATTAACGCTTGCACCCTCCGTA
>denovo1965 A3_8181
CCTGTTTGCTCCCCACGCTTTCGCACCTGAGCGTCAGTCTTGGTCCAGGAGGCCGCCTTCGCCACCGGTGTTCCTCCAGATCTCTACGCATTTCACCGCTACACCTGGAATTCTACTTCCCTCTACCATACTCTAGCCTGCCAGTTTCGAATGCAGTTCCCGGGTTGAGCCCGGGGATTTCACATCCGACTTACCAGACCGCCTGCGTGCGCTTTACGCCCAGTAAATCCGAATAACGCTTGCACCCTCCGTA
>denovo1966 A1_47717
CCTGTTTGCTCCCCACGCTTTCGCACCTCAGCGTCAGTATCTGTCCAGGTGGTCGCCTTCGCCACCGGTATTCCTCCCGATATCTACGCATTTCACCTCTACACCTGGAATTCCACCACCCTCTCCAGTACTCAAGCTAGCCAGTTTCAAATGCACTTCCACGGTTGAGCCGTGGAATTTCACATCTGACTTAAATGGCCGCCTACGCGCGCTTTACGCCCAGTAATTCCGAACAACGCTTGCACCCTCCGTA
>denovo1967 L2_25875
CCTGTTTGCTCCCCACGCTTTCGCACCTCAGCGTCAGTCTTTGTCCAGGGAGCCGCCTTCGCCTCCGGTATTCCTCCAGATCTCTACGCATTTCACCGCTACACCTGGAATTCTACTACCCTCTACAAGACTCTAGTCTGCCAGTTTCGAATGCAGTTCCCGGGTTGAGCTCGGGGATTTCACATCCGACTTGTCAGAAAGCCTGCGTGCGCTTTACGCCCAGTAATTCCGATTAACGCTTGCACCCTCCGTA
>denovo1968 A3_3214
CCTGTTTGCTCCCCACGCTTTCACGCCTTAGCGTCAGTATTTGTCCAGGAGATCGCCTTCGCTATCGGTATTCCTAGTGATATCTACGGATTTTACCTCTACACCACTAATTCCATCTCCCACTCCCATACTCTAGGTTACCAGTTTCCAATGCAGTTCTATGGTTAAGCCATAGGATTTCACATCAGACTTGGCATCCCGCCTACGCGTCCTTTACGCCCAGTGATTCCGAATAACGCTTGCACCCTCCGTA
>denovo1969 L2_29396
CCCGTTTGCTCCCCACGCTTTCGCACCTGAGCGTCAGTCTTTGTCCAGGGGGCCGCCTTCGCCACCGGTATTCCTCCAGATCTCTACGCATTTCACCGCTACACCTGGAATTCTACCTCCCTCTACAAGACTCTAGTCTGACAGTTTCGAATGCAGTTTGCGGGTTGAGCCTGGAGATTTCACATCCGACTTAACAGACCGCCTGCGTGCGCTTTACGCCCAGTAATTCCGAATAACGCTTGCACCCTCCGTA
>denovo197 L2_59547
CCCGTTTGCTCCCCACGCTTTCGCCCCTGAGCGTCAGTCATTGTCCAGGAGACCGCCTTCGCCACCGGTATTCCTACAGATATCTACGCATTTCACCGCTACACCTGGAATTCCATCCCCCTCTACAAGACTCTAGTCTGCCAGTTTCGAATGCAGTTCTCGGGTTGAGCCATAGGATTTCACATCCGACTTGACAGACCGCCTACGTGCGCTTTACGCCCAGTGATTCCGAATAACGCTTGCACCCTCCGTA
>denovo1970 L1_46451
CCTGTTTGCTACCCACGCTTTCGCACCTGAGCGTCAGTATTTGCCCAGTGAGCCGCCTTCGCCACTGGTATTCCTCCAGATCTCTACGCATTTCACCGCTACACCTGAAATTCCACTCCCCTCTACCATACTCTAGTCTTCCAGTATCAAATGCAGTTCCTAGGTTGAGCCCGGGGATTTCACATCTGACTTAACGGTCCGCCTGCGTGCGCTTTACGCCCAGTAATTCCGATTAACGCTTGCACCCTCCGTA
>denovo1971 L2_23105
CCTGTTCGCTCCCCAAGCTTTCGTACCTCAGCGTCAGTCTTTGTCCAGGGGGCCGCCTTCGCCACCGGTATTCCTCCAGATCTCTACGCATTTCACCGCTACACCTGTAATTCTACCCACCTCTACCAGACTCTAGTCTACCAGTTTCGAATGCAGTTCCCGGGTTGAGCCCGGGGATTTCACATCCGACTTGACAGACCGCCTGCGTGCGCTTTACGCCCAGTAATTCCGATTAACGCTTGCACCCTCCGTA
>denovo1972 L2_39489
CCTGTTTGCTCCCCACGCTTTCGCACCTCAGCGTCAGTCTTTGTCCAGGGGGCCGCCTTCGCCACCGGTATTCCTCCAGATCTCTACGCATTTCACCGCTACACCTGGAATTCTACTTCCCTCTACAAGACTCTAGTCTGCCAGTATCGAATGCACTTCCCGGGTTGAGCCCGGGGCTTTCACATCCGACTTAACAGGCCGCCTGCGTGCGCTTTACGCCCAGTAATTCCGATTAACGCTTGCACCCTCCGTA
>denovo1973 L1_52395
CCTGTTTGCTCCCCACGCTTTCGCACCTCAGCGTCAGTATTTGTCCAGGGAGTCGCCTTCGCCACCGATATTCCTCCAGATCTCTACGCATTTCACCGCTACACCTGGAATTCTACCCACCTCTACCATACTCTAGATAGCCAGTATCAAATGCAGTTCCTAGGTTGAGCCCAGGGATTTCACATCCGACTTGACTGACCGCCTGCGTGCGCTTTACGCCCAGTAATTCCGATTAACGCTTGCACCCTCCGTA
>denovo1974 A2_22837
CCTGTTTGCTCCCCACGCTTTCGCACCTTAGCGTCAGTCTTTGTCCAGGGGGTCGCCTTCGCCACCGGTATTCCTCCAGATCTCTACGCATTTCACCGCTACACCTGGAATTCTACCCCCCTCTACAAGACTCTAGTCTACCAGTTTCGAATGCAGTTCTCCGGTTAAGCTCGGGGATTTCACATCCGACTTGACAGACCGCCTGCGTGCGCTTTA
>denovo1975 A3_17233
CCTGTTTGCTCCCCACGCTTTCGCACCTGAGCGTCAGTATTTGTCCAGGGGGCCGCCTTCGCCATCGGTATTCCTCCAGATATCTACGCATTTCACCGCTACACCTGGAATTCTACCCTCCTCTCCAAGACTCAAGTCTGCCAGTTTCGAATACAGTTCCCGGGTTGAGCCCGGGGATTTCACATCCGACTTGCCAGACCGCCTGCGTGCCCTTTACGCCCAGTAATTCCGATTAACGCTTGCACCCTCCGTA
>denovo1976 L2_39629
CCTGTTTGCTCCCCACGCTTTCGCACCTGAGCGTCAGTATTTGTCCAGGAGACCGCCTTCGCCATCGGTATTCCTCCAGATCTCTACGCATTTCACCGCTACACCTGGAATTCTACCTCCCTCTACAAGACTCTAGTCTGCCAGTTTCGAATGCAGTTCTCGGGTTGAGCCAGGTGATTTCACATCCGACTTGACATCCCGCCTGCGTGCCCTTTACGCCCAGTGATTCCGATTAACGCTTGCACCCTCCGTA
>denovo1977 A3_36592
CCTGTTTGCTCCCCACGCTTTCGCACCTGAGCGTCAGTCATTGTCCAGGGGGTCGCCTTCGCCACCGGTATTCCTCCAGATCTCTACGCATTTCACCGCTACACCTGGAATTCCACCGCCCTCTACAATACTCTAGTCTGACAGTTTCGAATGCAGTTCTCAGGTTGAGCCCGGGGATTTCACATCCGACTTGACAAACCGCCTACGTGCGCTTTACGCCCAGTAATTCCGATTAACGCTTGCACCCTCCGTA
>denovo1978 L1_13680
CCTGTTTGCTCCCCACGCTTTCGCACCTGAGCGTCAGTATTTGGCCAGTGGGTCGCCTTCGCCACCGGTATTCCTCCAGATCTCTACGCATTTCACCGCTACACCTGGAATTCTACCCCCCTCTACTAGACTCTAGTCTGCCAGTTTCGAATGCAGTTCCCGGGTTGAGCCCGGGGATTACACATCCGACTTGACAGACCGCCTGCGTTCGCTTTACGCCCAGTAATTCCGATCAACGCTTGCCCCCTCCGTA
>denovo1979 L3_465
CCTGTTTGCTCCCCACGCTTTCGCACCTCAGCGTCAGTCTTAGTCCAGCAGGCCGCCTTCGCCACCGGTGTTCCTCCAGATATCTACGCATTTCACCGCTACACCTGGAATTCTACCCCCCTCTACAAGACTCTAGCTTGCCAGTTTCGAATGCAGTTCCCGGGTTGAGCCCGGGGATTTCACATCCGACTTGACAGACCGCCTGCGTGCGCTTTACGCCCAGTAATTCCGATTAACGCTTGCACCCTCCGTA
>denovo198 A1_48560
CCTGTTTGCTCCCCACGCTTTCGCACCTCAGCGTCAGTCTCTGTCCAGGGGGCCGCCTTCGCCACCGGTATTCCTCCAGATCTCTACGCATTTCACCGCTACACCTGGAATTCTACCCCCCCCTACAAGACTCAAGCCTGCCAGTTTCGAATGCAGTTCCCCGGTTGAGCCCTGGGATTTCACATCCGACTTGACAGGCCGCCTGCGTGCGCTTTACGCCCAGTAATTCCGATCAACGCTTGCACCCTCCGTA
>denovo1980 A1_33075
CCTGTTTGCTCCCCACGCTTTCGTGCCTCAGTGTCAGTGTTGGTCCAGGTAGCTGCCTTCGCCATGGATGTTCCTCCTGATCTCTACGCATTTCACTGCTACACCAGGAATTCCGCTACCCTCTACCACACTCTAGTCGCCCAGTATCCACTGCAGTTCCCAGGTTGAGCCCAGGGCTTTCACAACGGACTTAAACGACCACCTACGCACGCTTTACGCCCAGTAATTCCGAGTAACGCTTGCACCCTTCGTA
>denovo1981 L1_17353
CCTGTTTGCTCCCCACGCTTTCGCACCTGAGCGTCAGTCTTTGACCAGGTGGTCGCCTTCGCCACCGGTATTCCTCCCTATCTCTACGCATTTCACCGCTACACCTGGAATTCCACCACCCTCTACAAGACTCTAGTCTGCCAGTATCAGATGCAGTTCCCAGGTTGAGCCCGGGGATTTCACATCCGACTTGACAGACCGCCTGCGTGCGCTTTACGCCCAGTAATTCCGATTAACGCTCGCACCCTCCGTA
>denovo1982 L3_79
CCTGTTTGCTCCCCACGCTTTCGCACCTCAGCGTCAGTATTTGACCAGGTGGCCGCCTTCGCCACTGGTGTTCCTCCAGATCTCTACGCATTTCACCGCTACACCTGGAATTCCACTCCCCTCTTCCAGACTCTAGTCTGACAGTTTCGAATGCAGTTCCCGGGTTGAGCCCGGGGATTTCACATCCGACTTGTCAGACCGCCTACGCGCGCTTTACGCCCAGTAATTCCGATTAACGCTTGCACCCTCCGTA
>denovo1983 L1_34199
CCTGTTTGCTCCCCACGCTTTCGCACCTGAGCGTCAGTCTCTGTCCAGGTGGTCGCCTTCGCCACCGGTATTCCTCCAGATCTCTACGAATTTCACCTCTACACCTGGAATTCTACCACCCTCTCCAGTACTCTAGTCTGCCAGTTTCGAATGCACTTCCACGGTTGAGCCGGGGGCTTTCACATCTGACTTAACTGACCGCCTGCGCGCGCTTTACGCCCAGTAATTCCGATCAACGCTTGCACCCTCCGTA
>denovo1984 L1_13921
CCTGTTTGCTCCCCACGCTTTCGCACCTGAGCGTCAGTCTTGGTCCAGGGGGCCGCCTTCGCCACCGGTATTCCTCCAGATCTCTACGCATTTCACCCCTACACCTGGAATTCTACCTCCCTCTCCAAGACTCTAGTCAGCCAGTTTCGAATGCAGTTCCCGGGTTGAGCCAGAGGATTTCACATCAGACTTGACTGACCGCCTGCGCGCGCTTTACGCCCAGTAATTCCGAATAACGCTTGCACCCTCCGTA
>denovo1985 A3_33988
CCTGTTTGCTCCCCACGCTTTCGCACCTGAGCGTCAGTATTGGTCCAGGTGGCCGCCTTCGCCACCGGTATTCCTGCAGATCTCTACGCATTTCACCGCTACACCTGGAATTCTACCCCCCTCTACAAGACTCTAGTCTATCAGTATCGAATGCAGTTCACGAGTTGAGCCCGGGGATTTCACATCCGACTTAACAGACCGCCTGCGTGCGCTTTACGCCCAGTAATTCCGGATAACGCTTGCACCCTCCGTA
>denovo1986 L1_34194
CCTGTTTGCTCCCCACGCTTTCGCACCTGAGCGTCAGTCTTGGTCCAGGAAGTCGCCTTCGCCACTGGTATTCCTCCAGATCTCTACGCATTTCACCTCTACACCTGGAATTCTACTCCCCTCTACAATACTCTAGTCAGCTAGTTTCGAATGCAGTTCCCGGGTTGAGCCCCGGGCTTTCACATCTGACTTGACAGACCGCCTGCGTGCGCTTTACGCCCAATAATTCCGATTAACGCTTGCACCCCCCGTA
>denovo1987 L3_73
CCTGTTTGCTCCCCACGCTTTCGCACCTCAGCGTCAGTATTTGTCCAGAAAGCCGCCTTCGCCACTGGTATTCCTCCAAATATCTACGCATTTCACCGCTACACCTGGAATTCCACTTTCCTCTACCATACTCAAGTCAGCCAGTTTCGAATACAGTTCCTGGGTTGAGCCCGGGGATTTCACATCCGACTTGACAGACCGCCTGCGTGCGCTTTACGCCCAATAATTCCGATTAACGCTTGCACCCTCCGTA
>denovo1988 A1_42831
CCTGTTTGCTCCCCACGCTTTCGCGCCTCAGCGTCAGTATCGAGCCAGGTTGCCGCCTTCGCCACCGGTGTTCTTCCCAATATCTACGAATTTCACCTCTACACTGCGAATTCTACACCCCTCTCACGACCTCTAGTCTATCCGTATCAAATGCAGTTCCCAGGTTAAGCTCGGGGATTTCACATCTGACTGCATAATCCGCCTACGCGCCCTTTACGCCCAGTCATTCCGAGCAACGCTAGCCCCCTTCGTA
>denovo1989 L1_18211
CCCGTATGCTCCCCACGCTTTCGCACCTGAGCGTCAGTCTTTGTCCAGGGGGCCGCCTTCGCCACCGGTATTCCTCCAGATCTCTACGCATTTCACCGCTACACCTGGAATTCTACCCCCCTCTACAAGACTCTAGTCTGCCAGTTTCGAATGCAGTTCACGGGTTGAGTCAGGGGATTTCACATCCGGCTTGACGGACCGCCTGCGTGCGCTTTACGCCCAGTAATTCCGATTAACGCTTGCGCCCTCCGTA
>denovo199 A1_25404
CCCGTTTGCTCCCCACGCTTTCGCACCTCAGCGTCAGTATTAGACCAGCAAGTCGCCTTCGCCACCGGTATTCCTCCAGATCTCTACGCATTTCACCGCTACACCTGGAATTCCACTTCCCTCTACAAGACTCTAGTCTGCCAGTTTCGAATGCAGTTCCCGGGTTGAGCCCGGGGATTTCACATCCGACTTGACAGACCGCCTGCGTGCGCTTTACGCCCAGTAATTCCGATTAACGCTTGCACCCTCCGTA
>denovo1990 L3_76
CCTGTTTGCTCCCCACGCTTTCGCACCTGAGCGTCAGTCTTGGTCCAGGGAGCCGCCTTCGCCACCGGTATTCCTCCAGATCTCTACGCATTTCACCGCTACACCTGGAATTCTACTCCCCTCTACAAGACTCAAGTCTGCCAGTATCGAATGCAGTTCCCGGGTTGAGCCCAGGGATTTCACATCCAACTTACCAGACCGCCTGCGCGCCCTTTACGCCCAGTAATTCCGAATAACGCTTGCACCCTCCGTA
>denovo1991 L1_33213
CCTGTTTGCTCCCCACGCTTTCGCACCTGAGCGTCAGTATCGGTCCAGGGGGCCGCCTTCGCCACCGGTATTCCTCCAGATCTCTACGCATTTCACCGCTACACCTGGAATTCTACCCGCCTCTGCATGACTCTAGTTTGCCAGTTTCGAATGCAGTTCCCGGGTTGAGCCCGGGGATTTCACATCCGACTTGACAGGCCGCCTGCGTGCGCTTTACGCCCAGTAATTCCGATCAACGCTTGCACCCTCCGTA
>denovo1992 L2_61102
CCTGTTTGCTCCCCAAGCTTTCGCACCTGAGCGTTAGTATTTGTCCAGTGAGCCGCCTTCGCCATCGGTATTCCTCCAGATCTCTACGCATTTCACCGCTCCACCTGGAATTCTACTCCCCTCTACTAGACTCTAGTCTGCCAGTTTCGAATGCAGTTCTCGGGTTGAGCCCGGGGATTTCACAGTCGACTTGACAGACCGCCTGCGTGCGCTTTACGCCCAGTAATTCCGATTAACGCTTGCACCCTCCGTA
>denovo1993 L1_33210
CCTGTTTGCTCCCCACGCTTTCGCACCTCAGCGTCAGTATTTGTCCAGGGAGCCGCCTTCGCCACCGATATTCCTTCAGATCTCTACGCATTTCACCGCTACACCTGGAATTCCACTCACCTCTACCAGACTCTAGACTGCCAGTTTCGAATGCAGTTCCCGGGTTGAGCCCGGGGATTTCACATCTGACTTGACTATCCGCCTACGTGCGCTTTACGCCCAGTAATTCCGATTAACGCTTGGACCCTCCGTA
>denovo1994 L2_16334
CCTGTTTGCTCCCCACGCCTTCGCACCTCAGCGTCAGTTTCTGTCCAGGGGGCCGCCTTCGCCACCGGTATTCCTCCAGATCTCTACGCATTTCACCGCTACACCTGGAATTCTACCCCCCTCTACAAGACTCTAGTCAACCAGTTTCAAATGCAGTTCCCAGGTTGAGCCCGGGGCTTTCACATCTGACTTAACAAACCGCCTGCGTGCGCTTTACGCCCAGTAATTCCGATTAACGCTTGCACCCTCCGTA
>denovo1995 L2_44314
CCTGTTTGCTCCCCACGCTTTCGCACCTGAGCGTCAGTATTTGTCCAGGTGGCCGCCTTCGCCACCGGTATTCCTCCAGATCTCTACGCATTTCACCTCTACACCTGGAATTCTACCCCCCTCTACATGACTCTAGCCTGCCAGTTTCAAATGCAGTTCCCGGGTTGAGCCGTGGGATTTCACATCCGACTTGACTGGCCGCCTGCGTGCGCTTTACGCCCAGTAATTCCGATTAACGCTTGCACCCTCCGTA
>denovo1996 L2_63294
CCTGTTTGCTCCCCACGCTTTCGCACCTCAGCGTCAGTATTTGTCCAGGAGGCCGCCTTCGCCACTGGTGTTCCTCCAGATCTCTACGCATTTCACCGCTACATCTGGAATTCCACTTCCCTCTACCATACTCTAGTGTGCCAGTTTCAAATGCAGTTCCTGGGTTGAGCCCAGGGATTTCACATCCGACTTGACAGACCGCCTGCGTGCGCTTTACGCCCAGTAATTCCGATTAACGCTTGCACCCTCCGTA
>denovo1997 A2_41127
CCTGTTTGCTCCCCACGCTTTCGCACCTGAGCGTCAGTCTTTGTCCAGGGAGCTGCCTTCGCCATCGGTATTCCTCCAGATCTCTACGCATTTCACCGCTACACCTGGAATTCTACTCCCCTCTACCTGACTCTAGTCTGCCAGTTTCGAATGCAGTTCCCGGGTTGAGCCCGGGGATTTCACATCCGACTTGACAGACCGCCTGCGTGCGCTTTACGCCCAGTAATTCCGAATAACGCTTGCACCCCCCGTA
>denovo1998 L1_6723
CCTGTTTGCTCCCCACGCTTTCGCACCTGAGCGTCAGTCTTTGTCCAGGGGGCCGCCTTCGCCATCGGTATTCCTCCAGATCTCTACGCATTTCACCGCTACACCTGGAATTCTACCACCCTCTACAAGACTCTAGTCTGCCAGTTTCGAATGCAGTTTGCAGGTTGAGCCCGCAGATTTCACATCTGACTTAACAGACCGCCTGCGTGCGCTTTACGCCCAGTAATTCCGATTAACGCTTGCACCCTCCGTA
>denovo1999 A2_23657
CCTGTTTGCTCCCCACGCTTTCGCACCTGAGCGTCAGTCTTTGCCCAGTGAGCCGCCTTCGCCATCGGTATTCCTTCAGATCTCTACGCATTTCACCGCTACACCTGGAATTCTACCTCCCTCTACAAGACTCTAGTCTGCCAGTTTCGAATGCAGATCCCAGGTTGAGCCCGGGGATTTAACATCCGACTTGACAGACCGCCTGCGTGCGCTTTACGCCCAGTAATTCCGATTAACGCTTGCACCCTCCGTA
>denovo2 L2_17826
CCTGTTTGCTCCCCACGCTTTCGCACCTGAGCGTCAGTCTTTGTCCAGGGGGCCGCCTTCGCCACCGGTATTCCTCCAGATCTCTACGCATTTCACCGCTACACTTGGAATTCTACCCCCCTCTACAAGACTCTAGTCTGCCAGTTTCGAATGCAGTTCTCGGGTTAAGCTCGAGTATTTCACATCCGACTTATCAGACCGCCTGCGTGCGCTTTACGCCCAATAATTCCGATTAACGCTTGCACCCTCCGTA
>denovo20 L1_5108
CCTGTTTGCTCCCCACGCTTTCGCACCTGAGCGTCAGACTGTGCCCAGGGGGCCGCCTTCGCCACCGGTATTCCTCCAGATCTCTACGCATTTCACCGCTACACCTGGAATTCTACCCGCCTCTGCCAGTCTCTAGTCTACCAGTTTCAAGTGCAGTTCCCGGGTTGAGCCCGGGGATTTCACATTCGACTTGCCAGGCCGCCTGCGTGCGCTTTACGCCCAGTAATTCCGATTAACGCTTGCACCCTCCGTA
>denovo200 L1_19099
CCTGTTTGCTCCCCACGCTTTCGCACCTGAGCGTCAGTCTTTGTCCAGGGGGTCGCCTTCGCAACCGGTATTCCTCCTGATCTCTACGCATTTCACCGCTACACCTGGAATTCTACCCACCTCTACAAGACTCTAGTCTGCCAGTTTCGAATGCAGTTCCATGGTTAAGCCAGGGGATTTCACATCCGACTTGACAGACCGCCTGCGTGCGCTTTACGCCCAGTAATTCCGATTAACGCTTGCAC
>denovo2000 L3_242
CCTGTTTGCTCCCCACGCTTTCGCACCTCAGCGTCAGTCTTTGTCCAGGGAGTCGCCTTCGCCACCGGTATTCCTCCCGATCTCTACGAATTTCACCGCTACACCTGGAATTCTACCCCCCTCTCCAAGACTCTAGTCTGCCAGTTTCGAATGCACTTCCATGGTTGAGCCATGGGATTTCACATCCGACTTGACAGACCGCCTGCGTGCGCTTTACGCCCAGTAATTCCGATTAACGCTTGCACCCTCCGTA
>denovo2001 L1_44766
CCTGTTTGCTACCCACGCTTTCGCACCTGAGCGTCAGTATTTGTCCAGTGAGCCGCCTTCGCCACCGGTATTCCTCCAGATCTCTACGCATTTCACCGCTACACCTGGAATTCTACCTCCCTCTACTAGACTCTAGTCTACCAGTTTCGAATGCAGTTCTCAGGTTGAGCCTGAGGATTTCACATCCGACTTATCAGACAGCCTGCGTGCGCTTTACGCCCAGTAATTCCGATTAACGCTTGCACCCTCCGTA
>denovo2002 L2_61294
CCTGTTTGCTCCCCACGCTTTCGCACCTGAGCGTCAGTATTAGTCCAGGGAGCCGCCTTCGCCACCGGTATTCCTCCAGATCTCTACGCATTTCACCGCTACACCTGGAATTCCACTTCCCTCTACTATACTCTAGTCTAGCAGTTTCAAATGCAGTTCCCAGGTTGAGCCCGGGGCTTTCACATCTGACTTGCCAGACCGCCTGCGTGCGCTTTACGCCCAGTAATTCCGATTAACGCTTGCACCCTCCGTA
>denovo2003 L3_246
CCTGTTTGCTCCCCACGCTTTCGCGCCTCAGCGTCAGTCTTTGTCCAGGTAGCCGCCTTCGCCACCGATATTCCTTCCGATCTCTACGCATTTCACCGCTACACCTGGAATTCTACCCCCCTCTACAAGACTCTAGTCTGCCAGTTCAAAATGCAGTTCCCGGGTTGAGCCCGGGGATTTCACATCTGACTTGAAAGACCGCCTGCGTGCGCTTTACGCCCAGTAATTCCGATTAACGCTTGCACCCTCCGTA
>denovo2004 L1_2083
CCTGTTTGCTCCCCACGCTTTCGCACCTGAGCGTCAGTATTTGTCCAGGTGGCCGCCTTCGCCACCGGTATTCCTCCAGATCTCTACGCATTTCACCGCTACACTTGGAATTCTACCTCCCTCTACAAGACTCTAGTCTACCAGTTTCGAATGCAGTTCCCAGGTTGAGCCCGGGGATTTCACATCCGACTTGTCAGACCGCCTGCGTACGCTTTACGCCCAGTAATTCCGATTAACGCTTGCACCCTCCGTA
>denovo2005 L3_249
CCTGTTTGCTACCCACGCTTTCGCACCTCAGCGTCAGTCTTGGTCCAGGAAGTCGCCTTCGCCACTGGTGTTCCTCCAGATCTCTACGCATTTCACCGCTACACCTGGAATTCCACTTCCCTCTACCATACTCTAGCCTGGCAGTTTCAAATGCAGTTCCCAGGTTGAGCCCGGGGATTTCACATCTGACTGAACATGCCGCCTACGCGCGCTTTACGCCCAGTAATTCCGATTAACGCTTGCACCCTCCGTA
>denovo2006 L2_55434
CCTGTTTGCTCCCCACGCTTTCGCACCTGAGCGTCAGTCTTTGTCCAGGGGGCCGCCTTCGCCACCGGTATTCCTCCAGATCTCTACGCATTTCACCTCTACACCGGGAATTCTACCCCCCTCTACAAGACTCTAGTCTGCCAGTTTCAAATGCAGTTCCCAGGTTAAGCCCGGGGATTTCACATCCGACTGGACAGACCGCCTGCGTGCGCTTTACGCCCAGTCATTCCGATTAACGCTTGCCCCCTCCGTA
>denovo2007 L2_17840
CCCGTTTGCTCCCCACGCTTTCGCACCTGAGCGTCAGTCTTTGTCCAGGAGACCGCCTTCGCCATCGGTATTCCTACAGATCTCTACGCATTTCACCGCTACACCTGGAATTCCACCCCCCTCTACCAGACTCTAGTCTGCCAGTTTCGAATGCAGTTCCAGGGTTGAGCCCGGGGATTTCACATCAGACTTGACAGACCGCCTGCGTGCGCTTTACGCCCAGTAATTCCGATTAACGCTTGCACCCTCCGTA
>denovo2008 L1_50541
CCTGTTTGCTCCCCACGCTTTCGCACCTGAGCGTCAGTCTTTGTCCAGGAGGCCGCCTTCGCCATCGGTATTCCTCCAGATATCTACGCATTTCACCGCTACACCTGGAATTCTACCTCCCTCTACAATACTCTAGTCTGCCAGTTTCGAATGCAGTTCCCGGGTTGAGCCCGGGGATTTCACATCCGACTTGACAGCCCGCCTGCGCGCCCTTTACGCCCAGTGATTCCGATTAACGCTTGCACCCTCCGTA
>denovo2009 A3_10654
CCTGTTTGCTCCCCACGCTTTCGCACCTCAGCGTCAGTATCGGGCCAGTGAGCCGCCTTCGCCACTGGTGTTCTTGCGAATATCTACGAATTTCACCTCTACACTCGCAGTTCCACTCACCTCTCCCGAACTCGAGACTCCCAGTATCAAAGGCAGTTCTGGAGTTGAGCTCCAGGATTTCACCCCTGACTTAAGAGTCCGCCTACGTGCGCTTTACGCCCAGTGATTCCGAGCAACGCTAGCCCCCTTCGTA
>denovo201 L2_21029
CCCGTTTGCTCCCCACGCTTTCGCGCCTGAGCGTCAGTAATGGTCCAGGAGATCGCCTTCGCCATCGGTATTCCTAGTGATATCTACGGATTTCACCCCTACACCTGGAATTCCATCTCCCCCTCCAATACTCTAGTTTGCCAGTTTCAAATGCAGTTCTAGAGTTAAGCTGTAGGATTTCACATCTGACTTGACAACCCGCCTGCGTGCGCTTTACGCCCAGTGATTCCGAGTAACGCTTGCACCCTCCGTA
>denovo2010 A1_37624
CCTGTTTGCTCCCCACGCTTTCGCACCTGAGCGTCAGTCTCTGTCCAGGGGGCCGCCTTCGCCACCGGTATTCCTCCAGATCTCTACGAATTTCACCTCTACACCTGGAATTCTACCCCCCCCTACAAGACTCAAGTCTGCCAGTTTCAAATGCAGTTCCCGGGTTGAGCCCGGGAATTTCACATCTGACTTGAATGACCGCCTGCGTGCGCTTTACGCCCAGTAATTCCGATCAACGCTTGCACCCTCCGTA
>denovo2011 A3_18392
CCTGTTTGCTCCCCACGCTTTCGCACCTGAGCGTCAGTCTTTGTCCAGGGGACCGCCTTCGCTACCGGTATTCCTACAGATCTCTACGCATTTCACCGCTACACCTGGAATTCTACCCCCCTCTACAAGACTCTAGTCTGCCAGTTTCGAATGCAGTTCTACGGTTGGGCTCGAGGATTTCACATCCGACTTGGCAGACCGCCTGCGTGCGCTTTACGCCCAGTAATTCCGAATAACGCTTGCACCCTCCGTA
>denovo2012 A3_39971
CCTGTTCGCTCCCCACGCTTTCGCACCTCAGCGTCAGTATAGGTCCAGGAGGCCGCCTTCGCCACTGGTATTCCTCCTGATATCTACGCATTTCACCGCTACACCGGGAATTCTACCTCCCTCTATCGTACTCTAGTGTGTTAGTTTTGAATGCAGTTCCCAGGTTGAGCCCAGGGCTTTCACATCCAACTTAACAAACCACCTACGCGCGCTTTACGCCCAGTAATTCCGATTAACGCTTGCACCCTCCGTA
>denovo2013 L2_1723
CCTGTTTGCTCCCCACGCTTTCGCACCTGAGCGTCAGTCTTAGTCCAGGAGGCCGCCTTCGCCACCGGTATTCCTCCTGATCTCTACGCATTTCACCGCTACACCAGGAATTCTACCTACCTCTACTAGACTCTAGTCTGACAGTTTCGAATGCAGTTTCCGGGTTGAGCCCGGGGATTTCACATCTGACTTGACAGACCGCCTGCGCGCGCTTTACGCCCAGTAATTCCGATTAACGCTTGCACCCTCCGTA
>denovo2014 A2_13988
CCTGTTTGCTCCCCACGCTTTCGCACCTGAGCGTCAGTCTTGGTCCAGGGGGCCGCCTTCGCCACCGGTATTCCTCCAGATCTCTACGCATTTCACCGCTACACCTGGAATTCTACCTCCCTCTACAAGACTCTAGCCTACCAGTTTCAAATGCAGTTCCCGGGTTGAGCCCGGGGATTTCACATCTGACTTGACAGACCGCCTACGCGCCCTTTACGCCCAGTAATTCCGATTAACGCTTGCACCCTCCGTA
>denovo2015 L1_39477
CCTGTTTGCTCCCCACGCTTTCGCACCTCAGCGTCAGTCTCAGTCCAGGGGGCCGCCTTCGCCACCGGTATTCCTCCAGATCTCTACGCATTTCACCGCTACACCTGGAATTCTACCCCCCTCTACTGGACTCTAGTCTGCCAGTATCGAATGCAGTTCCCAGGTTGAGCCCGGGGATTTCACATCTGACTTGACAGACCGCCTGCGTGCGCTTTACGCCCAGTAATTCCGATTAACGCTTGCACCCTCCGTA
>denovo2016 L1_6941
CCTGTTTGCTCCCCACGCTTTCGCACCTGAGCGTCAGTATTTGTCCAGGGAGCCGCCTTCGCCACCGGTATTCCTCCCGATCTCTACGAATTTCACCGCTACACCTGGAATTCTACTACCCCCTACAATACTCTAGTCTGCCAGTTTCGAATGCAGTTCCCCGGTTGAGCCGGGGGCTTTCACATCTGACATGACAGACCGCCTGCGTGCGCTTTACGCCCAGTAATTCCGATCAACGCTTGCACCCTCCGTA
>denovo2017 A3_12342
CCTGTTTGCTCCCCACGCTTTCGCACCTGAGCGTCAGTCTCTGTCCAGGGAGCCGCCTTCGCCACCGGTATTCCTCCTGATCTCTACGCATTTCACCGCTTCACCTGGAATTCTACACTCCTCTACAGGACTCTAGTCTGCCAGTTTCGAATGCAGTTCCCGGGTTAAGCCCGGGGATTTCACATCCGACTTGGCAGACCGCCTGCGTGCGCTTTACGCCCAGTAATTCCGATCAACGCTTGCACCCTCCGTA
>denovo2018 L1_34779
CCTGTTTGCTCCCCACGCTTTCGCACCTGAGCGTCAGTCTCTGTCCAGGTGGCCGCCTTCGCCACCGGTATTCCTCCCGATCTCTACGCATTTCACCGCTACACCTGGAATTCTACCCCCCCCTACAATACTCTAGTCAGCCAGTTTCGAATGCAGTTCCAGGGTTGAGCCCTGGGCTTTCACATCTGACTTGACAGGCCGCCTGCGTGCGCTTTACGCCCAGTAATTCCGATTAACGCTTGCACCCTCCGTA
>denovo2019 L2_37982
CCTGTTTGCTCCCCACGCTTTCGCGCCTTAGCGTCAGTCTTGTTCCAGGAGGTCGCCTTCGCCATCGGTATTCCTCCTGATATCTACGCATTTCACCCCTACACCTCGAATTCTACCTCCCTCTACCAGACTCTAGGCTGCCAGTTTCCAATGCAGTTCTCTGGTTAAGCCAGAGGATTTCACATCAGACTTGTCAGCCCGCCTGCGTGCCCTTTACGCCCAGTAATTCCGAATAACGCTTGCACCCTCCGTA
>denovo202 A2_40118
CCTGTTTGCTCCCCACGCTTTCGCACCTGAGCGTCAGTCTCTGTCCAGGGGGCCGCCTTCGCCACCGGTATTCCTCCAGATCTCTACGCATTTCACCGCTACACCTGGAATTCCACCCCCCCCTACAGTACTCAAGCTAGCCAGTTTCAAATGCAGTTCCCGGGTTGAGCCGTGGGCTTTCACATCCGACTTGACAGACCGCCTGCGTGCGCTTTACGCCCAGTAATTCCGATTAACGCTTGCACCCTCCGTA
>denovo2020 A3_3997
CCTGTTTGCTCCCCACGCTTTCACACCTGAGCGTCAGTCTTTGTCCAGGAGGCCGCCTTCGCCACCGGTATTCCTCCAGATCTCTACGCATTTCACCGCTACACCTGGAATTCTACCTCCCCCTACAAGACTCTAGCCTGCCAGTTTCGAATGCAGTTCCATGGTTGAGCCATAGGATTTCACATCCGACTTGACAGACCGCCTGCGTGCGCTTTACGCCCAGTAATTCCGATTAACGCTTGCACCCTCCGTA
>denovo2021 L2_61857
CCTGTTTGCTCCCCACGCCTTCGCACCTGAGCGTCAGTATTGGTCCAGGGAGTCGCCTTCGCCACCGGTATTCCTCCAGATCTCTACGAATTTCACCGCTACACCTGGAATTCTACTCCCCTCTACCAGACTCTAGCCAGCTAGTTTCGAATGCAGTTCCCGGGTTGAGCCCGGGGCTTTCACATCCGACTTGACTGGCCGCCTGCGTGCTCTTTACGCCCAGTAATTCCGATTAACGCTTGCACCCCCCGTA
>denovo2022 L2_27848
CCCGTTTGCTCCCCACGCTTTCGCACCTGAGCGTCAGTATTAGTCCAGGGGGCCGCCTTCGCCACCGGTGTTCCTTCCGATCTCTACGCATTTCACCGCTACACCGGAAATTCCACCCCCCTCTACAATACTCTAGTCTGCCAGTTTCGAATGCAATTCCCAGGTTGAGCCCGGGGATTTCACAGCTGACTTAACAAACCACCTACGTGCGCTTTACGCCCAGTAATTCCGATTAACGCTTGCACCCTCCGTA
>denovo2023 L2_30625
CCTGTTTGCTCCCCACGCTTTCGCACCTGAGCGTCAGACTATTTCCAGGGGGCCGCCTTCGCCACCGGTATTCCTCCAGATCTCTACGCATTTCACCGCTACACCTGGAATTCTACCCCCCTCTGCATGACTCTAGCCTGCCAGTTTCGAATGCAGTTCCCGGGTTGAGCCCGGGGATTTCACATCTGACTTGCCAGACCGCCTACGTGCGCTTTACGCCCAGTAATTCCGATTAACGCTCGCACCCTCCGTA
>denovo2024 L2_5017
CCTGTTTGCTCCCCACGCTTTCGCGCCTGAGCGTCAGTCTTTGTACAGGGAGCCGCCTACGCTACCGGTATTCCTCCACATCTCTACGCATTTCACCGCTACACCTTGAATTCTACCCCCCTCTACAGGACTCTAGTATGCCAGTTTCGATTGCAGTTCTCGGGTTGAGCCCTGGGCTTTCACCTCCGACTTGTCATACCGCCTGCGTGCGCTTTACGCCCAGTAATTCCGATTAACGCTTGCACCCTCCGTA
>denovo2025 A1_3423
CCTGTTCGCTCCCCACGCTTTCGCTCCTCAGCGTCAGTTACAGACCAGAGAGTCGCCTTCGCCACTGGTGTTCCTCCACATCTCTACGCATTTCACCGCTACACGTGGAATTCCACTCTCCTCTTCTGCACTCAAGTTCCCCAGTTTCCAATGACCCTCCCCGGTTGAGCCGGGGGCTTTCACATCAGACTTAAGAAACCGCCTGCGAGCCCTTTACGCCCAATAATTCCGGACAACGCTTGCCACCTACGTA
>denovo2026 A3_3202
CCCATTTGCTACCCTAGCTTTCGTCTCTGAGCGTCAGTAATAGCCCAGTAAAGTGCCTTCGCCATCGGTGTTCTTTCCAATATCTACGCATTTCACCGCTCCACTGGAAATTCCCTTTACCCCTACTATACTCTAGTTGAGCAGTTTCGACTGCGATTTTGAAGTTAAGCCCCAAGATTTAACAGTTGACTTACTAAACCACCTACAAACGCTTTACGCCCAGTGATTCCGGATAACACTTGCATCCTCCGTC
>denovo2027 L2_30620
CCTGTTTGCTACCCACGCTTTCGCACCTGAGTGTCAGTCTTTGTCCAGGGAGCCGCCTTCGCCACTGATATTCCTCCAGATCTCTACGCATTTCACCGCTACACCTGGAATTCTACTCCCCTCTACAAGACTTTAGTCTGACAGTTTCATATGCAGTTCCCAGGTTGAGCCCAGGGATTTCACATCTGACTTGCCAAACCGCCTACGTGCGCTTTACGCCCAGTAATTCCGATTAACGCTTGCACCCTCCGTA
>denovo2028 A2_33680
CCTTTTTGCTCCCCACGCTTTCGCACCTGAGCGTCAGTATTAGTCCAGGGAGCCGCCTTCGCCACCGGTATTCCTCCAGATCTCTACGCATTTCACCGCTACACCTGGAATTCTACCTCCCTCTACAAGACTCTAGTCTGACAGTTTCGAATGCAGTTCACAGGTTGAGCCCGGGGATTTCACAGCCGACTTGACAGACCGCCTGCGTGCGCTTTACGCCCAGTAATTCCGATTAACGCTTGCACCCTCCGTA
>denovo2029 L1_34607
CCTGTTTGCTCCCCACGCTTTAGCACCTGAGCGTCAGTCTTTGTCCAGGGGGCCGCCCTCGCCACCGGTATTCCTCCAGATCTCTACGCATTTCACCGCTACACCTGGAATTCTACTCCCCTCTACAAGACTCTAGTCTACCAGTTTCGAATGCAGTTCCCGGGTTGAGCCCGGGGATTTCACATCCGACTTATCAGACCACCTGCGTGCGCTTTACGCCCAGTAATTCCGACTAACGCTTGCACCCTCCGTA
>denovo203 L2_25074
CCTGTTTGCTCCCCACGCTTTCGCACCTGAGCGTCAGTCTTTGTCCAGGGAGCCGCCTTCGCCACCGGTATTCCTCCAAATCTCTACGCATTTCACCGCTACACTTGGAATTCTACTCACCTCTACAAGACTCTAGTCTACCAGTTTCGAAGGCAGTTCTAGGGTTGAGCCCGGGGATTTCACATCCTACTTGATAGACCGCCTACGTACGCTTTAC
>denovo2030 L3_334
CCTGTTCGCTCCCCACGCTTTCGTCCATGAGCGTCAGTATACACCTAGTAAGCTGCCTTCGCAATCGGTATTCTAAGTAATATCTATGCATTTCACCGCTACACTACTTATTCTATCTACTCTCGTATAACTCAAGTCAACCAGTATCAAATGCAGTTCCATAGTTAAGCTATGGGATTTCACCTCTGACTTAATTGACCGCCTGCGGACCCTTTAAACCC
>denovo2031 L3_333
CCTGTTTGCTCCCCACGCTTTCGCACCTCAGCGTCAGTCTTTGTCCAGGTGGCCGCCTTCGCCACCGGTATTCCTCCAGATCTCTACGCATTTCACCGCTACACCTGGAATTCTACCTCCCTCTCCAAGACTCTAGCTAGCCAGTTTCGAATGCAGTTCCAGGGTTGAGCCGTGGGATTTCACATCTGACTTAACAAGCCGCCTGCGCGCGCTTTACGCCCAGTAATTCCGAATAACGCTTGCACCCTCCGTA
>denovo2032 L3_331
CCTGTTTGCTCCCCACGTTTTCGCACCTTAGCGTCAGTCTTGGTCCAGGAAGCCGCCTTCGCCACCGGTATTCCTACAGATCTCTACGCATTTCACCGCTACACCTGGAATTCTACCCCCCTCTACAAGACTCTAGTCTGCCAGTTTCGAATGCAGTTCTCGGGTTGAGCTCGGGGATTTCACATCAGACTTGACAGCCCGCCTGCGTGCGCTTTACGCCCAGTAATTCCGATTAACGCTTGCACCCTCCGTA
>denovo2033 L2_30339
CCTGTTCGCTCCCCATGCTTTCGCTCCTCAGCGTCAGTACCGGCCCAGAGTGCCGCCTTCGCCGCTGGTGTTCCTCCTGATATCTGCGCATTTCGCCGCTACACCAGGAATTCCACACTCCCCTACCGGACTCTAGCCATAGCAGTATCGAGTGGCGTCTCCAAGTTGAGCCTGGAGGTTTCACACCCGACTCACCAAGCCGCCTACGAGCTCTTTACGCCCAATAAATCCGGACAACGCTTGCCCCCTACGTG
>denovo2034 L2_31200
CCTGTTTGCTCCCCACGCTTTCGCGCCTGAGCGTCAGTCTTGTTCCAGGAGATCGCCTTCGCTATCGGTATTCCTCCTGATCTCTACGGATTTCACCCCTACACCAGTAATTCCATCTCCCTCTCCCATACTCTAGTTAACCAGTTTCCAATGCAGTTCCATGGTTGAGCCATGGGATTTCACATCAGACTTGACATACCGCCTACGCGCGCTTTACGCCCAGTGATTCCGAATAACGCTTGCACCCTCCGTA
>denovo2035 L1_25701
CCTGTTCGCTCCCCACGCTTTCGCACCTGAGCGTCAGTCTTTGCCCAGGGAGCCGCCTTCGCCACCGGTATTCCTCCAGATCTCTACGCATTTCACCGCTACACCTGGAATTCTACCTCCCTCTACAAGACTCTAGTCTGCCAGTTTCGAATGCAGTTCTCGGGTTGAGCCCGAGGATTTCACATCCGACTTGAAAGCCCGCCTGCGTGCCCTTTACGCCCAGTAATTCCGAATAACGCTTGCACCCTCCGTA
>denovo2036 A1_29729
CCTGTTCGCTCCCCACGCTTTCGCACCTCAGCGTCAGTCTTTGTCCAGGAAGCCGCCTTCGCCACCGGTGTTCCTCCAGATCTCTACGCATTTCACCGCTACACCTGGAATTCCACCTCCCTCTCCCAGACTCTAGTCTGCCAGTATCGAATGCACTTCCCGGGTTGAGCCCGGGGATTTCACATCAGACTTGACAGACCGCCTGCATGCGCTTTACGCCCAGTAATTCCGATTAACGCTTGCACCCTCCGTA
>denovo2037 L2_3986
CCTGTTTGCTCCCCACGCTTTCGCACCTCAGCGTCAGTCTTTGTCCAGGAGGCCGCCTTCGCCATCGGTATTCCTCCAGATCTCTACGGATTTCACCGCTACACCTGGAATTCTACCTCCCTCTACAAGACTCTAGTCTGCCAGTTTCGAATGCAGTTCCCGAGTTGAGCCGGGGGATTTCACATCCGACTTGACTGACCGCCTGCGTGCGCTTTACGCCCAGTAATTCCGATTAACGCTTGCACCCTCCGTA
>denovo2038 L1_28004
CCTGTTTGCTCCCCACGCTTTCGCACCTGAGCGTTAGTCTTTGTCCAGGAAGCCGCCTTCGCCATCGGTATTCCTCCAGATCTCTACGCATTTCACCGCTACACCGGAAATTCTACCTCCCTCTACTATACTCTAGTCTGCCAGTTTCGAATGCAGTTCCCGGGTTGAGCCCGAGGATTTCACATCCGACTTATCAGACCGCCTACGTGCGCTTTACGCCCAGTAATTCCGATTAACGCTTGCACCCTCCGTA
>denovo2039 A1_50079
CCTGTTTGCTCCCCACGCTTTCGCACCTGAGTGTCAGTCTTTGTCCAGGGGGCCGCCTTCGCCACCGGTATTCCTCCAGATCTCTACGCATTTCACCGCTACACCTGGAATTCTACCCACCTCTTCACGACTCTAGACTGCCAGTTTCGAATGCAGTTCCAGGGTTGAGCCCGGGGATTTCACATCCGACTTGACAGACCGCCTACGTGCCCTTTACGCCCAGTAATTCCGATTAACGCTTGCACCCTCCGTA
>denovo204 L1_24214
CCTGTTTGCTCCCCACGCTTTCGCACCTCAGCGTCAGTCTTAGTCCAGGGAGCCGCCTTCGCCACCGGTATTCCTCCAGATCTCTACGCATTTCACCGCTACACCCGGAATTCTACTTCCCTCTACTAGACTCTAGTCAGGCAGTTTCGTATGCAGTTCCCAGGTTGAGCCCGGGGATTTCACATCTGACTTGCCAGACCGCCTGCGTGCGCTTTACGCCCAGTAATTCCGATTAACGCTTGCACCCTCCGTA
>denovo2040 L2_3982
CCTGTTTGCTCCCCACACTTTCGCGCCTCAGCGTCACCTTCTGTCCAAGAACCTGCCTTCGCCGTCGGTGTTCCTCCTGGGATCTACGCATTCCACCGCTCCACCAGGAATTCCGGTTCTCTCTCCAGAGGTCCAGCCCCACAGTACCCAGCCCATTCCCGAGGTTGAGCCTCGGTCTTCAAAGCCGGACTTATGGAGCCGCCTACACGCCCTTTACGCCCAGTGATTCCGGGTAACGCTTGCAC
>denovo2041 L2_42589
CCTGTTTGCTCCCCACGCTTTCGCGCCTCAGCGTCAGTCTTTGTCCAGTGGGCCGCCTTCGCCATCGGTATTCCTCCTGATCTCTACGCATTTCACCGCTACACCTGAAATTCTACCTACCTCTTCAATACTCTAGTCTGCCAGTTTCGAATGCAGTTCTAGGGTTGAGCCCGAGGATTTCACATCCGACTTGACAGACCGCCTGCGTGCGCTTTACGCCCAGTAATTCCGATTAACGCTTGCACCCTCCGTA
>denovo2042 A2_20231
CCCGTTTGCTCCCCACGCTTTCGCACCTGAGCGTCAGTTTTGGTCCAGGGGGTCGCCTTCGCCATCGGTATTCCTCCAGATCTCTACGCATTTCACCGCTACACCTGGAATTCTATCTCCCCCTACCAGACTCTAGTCTGCCAGTTTCCAATGCAGTTCCAGGGTTGAGCCCGGGGATTTCACATCCGACTTGACAGACCGCCTGCGTGCGCTTTACGCCCAGTAATTCCGAATAACGCTTGCACCCTCCGTA
>denovo2043 A2_39141
CCCGTTTGCTCCCCACGCTTTCGCTCCTCAGCGTCAGTATTAGACCAGCAAGTCGCCTTCGCCACTGATGTTCCTCCGGATATCTACGCATTTCACCGCTACACCCGGAATTCCACTTGCCTCTTCTATACTCTAGTTTGCCAGTATCGAATGCAGTTCCCAGGTTGAGCCCGGGGCTTTCACATCCGACTTAACAAACCGCCTACGAGCGCTTTACGCCCAGTAATTCCGATTAACGCTTGCACCCTCCGTA
>denovo2044 L3_519
CCTGTTTGCTCCCCACGCTTTCGCACCTCAGCGTCAGTGTCTAGCCAGGAGGCCGCCTTCGCCACCGGTATTCCTCCACATATCTACGCATTTCACCGCTACACATGGAATTCTACCTCCCTCTCTAGCACTCTAGTTTGCCAGTATCGAATGCAGTTCCCAGGTTGAGCCCGGGGCTTTCACATCCGACTTAACAGACCGCCTGCGCGCGCTTTACGCCCAGTAATTCCGATTAACGCTTGCACCCTCCGTA
>denovo2045 L1_50090
CCTGTTTGCTCCCCACGCTTTCGCACCTTAGCGTCAGTCTTTGGCCAGGTGGCCGCCTTCGCCACCGGTATTCCTCCAGATCTCTACGAATTTCACCTCTACACCGGGAATTCCACCACCCTCTCCAAGACTCAAGTCTGACAGTTTCAAATGCACTTCCCGGGTTGAGCCCTGGAATTTCACATCTGACATGTAAGACCGCCTACGCGCGCTTTACGCCCAGTAATTCCGAACAACGCTTGCACCCTCCGTA
>denovo2046 L1_4497
CCTGTTTGCTCCCCACGCTTTCGCACCTGAGCGTCAGTCTTTGTCCAGGTGGCCGCCTTCGCCACCGGTATTCCTCCAGATCTCTACGCATTTCACCTCTACACCAGGAATTCTACTACCCTCTACAAGTCTCTAGTCTGCCAGTTTCGAATGCAGTTCCCGGGTTGAGCCCGGGGATTTCACATCCGACTTGCCAGACCGCCTGCGTGCGCTTTACGCCCAGTAATTCCGATTAACGCTTGCCCCCTCCGTA
>denovo2047 L2_57760
CCTGTTCGCTCCCCACGCTTTCGCACCTGAGCGTCAGTCTTGGTCCAGTTGGCCGCCTTCGCCACCGGTGTTCCTCCAGATCTCTACGCATTTCACCGCTACGCCTGGAATTCCACCCACCTCTCCAACACTCTAGCCAGCCAGTTTCGAATGCAGTTCCCAGGTTGAGCCCGGGGATTTCACATCTGACTTGTCAGACCGCCTGCGTGCGCTTTACGCCCAGTAATTCCGATTAACGCTTGCACCCTCCGTA
>denovo2048 L1_46817
CCTGTTTGCTCCCCACGCTTTCGCACCTGAGCGTCAGTCTTTGTCCAGGGAGCCGCCTTCGCCACTGGTATTCCTCCAGATCTCTACGCATTTCACCGCTACACCTGGAATTCTACTCCCCTCTACCGGACTCTAGTCTACCAGTATCGAATGCAGTTCCCAGGTTGAGCCCGGGGATTTCACATCCGACTTGACAGACCGCCTGCGTGCGCTTTACGCCCAGTAATTCCGATTAACGCTTGCACCCTCCGTA
>denovo2049 A1_3603
CCTGTTTGCTCCCCACGCTTTCGCACCTGAGCGTCAGTCTCTGTCCAGGGGGCCGCCTTCGCCACCGGTATTCCTCCTGATCTCTACGCATTTCACCGCTACACCAGGAATTCTACCCCCCTCTATCAGACTCTAGTCTGCCAGTATCGAATGCAGTTCCTAGGTTGAGCCCGGGGATTTCACATATGACTGGCCAGACCGCCTGCGTGCGCTTTACGCCCAGTAATTCCGATTAACGCTTGCACCCTCCGTA
>denovo205 L1_22377
CCTGTTTGCTCCCCACGCTTTCGCACCTCAGCGTCAGTATTTGTCCAGGGGGCCGCCTTCGCCACCGGTATTCCTCCAGATATCTACGCATTTCACCGCTACACCTGGAATTCTACCCCCCTCTACCAGACTCTAGTTTACCAGTTTCGAATGCAGTTCCCAGGTTGAGCCCGGGGATTTCACATCTGACTTGACAGACCGCCTGCGTGCGCTTTACGCCCAGTAATTCCGATTAACGCTTGCACCCTCCGTA
>denovo2050 L2_60438
CCTGTTTGCTCCCCACGCTTTCGCACCTGAGCGTCAGTCTTTGTCCAGGGGGCCGCCTTCGCCACCGGTATTCCTCCTGATCTCTACGCATTTCACCGCTACACCTGTAATTCTACCTCCCTCTCCAAGACTCTAGTCTGCCAGTTTCGAATGCAGTTCCAGGGTTGAGCCCTGGGATTTCACATCAGACTTGACAGCCCGCCTGCGTGTGCTTTACGCCCAGTAATTCCGATTAACGCTTGCACCCTCCGTA
>denovo2051 L2_4634
CCTGTTTGCTCCCCACGCTTTCGCACCTGAGCGTCAGTCTTGGTCCAGGGGGCCGCCTTCGCCACCGGTATTCCTCCTGATCTCTACGCATTTCACCGCTACACCTGGAATTCTACCTCCCTCTACCACACTCTAGTCTGGCAGTTTCCAATGCAGTTCTCGGGTTGAGCCGGGGGATTTCACACAAGACTTGCCAATCCGCCTACGTGCGCTTTACGCCCAGTAATTCCGATTAACGCTTGCACCCTCCGTA
>denovo2052 L2_4636
CCTGTTTGCTCCCCACGCTTTCGCACCTGAGCGTCAGTCTTGGTCCAGGGGGCCGCCTTCGCCACCGGTATTCCTCCAGATCTCTACGCATTTCACCGCTACACCTGGAATTCTACCCGCCTCTACATGACTCTAGTCTAGCAGTTTCGAATGCAGTTCCCGGGTTGAGCCCGGGGATTTCACACCTGACTTGCCAGGCCGCCTGCGTGCGCTTTACGCCCAGTAATTCCGATTAACGCTTGCACCCTCCGTA
>denovo2053 A2_31545
CCCGTTCGCTCCCCACGCTTTCGTCCATCAGCGTCAGTTCATGGTTAGTGACCTGCCTTCGCGATCGGTGTTCTATGTAATATCTAGGCATTTCACCGCTACACTACATATTCCGGCCACTCCACCATGACTCAAGACAACCAGTATCAAAGGCAGTGCTACGGTTGAGCCGCACCATTTCACCTCTGACTTAATTGCCCGCCTGCGGACCCTTTAAACCCAATAATTCCGGATAACGCTCGGACCCTCCGTA
>denovo2054 L1_35556
CCTGTTTGCTCCCCACGCTTTCGCACCTGAGCGTCAGTCTTTGTCCAGGGGGCCGCCTTCGCCACCGGTATTCCTCCAGATCTCTACGCATTTCACCGCTACACCTCGAATTCTACCCCCCCCTACAAGACTCTAGTCTAGCAGTTTCGAATGCAGTTCTCGGGTTGAGCTCGAGGATTTCACATCTGACTTGCCAGCCCGCCTGCGTGCGCTTTACGCCCAGTAATTCCGATTAACGCTTGCACCCTCCGTA
>denovo2055 L3_515
CCCGTTTGCTCCCCACGCTTTCGCGCCTGAGCGTCAGTATTGTTCCAGGAGATCGCCTTCGCCATCGGTATTCCTACTGATATCTACGGATTTCACCCCTACACCTCTAATTCCATCTCCCCCTCCCATACTCTAGGTAGCCAGTTTCCAATGCAGTTCTATGGTTGAGCCCTAGGATTTCACATCAGACTTGACTGCCCGCCTACGCGTCCTTTACGCCCAGTGATTCCGAATAACGCTTGCACCCTCCGTA
>denovo2056 A3_2134
CCCGTTTGCTCCCCACGCTTTCGCACCTGAGCGTCAGTCTTTGTCCAGGGGGCCGCCTTCGCCACCGGTATTCCTCCAGATCTCTACGCATTTCACCGCTACACCTGAAATTCTCCCTCCCTCTACAATACTCTAGCCTGCCAGTTTCGAATGCAGTTCCCAGGTTGAGCCCGAGGATTTAACAGCTGACTTATCAGACCGCCTGCGTGCGCTTTACGCCCAGTAATTCCGATTAACGCTTGCACCCTCCGTA
>denovo2057 A3_29716
CCTGTTTGCTCCCCACGCTTTCACACCTGAGCGTCAGTATTTGTCCAGGGGGCCGCCTTCGCCATCGGTATTCCTACAGATCTCTACGCATTTCACCGCTACACCTGGAATTCTACCCCCCTCTCCAAGACTCTAGTCTGCCAGTTTCGAATGCAGTTCTCGGGTTGAGTCCTAGGATTTCACATCCGACTTGACAGACCGCCTGCGTGCGCTTTACGCCCAGTAATTCCGATTAACGCTTGCACCCTCCGTA
>denovo2058 L1_25412
CCTGTTTGCTCCCCACGCTTTCGCACCTGAGCGTCAGTATCTGGCCAGGGGGCCGCCTTCGCCACCGGTATTCCTCCCGATCTCTACGCATTTCACCGCTACACCTGGAATTCTACCCCCCCCTACAGTACTCTAGTCTGCCAGTTTCGAATGCAGTTCCCGGGTTGAGCCCGGGACTTTCACATCCGACTTAACAGACCGCCTGTGTGCGCTTTACGCCCAGTAATTCCGATTAACGCTTGCACCCTCCGTA
>denovo2059 L1_8626
CCTGTTTGCTCCCCACGCTTTCACACCTGAGCGTCAGTATTGTTCCAGGAGACCGCCTTCGCTACCGGTATTCCTCCAGATCTCTACGCATTTTACCGCTACACCTGGAATTCTACCTCCCCCTACAAGACTCTAGTCTGCCAGTTTCGAATGCAGTTCTATGGTTGAGCCAGAGGATTTCACATCCGACTTGACTGCCCGCCTGCGTGCGCTTTACGCCCAGTAATTCCGATTAACGCTTGCACCCTCCGTA
>denovo206 A1_45040
CCCGTTTGCTCCCCACGCTTTCGCACCTGAGCGTCAGTCTTTGTCCAGGAGGCCGCCTTCGCCACCGGTATTCTTCCAGATCTCTACGCATTTCACCGCTACACCTGGAATTCTACCTCCCTCTACAAGACTCTAGTCTGCCAGTTTCGAATGCAGTTCCCCGGTTGAGCCGGGGGATTTCACTTCCGACTTGACAGACCGCCTGCGTGCGCTTTACGCCCAGTAATTCCGAATAACGCTTGCACCCTCCGTA
>denovo2060 L1_88
CCTGTTTGCTCCCCACGCTTTCGCACCTAAGCGTCAGTCTTTGTCCAGGGGGTCGCCTTCGCCACCGGTATTCCTCCAGATCTCTACGCATTTCACCGCTACACCTGGAATTCTACCCCCCTCTACAATACTCGAGTCTGACAGTTTCGAATGCAATTCCCGGGTTGAGCCCGGGGCTTTCACATCCGACTTGTCAGGCCGCCTGCGTGCGCTTTACGCCCAGTAATTCCGATTAACGCTTGCACCCTCCGTA
>denovo2061 A2_34165
CCTGTTTGCTACCCACGCTTTCGCACCTGAGTGTCAGTATTGGTCCAGGGAGTCGCCTTCGCCACCGATATTCCTCCAGATCTCTACGCATTTCACCGCTACACCTGGAATTCCACTTCCCTCTACCATACTCTAGTCAGCCAGTTTCGAATGCAGTTCCCAGGTTGAGCCCGGGGATTTCACATCTGACTTAACAAACCGCCTGCGTGCGCTTTACGCCCAGTAATTCCGATTAACGCTTGCACCCTCCGTA
>denovo2062 L2_30751
CCTGTTTGCTCCCCACGCTTTCGCACCTGAGCGTCAGTCTTTGTCCAGGGGTCCGCCTTCGCCACCGGTATTCCTCCAGATCTCTACGCATTTCACCGCTACACCTGGAATTCTACCTCCCTCTACAAGACTCTAGTCTGCCAGTTTCGAATGCAGTTCACGTGTTGAGCTCGTGGATTTCACATCTGACTTGACAGTCCTCCTGCGTACGCTTTACACCCAGTAATTCCGATTAACGCTTGCACCCTCCGTA
>denovo2063 L1_35397
CCTGTTTGCTCCCCACGCTTTCGCACCTCAGCGTCAGTATTTGTCCAGGGAGCCGCCTTCGCCACCGGTGTTCCTCCAGATCTCTACGCATTTCACCGCTACACCTGGAATTCTACTTCCCTCTACCAGACTCTAGTCTGCCAGTATCGAATGCAGTTCCCGGGTTGAGCCCGGGGATTTCACATCTGACTTACCAGACCGCCTACGCGCGCTTTACGCCCAGTAATTCCGAATAACGCTTGCACCCTCCGTA
>denovo2064 L2_16409
CCTGTTTGCTCCCCACGCTTTCGCACCTCAGCGTCAGTATTAGTCCAGCAAGCCGCCTTCGCCACCGGTATTCCTCCAGATATCTACGCATTTCACCGCTACACCTGGAATTCCACTCGCCTCTACTAGACTCTAGTCTAGCAGTATCGAATGCAGTTCCCAGGTTGAGCCCGGGGATTTCACATCCGACTGGCCTGACCGCCTGCGTGCGCTTTACGCCCAGTAATTCCGATTAACGCTTGCACCCTCCGTA
>denovo2065 L1_35173
CCTGTTTGCTCCCCACGCTTTCGCACCTGAGCGTCAGTATTTGTCCAGGGGGCCGCCTTCGCCACCGATATTCCTCCAGATCTCTACGCATTTCACCGCTACACCTGAAATTCTACACCCCTCTACAATACTCTAGTCTCCCAGTTTCAAATGCAGTTCCCGGGTTGAGCCCGGGGCTTTCACATCCGACTTGACAAACCGCCTGCGTGCGCTTTACGCCCAGTAATTCCGATTAACGCTTGCACCCTCCGTA
>denovo2066 A3_5608
CCTGTTTGCTCCCCACGCTTTCGCACCTCAGCGTCAGTATCGAGCCAGGTTGCCGCCTTCGCCACCGGTGTTCTTCCCAATATCTACGAATTTCACCTCTACACTGGGAATTCCACCACCCTCTCTCGAACTCTAGTCAATGAGTATCAAATGCAGTTCCAAGGTTAAGCCCGGGGATTTCACATCTGACTGCATCAACCGCCTACGCGCCCTTTACGCCCAGTCATTCCGAGCAACGCTAGCCCCCTCCGTA
>denovo2067 A3_39806
CCTGTTTGCTCCCCACGTTTTCGCACCTGAGCGTCAGTCTTTGTCCAGGAGGCCGCCTTCGCCACCGGTATTCCTCCTGATCTCTACGCATTTCACCGCTACACCTGTAATTCTACCCCCCCCTACCAGACTCTAGTCTGCCAGTTTCGAATGCAGTTCTCTGGTTGAGCCCGGGGATTTCACATCAGACTTGGCAGACCGCCTGCGTGCCCTTTACGCCCAGTAATTCCGATTAACGCTTGCACCCTCCGTA
>denovo2068 A2_21258
CCTGTTTGCTCCCCACGCTTTCACACCTGAGCGTCAGTCATTGTCCAGGAGGCCGCCTTCGCCACCGGTATTCCTCCAGATCTCTACGCATTTCACCGCTACACCTGGAATTCCACCCCCCTCTACCAGACTCTAGTCTACCAGTTTCGAATGCAGTTCTCGAGTTGAGCTCGGGGATTTCACATCCGACTTGACAGCCCGCCTGCGTGCGCTTTACGCCCAGTAATTCAGATTAACGCTTGCACCCTCCGTA
>denovo2069 L2_11848
CCTGTTTGCTCCCCACGCTTTCGCACCTCAGCGTCAGTATTTGGCCAGGTAGTCGCCTTCGCCACCGGTATTCCTCCCGATATCTACGAATTTCACCTCTACACCGGGAATTCCACTACCCCCTCCAATACTCAAGTCTGCCAGTTTCAAATGCACTTCCACGGTTGAGCCGTGGGCTTTCACATCTGACATAACAAACCGCCTACGTGCGCTTTACGCCCAGTAATTCCGAACAACGCTTGCACCCTCCGTA
>denovo207 L3_12
CCTGTTTGCTACCCACGCCTTCGCACCTCAGCGTCAGTATTGGTCCAGGAAGTCGCCTTCGCCACCGGTGTTCCTCCTGATATCTACGAATTTCACCTCTACACCAGGAATTCCACTTCCCTCTCCCATACTCAAGTCTGGCAGTATCAAATGCACTTCCGGGGTTCAGCCCCGGGCTTTCACATCTGACTTACCAGACCGCCTACGTGCCCTTTACGCCCAATGATTCCGAATAACGCTTGCACCCCCCGTA
>denovo2070 A3_36086
CCTATTTGCTCCCCACGCTTTCGCACCTCAGCGTCAGTCTTTGTCCAGGGGGCCGCCTTCGCCACTGGTATTCTTCCTGATCTCTACGCATTTCACCGCTACACCTGGAATTCTACCCACCTCTACAAGACTCTAGTCTGCCAGTTTCGAATGCAGTTCCCAGGTTGAGCCCGGGGATTTCACATCCGACTTGCCAGACCGCCTACGTGCGCTTTACGCCCAGTAATTCCGATTAACGCTTGCACCCTCCGTA
>denovo2071 L2_1036
CCTGTTTGCTCCCCACGCCTTCGCGCCTCAGCGTCAGTATTGGTCCAGGAGGTCGCCTTCGCCACCGGTGTTCCTCCTGATCTCTACGAATTTCACCTCTACACCTGGAATTCTACTTCCCTCTCCCATACTCTAGTCCTTCAGTTTCGAATGCACTTCCAGGGTTGAGCCCGGGGATTTCACATCTGACTTGACAGACCGCCTGCGCGCTCTTTACGCCCAATAATTCCGAATAACGCTTGCAC
>denovo2072 A2_39494
CCTGTTTGCTCCCCACGCTTTCGCACCTGAGCGTCAGTCTTTGTCCAGGAGACCGCCTTCGCCACCGGTATTCCTCCAGACCTCTACGCATTTCACCGCTACACCTGGAATTCTACCCCCCCCTACAATACTCTAGTCTACCAGTTTCGAATGCAGTTCTCGGGTTGAGCCCGGGGATTTCACATCCGACTTGACAGACCGCCTGCGTGCGCTTTACGCCCAGTGATTCCGATTAACGCTTGCACCCTCCGTA
>denovo2073 A3_31568
CCTGTTTGCTCCCCACGCTTTCGCACCTGAGCGTCAGTCTTTGTCCAGGAAGCCGCCTTCGCCACTGATGTTCCTCCAGATCTCTACGCATTTCACCGCTACACCTGGAATTCTACTTCCCTCTACAAGACTCTAGTCTGGCAGTTTCGAATGCAGTTCCCGGGTTGAGCCCGGGGATTTCACATCCGACTTGACAAACCACCTGCGCGCGCTTTACGCCCAGTAATTCCGATTAACGCTTGCACCCTCCGTA
>denovo2074 A2_14208
CCCGTTTGCTCCCCACGCTTTCACACCTTAGCGTCAGTCATGTTCCAGGAGACCGCCTTCGCCTTCGGTATTCCTAGTGATATCTACGGATTTTACCGCTACACCTCTAATTCCATCTCCCTCTCCCATACTCTAGGTTGCCAGTTTCCAATGCAGTTCTACAGTTAAGCTGGAGGATTTCACATCAGACTTGACTAACCGCCTACGCGTCCTTTACGCCCAGTGATTCCGATTAACGCTTGCACCCTCCGTA
>denovo2075 A2_6386
CCTGTTTGCTCCCCACGCTTTCGCACCTGAGCGTCAGTCTTGGTCCAGGAGGCCGCCTTCGCCACCGGTATTCCTCCAGATCTCTACGCATCTCACCGCTACACCTGGAATTCTACCCCCCTCTACCATACTCTAGCCTGCCAGTTTCGAATGCAGTTCCCGGGTTGAGCCCGGGGATTTCACACCCGACTCGACAGACCGCCTGCGTGCGCTTTACGCCCAGTAATTCCGATTAACGCTTGCACCCTCCGTA
>denovo2076 A3_34041
CCTGTTTGCTCCCCACGCTTTCGCCCCTGAACGTCAGTCTTTGTCCAGGAGGCCGCCTTCGCCATCGGTATTCCTTCAGATCTCTACGCATTTCACCGCTACACCTGGAATTCTATCTCCCTCTACAATACTCTAGTCTACCAGTTTCGAATGCAGTTCTCGGGTTGAGCCCGAGGATTTCACATCCGACTTGACAAACCGCCTACGTGCGCTTTACGCCCAGTGATTCCGATTAACGCTTGCACCCTCCGTA
>denovo2077 L2_18794
CCTGTTTGCTCCCCACGCTTTCGCACCTGAGCGTCAGCCTTTGTCTAGGGGGCCGCCTTCGCCACCGGTATTCCTCCAGATCTCTACGCATTTCACCGCTACACCTGGCATTCTACCCCCCTCTACAAGACCCTAGTCTGCCAGTTTCGAATGCAATTCTCGTGTTGAGCCCCGAGATTTCACATCCGACTTGACAGACCACCTGCGTGCGCTTTACGCCCAGTAATTCCGATTAACGCTTGCACCCTCCGTA
>denovo2078 A3_35068
CCTGTTTGCTCCCCACGCTTTCGCACCTGAGCGTCAGTCTTTGTCCAGGGGGCCGCCTTCGCCTCCGGTATTCCTCCTGATCTCTACGCATCTCACCGCTACACCTGGAATTCTACCCCCCTCTACAAGACTCTAGTCTGCCAGTTTCGAATGCAGTTCTCGGGTTAAGCCCGAGGATTTCACATCCGACTTGGCTGACCGCCTGCGTGCGCTTTACGCCCAGTAATTCCGAATAACGCTTGCACCCTCCGTA
>denovo2079 L2_5348
CCTGTTTGCTCCCCACGCTTTCGCACCTGAGTGTCAGTCTTTGTCCAGTAGACCGCCTTCGCCACCGGTATTCCTCCAGATCTCTACGCATTTCACCGCTACACCTGAAATTCTACCCCCCTCTACAAGACTCTAGTCTGCCAGTTTCGAATGCATTTCTCGGGTTGAGCCCGGGGATTTCACATCCGACTTAACAGACCGCCTGCGTGCGCTTTACGCCCAGTAATTCCGATTAACGCTTGCACCCTCCGTA
>denovo208 L1_51870
CCTGTTTGCTCCCCACGCTTTCGCACCTGAGCGTCAGTCTTAGTCCAGCGGGTCGCCTTCGCCACTGGTATTCCTCCAGATCTCTACGCATTTCACCGCTGCACCTGGAATTCTACTTCCCTCTACTATACTCTAGTTAGCCAGTTTCGAATGCAGTTCCCGGGTTGAGCCCGGGGCTTTCACATCCGACTTGCCAGACCGCCTGCGTGCGCTTTACGCCCAGTAATTCCGATTAACGCTTGCACCCTCCGTA
>denovo2080 L2_56389
CCTGTTTGCTCCCCACGCTTTCGTGCCTCAGCGTCAATAACAGTCCAGTAAGTCGCCTTCGCCACTGGTGTTCCTCCTAATATCTACGCATTTCACCGCTACACTAGGAATTCCACTTACCTCTCCTGTATTCTAGTTTACCAGTTTCAAATGCAGTCCCGAGGTTGAGCCTCGGGCTTTCACATCTGACTTAGTAAACCGCCTACGCACCCTTTACACCCAGTAATTCCGGATAACGCTTGCCCCCTACGTA
>denovo2081 A3_1446
CCTGTTTGCTCCCCACGCTTTCGCGCCTCAGCGTCAGTATCGAGCCAGGTTGCCGCCTTCGCCACCGGTGTTCTTCCCAATATCTACGAATTTCACCTCTACACTCGGAATTCCACAACCCTCTCTCAAACTCTAGTCAATGAGTATCAAATGCAGTTCCCAGGTTAAGCCCGGGGATTTCACATCTGACTGTCTAAACCGCCTACGCGCCCTTTACGCCCAGTCATTCCGAGCAACGCTAGCCCCCTTCGTA
>denovo2082 A3_38893
CCTGTTTGCTCCCCACGCTTTCGCACCTGAGCGTCAGTCTTGGTCCAGGAGGCCGCCTTCGCCACCGGTATTCCTCCAGATCTCTACGCATTTCACCGCTACACCTGGAATTCTACCACCCTCTCCAATACTCTAGACTGCCAGTTTCGAATGCAGTTCCCGGGTTAAGCCCGGGGATTTCACATCAGACTTGACAGTCCGCCTGCGTGCCCTTTACGCCCAGTAATTCCGATTAACGCTTGCACCCTCCGTA
>denovo2083 L1_39834
CCCGTTTGCTCCCCACGCTTTCGCACCTGAGCGTCAGTCTTTGTCCAGGGGGCCGCCTTCGCCATTGGTATTCCTCCAGATCTCTACGCATTTCACCGCTACACCGGGAATTCTACCTCCCTCTACAAGACTCTAGTCTGCCAGTTTCGAACGCAGTTCCCGGGTTGAGCCCGGGGATTTCACAGCCGACTTGAAAGACCGCCTGCGTGCGCTTTACGCCCAGTAATTCCGATTAACGCTTGCACCCTCCGTA
>denovo2084 A1_8726
CCTGTTTGCTCCCCACGCTTTCGTGCCTCAGCGTCAGTATCAGGCCAGGTAGCCGCCTTCGCCACCGGTGTTCTTCCCAATATCTACGCATTTCACCGCTACACTAGGAATTCCACTTCCCTCTCACGTATTCTAGTTTGCCAGTTTCAAATGCAGTTCCGAGGTTGAGCCCGGGGCTTTCACATCTGACTTAACAAACCGCCTACGCACCCTTTACGCCCAGTAATTCCGGATAACGCTTGCCCCCTACGTA
>denovo2085 A1_24131
CCCGTTTGCTCCCCACGCTTTCGCGCCTCAGCGTCAGTATCGAGCCAGGTTGCCGCCTTCGCCTCCGGTGTTCTTCCCAATATCTACGAATTTCACCTCTACACTGGTAATTCCACCACCCTCTCTCGTCCTCTAGTCTATGAGTCTCAAATGCAGTTCCAAGGTTAAGCCCGGGGATTTCACATCTGACTGCATAATCCGCCTACGCGCCCTTTACGCCCAGTCATTCCGAGCAACGCTAG
>denovo2086 L1_49327
CCTGTTTGCTCCCCACGCTTTCGCACCTGAGCGTCAGTCTCTGTCCAGGCGGTCGCCTTCGCCACTGGTATTCCTCCAGATCTCTACGCATTTCACCGCTACACCTGGAATTCTACCCTCCTCTACAGTACTCTAGCCAGCCAGTTCCAAATGCAGTTCCCGGGTTGAGCCCGGGGATTTCACATCCAGCTTGACATACCGCCTGCGTGCGCTTTACGCCCAGTAATTCCGATTAACGCTTGCACCCTCCGTA
>denovo2087 L1_11169
CCTGTTTGCTCCCCACGCTTTCGCACCTCAGCGTCAGTAATTGTCCAGGGAGCCGCCTTCGCCACTGATATTCCTACAGATCTCTACGCATTTCACCGCTACACCTGAAATTCCACTCCCCTCTACCATACTCTAGATATCCAGTATCAAATGCAGTTCCTAGGTTGAGCCCAGGGATTTCACATCTGACTTAACTGTCCGCCTACGCGCGCTTTACGCCCAGTAATTCCGATTAACGCTTGGACCCTCCGTA
>denovo2088 L2_15783
CCTGTTTGCTCCCCACGCTTTCGCACCTCAGCGTCAGTTGGAAACCAGCGAGCCGCTTTCGCCACCGGCGTTCCCCTAGATATCTACACATTTCACCGCTCCACCTAGAGTTCCACTCGCCCCTCTTCCACTCAAGATTGCCAGTTTCTGGGGCCGTTCTTCGGTTAAGCCGAAGGATTTCACCCCAGACACGACATTCCGCCTACGTGCCCTTTATGCCCAGTAATTCCGAACAACGCTTGCTCCACACGTA
>denovo2089 L1_48238
CCTGTTTGCTCCCCACGCTTTCGCACCTGAGCGTCAGTATTTGCCCAGGAAGCCGCCTTCGCCACCGGTGTTCTTCCCAATCTCTACGCATTTCACCGCTACACTGGGAATTCTACTTCCCTCTACTATACTCTAGTCTAACAGTTTCGAATGCAGTTCCCAGGTTGAGCCCGGGGATTTCACATCTGACTTAATAGACCGCCTACGGGCGCTTTACGCCCAGTGATTCCGATTAACGCTTGCACCCTCCGTA
>denovo209 A3_10881
CCTGTTTGCTCCCCACGCTTTCGCGCCTCAGCGTCAGTATCGAGCCAGGTTGCCGCCTTCGCCACCGGTGTTCTTCCCAATATCTACGAATTTCACCTCTACACTGGGAATTCCACAATCCTCTCTCGAACTCTAGTCAATGCGTATCAAATGCACTTCCCAGGTTAAGCCCGGGGCTTTCACATCAGACTGCATCAACCGCCTACGCGCCCTTTACGCCCAGTCATTCCGAGCAACGCTAGCCCCCTTCGTA
>denovo2090 L2_31579
CCTGTTTGCTCCCCACGCTTTCGCGCCTGAGCGTCAGTCTTTGTCCAGGAGGCCGCCTTCGCAACCGGTATTCCTCGTGATATCTATGCATTTCACCGCTACACCTGGCATTCTACCTCCCTCTACAAGACTCTAGACTGCCAGTTTCGAATGCAGTTCTCGGGTTAAGCCCGAGGATTTCACATCCGACTTGTCAGACCGCCTACGCGCCCTTTACGCCCAGTAATTCCGAATAACGCTTGCACCCTCCGTA
>denovo2091 A1_51301
CCTGTTTGCTACCCACGCTTTCGCACCTCAGCGTCAGTCTTGGTCCAGGAGGTCGCCTTCGCCACCGGTATTCCTCCGGATATCTACGCATTTCACCGCTACACCTGGAATTCTACTTCCCTCTACCATACTCTAGTCCACCAGTATCAAATGCAGTTCCCAGGTTGAGCCCGGGGCTTTCACATCTGACTTACTATACCGCCTGCGCGCGCTTTACGCCCAGTAATTCCGATTAACGCTCGCACCCTCCGTA
>denovo2092 L1_42984
CCTGTTTGCTCCCCACGCTTTAGCACCTTAGCGTCAGTCTTTGTCCAGGAGGCCGCCTTCGCTACCGGTATTCCTCCAGATCTCTACGCATTTTACCGCTACACCTGGAATTCTACCACCCCCTACAAGACTCTAGTCTGCCAGTTTCGAATGCAGTTCCCGGGTTGAGCCCGGGGATTTCACATCAGACTTGACAGACCGCCTACGTGCCCTTTACGCCCAGTAATTCCGATTAACGCTTGCACCCTCCGTA
>denovo2093 L1_24075
CCTGTTTGCTCCCCACGCTTTCGCGCCTGAGCGTCAGTCTTTGTCCAGGAGGCCGCCTTCGCCACCGGTATTCCTCCTGATATCTACGCATTTCACCGCTACACCTGGAATTCCACCTCCCTCTACAATACTCTAGTCTGCCAGTTTCAAATGCAGTTCCCGGGTTGAGCCCGGGGATTTCACATCTGACTTGACAGACCGCCTGCGCGCGCTTTACGCCCAGTAATTCCGAATAACGCTTGCACCCTCCGTA
>denovo2094 L2_56703
CCTGTTTGCTCCCCACGCTTTCGCACCTCAGCGTCAGTCTTGGTCCAGGAGGCCGCCTTCGCCACCGGTACTCCTCCAGATCTCTACGCATTTCACCGCTACACCTGGAATTCTACTTCCCTCTACCAGACTCTAGTCTTCCAGTATCGAATGCAGTTCCCGGGTTGAGCCCGGGGCTTTCACATCCGACTTGCAATACCGCCTGCGTGCGCTTTACGCCCAGTAATTCCGATTAACGCTTGCACCCTCCGTA
>denovo2095 A2_7521
CCTATTCGCTCCCCACGCTTTCGCCCCTCAGCGTCAGTGTCTGCCCAGGAGACTGCCTTCGCCATCGGTGTTCTTCCAGATCTCTACGCATTTCACCGCTCCACCGGAAATTCCATCTGCCCCTACAGAACTCAAGTCTGCCAGTTTCCACCGCATTTCCCGGGTTGAGCCCGGGGATTTGACATCCGACTTGAATGACCGCCTACATGCGCTTTACGCCCAATAATTCCGAATAACGCTTGCACCCTCCGTA
>denovo2096 A2_24201
CCTGTTTGCTCCCCACGCTTTCGCATCTGAGCGTTAGTCTTTGCCCAGGGGGCCGCCTTCGCCACCGGTATTCCTCCAGATCTCTACGCATTTCACCGCTACACCTGGAATTCTACTCCCCCCTACAAGACTCTAGTCTGACAGTTTCGAATGCAATTCTCGGGTTGAGCCCGGGGATTTCACATCCGACTTATCAAACCGCCTGCGTGCGCTTTACGCCCAGTAATTCCGATTAACGCTTGCACCCTCCGTA
>denovo2097 A1_31186
CCTGTTTGCTCCCCACGCCTTCGCACCTCAGCGTCAGTATTGGTCCAGGGAGCCGCCTTCGCCACCGGTATTCCTCCTGATATCTACGAATTTCACCTCTACACCAGGAATTCCACTTCCCTCTCCAATACTCAAGCCTACTAGTATCAAATGCACTTCCCGGGTTGAGCCCCGGGATTTCACATCTGACTTAACCGGCCGCCTGCGCGCGCTTTACGCCCAGTAAATCCGAATAACGCTTGCACCCCCCGTA
>denovo2098 L1_4541
CCTGTTTGCTCCCCACGCTTTCGCACCTGAGCGTCAGTCTTTGTCCAGGGGGTCGCCTTCGCCACCGGTATTCCTCCAGATCTCTACGCATTTCACCGCTACACCTGGAATTCTACCACCCTCTACATGACTCAAGCTTGCCAGTTTCAAATGCAGTTCCAGGGTTGAGCCCTGGGATTTCACATCCGACTTGAC
>denovo2099 L2_52449
CCTGTTTGCTCCCCACGCTTTCGCACCTTAGCGTCAGTCTTTGTCCAGGAGGCCGCCTTCGCCACCGGTATTCCTCGAGATATCTACGCATTTCACCGCTACACCTCGAATTCTACCCCCCTCTACAAGACTCTAGTCTGCCAGTTTCGAATGCAGTTCTAGTGTTCAGCTCGGGGATTTCACATCCGACTTGACAGCCCGCCTGCGTGTCCTTTACGCCCAGTAATTCCGATTAACGCTTGCACCCTCCGTA
>denovo21 A2_5432
CCCGTTTGCTCCCCACGCTTTCGCACCTGAGCGTCAGTATTTGTCCAGGAGGCCGCCTTCGCCATCGGTATTCCTCCAGATCTCTACGCATTTCACCGCTACACCTGGAATTCTACCTCCCTCTACAAGACTCTAGTCTGCCAGTTTCGAATGCAGTTCCCGGGTTAAGCCCGAGGATTTCACATCCGACTTGGCAGACCGCCTGCGTGCGCTTTACGCCCAGTGATTCCGAATAACGCTTGCACCCTCCGTA
>denovo210 L1_19256
CCTGTTTGCTCCCCACGCATTCGCACCTGAGCGTCAGTCTTTGTCCAGGGGGCCGCCTTCGCCACCGGTATTCCTCCAGATCTCTACGAATTTCACCTCTACACCTGGAATTCTACCCCCCTCTACAAGTCTCTAGTCTGGCAGTTTTGAATGCAGTTCCCGGGTTGAGCCCGGGGATTTCACACTCAACTTGCCAGACCGCCTGCGTGCCCTTTACGCCCAGTAAATCCGATCAACGCTCGCACCCTCCGTA
>denovo2100 L3_198
CCCGTTTGCTCCCCACGCTTTCACACCTGAGCGTCAGTATTTGTCCAGGAGGCCGCCTTCGCTACCGGTATTCCTCCAGATCTCTACGCATTTCACCGCTACACCTGGAATTCTACCCCCCTCTACAAGACTCTAGCCAGCCAGTTTCGAATGCAGTTCTCGGGTTGAGCCCGAGGATTTCACATCCGACTTGACAGACCGCCTGCGTGCGCTTTACGCCCAGTAATTCCGATTAACGCTTGCACCCTCCGTA
>denovo2101 A3_37751
CCTGTTTGCTCCCCACGCCTTCGCGCCTCAGTGTCAGATTTGAACCAGGTAGTCGCCTTCGCCACTGGTATTCCTCCTAATATTTACGAATTTCACCTCTACACCAGGAATTCCTCTATCCTCTTTCAATCTCCAGATTAGCAGTTTTAAAAGCAATTCCAAGGTTGAGCCGTGGGATTTCACTTCTAACTTACTAATCCGCCTACGCGCCCTTTACGCCCAATAATTCCGAATAACGCTAGCCCTCTCCGTA
>denovo2102 A1_5284
CCTGTTCGCTACCCATGCTTTCGCTCCTCAGCGTCAGTTACTACCCAGAGACCCGCCTTCGCCACCGGTGTTCCTCCTGATATCTGCGCATTTCACCGCTACACCAGGAATTCCAGTCTCCCCTGTAGTACTCAAGTCTGCCCGTATCGCCCGCAAGCTCGGAGTTAAGCTCCGAGTTTTCACGGACGACGCGACAAACCGCCTACGAGCTCTTTACGCCCAGTAATTCCGGACAACGCTCGCACCCTACGTA
>denovo2103 L3_269
CCTGTTTGCTCCCCACGCTTTCGCACCTCAGCGTCAGTCTTCGTCCAGGTGGCCGCCTTCGCCACTGGTATTCCTCCAGATATCTACGCATTTCACCGCTACACCTGGAATTCCACCCCCCTCTACAAGACTCTAGTCTTCCAGTATCGAATGCAGTTCCCGGGTTGAGCCGGGGGATTTCACATCTGACTTGCCTGACCGCCTGCGTGCGCTTTACGCCCAGTAATTCCGATTAACGCTTGCACCCTCCGTA
>denovo2104 A1_9254
CCTGTTTGCTCCCCACGCTTTCGCACCTGAGCGTCAGTCTTTGCCCAGGGGGCCGCCTTCGCTACCGGTATTCTTCCAGATCTCTACGCATTTCACCGCTACACCTGGAATTCTACTCCCCTCTACAAGACTCTAGTCTGCCAGTTTCGAATGCAGATCCCTGGTTAAGCTCGCGGATTTCACATCCGACTTGACAGACCGCCTGCGTGCGCTTTACGCCCAGTAATTCCGATTAACGCTTGCACCCTCCGTA
>denovo2105 L1_36580
CCTGTTTGCTCCCCACGCTTTCGCTCCTCAGCGTCAGTCTTGGTCCAGGGAGCTGCCTTCGCCACCGGTATTCCTCCAGATATCTACGCATTTCACCGCTACACCTGGAATTCCACCCTCCTCTACCAGACTCTAGTCTGACAGTTTCGAATGCAGTTCCCGGGTTGAGCTCGGGGATTTCACGTCCGACTTGACAGACCGCCTGCGTGCGCTTTACGCCCAGTAATTCCGAATAACGCTTGCACCCTCCGTA
>denovo2106 A1_54772
CCTGTTTGCTCCCCACGCTTTCGCACCTGAGCGTCAGTATTTGTCCAGGTGGCCGCCTTCGCCACTGATATTCCTCCAGATCTCTACGCATTTCACCGCTACACCTGGAATTCTACCACCCTCTACAGTACTCTAGTTTGCCAGTTTCAAATGCAGTTCCAGGGTTGAGCCCGGGGATTTCACATCCTACTTAACTGACCGCCTGCGTGCGCTTTACGCCCAGTAATTCCGATTAACGCTTGCACCCTCCGTA
>denovo2107 L2_42020
CCTGTTCGCTCCCCACGCTTTCGCACCTGAGCGTCAGTCTTAGTCCAGGGGGCTGCCTTCGCCATCGGTATTCCTCCAGATCTCTACGCATTTCACCGCTACATCTGGAATTCTGCCCCCCTCTACAAGACTCTAGTCTGCCAGTTTCGAATGCAGTTCCCGAGTTGAGCCCGGGGATTTCACAACCGACTTGACAGACCGCCTGCGTGCGCTTTACGCCCAGTAATTCCGATTAACGCTTGCACCCTCCGTA
>denovo2108 L2_14767
CCTGTTCGCTCCCCTCGCTTTCGCACCTGAGCGTCAGTCTTTGTCCAGCGGGCCGCCTTCGCCACCGGTATTCCTCCAGATCTCTACGCATTTCACCGCTACACCTGGAATTCTCCCCCCCTCTACCAGACTCTAGTCTGCCAGTTTCGAATGCAGTTCCAGGGTTGAGCCCGGGGATTTCACATCCGACTTGACAGACCGCCTGCGGGCGCTTTACGCCCAGTAATTCCGAATAACGCTTGCACCCTCCGTA
>denovo2109 A1_15777
CCTGTTTGCTCCCCACGCTTTCGCACCTCAGCGTCAGTATTGGTCCAGGAAGTCGCCTTCGCCACCGGTGTTCTTCCCAATATCTACGAATTTCACCTCTACACCGGGAATTCCACTTCCCTCTCCCATACTCTAGTCTATCAGTCTCAAATGCACTTCCGAGGTTAAGCCCCGGGATTTCACATCTGACTTACTAAACCGCCTACGCGCCCTTTACGCCCAATGATTCCGAATAACGCTTGCACCCCCCGTA
>denovo211 L1_19700
CCTGTTTGCTCCCCACGCTTTCGCACCTGAGCGTCAGTCTTTGTCCAGGGAGCCGCCTTCGCAACCGGTATTCCTCCAGATCTCTACGCATTTCACCGCTACACTTGGAATTCTACCCCCCTCTACAAAACTCAAGTCTGCCAGTTTCAAATGCAGTTCCCTGGTTGAGCACGGGGATTTCACATCCGACTTAACAGACCGCCTGCGTGCCCTTTACGCCCAGTAATTCCGATTAACGCTTGCACCCTCCGTA
>denovo2110 L1_1717
CCTGTTTGCTCCCCACGCTTTCGCACCTGAGCGTCAATATCTGTCCAGGTGGCCGCCTTCGCCACCGGTATTCCTCCAGATCTCTACGCATTTCACCGCTACACCTGAAATTCTACTACCCTCTACAGGATTCTAGACTGCCAGTTTCCAATGCAGTTCCCAGGTTGAGCCCGGGGATTTCACATCAGACTTAACAGTCCGCCTGCGTGCGCTTTACGCCCAGTAATTCCGATTAACGCTTGCGCCCTCCGTA
>denovo2111 A2_25404
CCTGTTCGCTCCCCACGCTTTCGCACCTCAGCGTCAGTCATTGTCCAGGGAGCTGCCTTCGCCACCGGTATTCCTCCAGATCTCTACGCATTTCACCGCTACACCTGGCATTCTACCCCCCTCTACATGACTCTAGTCCGCCAGTTTCGAATGCAGTTCCTGGGTTGAGCCCGGGGCTTTCACATCCGACTTGACAGACCGCCTGCGTGCGCTTTACGCCCAGTAATTCCGATTAACGCTTGCACCCTCCGTA
>denovo2112 A3_15995
CCTGTTTGCTCCCCACGCTTTCGCACCTGAGCGTCAGTGTTAGCCCAGGGAGCCGCCTTCGCCATTGGTATTCCTCCAGATCTCTACGCATTTCACCGCTACACCTGGAATTCTACCCCCCTCTACAAGACTCTAGTCTGACAGTTTCGAATGCAGTTCCCAGGTTGAGCTCGGGGATTTCACATCCGACTTGAAAGACCGCCTGCGTGCGCTTTACGCCCAGTAATTCCGATTAACGCTTGCACCCTCCGTA
>denovo2113 L2_59638
CCTGTTTGCTCCCCACGCTTTCACACCTTAGCGTCGGTCTTGGTCCAGGAGATCGCCTTCGCCTCCGGTATTCCTAGAGATCTCTACGCATTTCACCGCTACACCTGGAATTCCATCTCCCCCTCCAAGACTCTAGTCAGCCAGTTTCGAATGCAGTTCTCTGGTTAAGCCCGAGGATTTCACATCCGACTTGACTGCCCGCCTGCGTGCGCTTTACGCCCAGTAATTCCGATTAACGCTTGCACCCTCCGTA
>denovo2114 L2_23581
CCTGTTTGCTCCCCACGCTTTCGCCCCTGAGCGTCAGTAATTGTCCAGGGGCCTGCCTTCGCCATCGGTATTCCTCCAGATATCTACGCATTTCACCGCTACACCTCGAATTCTACCACCCTCTACAATACTCTAGTCTGCCAGTTTCTAATGCAGTTCCAGGGTTGAGCCCGGGGATTTCACATCAGACTTGACAGTCCGCCTGCGGGCCCTTTACGCCCAGTGATTCCGATTAACGCTTGCACCCTCCGTA
>denovo2115 A3_39023
CCTGTTTGCTCCCCACGCTTTCGCACCTTAGCGTCAGTCTTGGTCCAGGGGACCGCCTTCGCCACCGGTATTCCTCCAGATCTCTACGGATTTCACCGCTACACCTCTAATTCTACCCCCCTCTCCAAGACTCTAGTCAGCCAGTTTCCAATGCAGTTCCCGGGTTGAGCCCGGGGATTTCACATCAGACTTGACAGACCGCCTGCGTGCCCTTTACGCCCAGTAATTCCGAATAACGCTTGCACCCTCCGTA
>denovo2116 L1_48124
CCTGTTTGCTCCCCACGCTTTCGCACCTCAGCGTCAGTCTTGGTCCAGAGGGCCGCCTTCGCCACTGGTATTCCTCCGAATCTCTACGCATTTCACCGCTACACCTGGAATTCTACTCTCCTCTACAATACTCTAGTCTGCCAGTATCGAATGCACTTCCGGGGTTGAGCCCGGGGATTTCACATCCGACTTGACAGACCGCCTGCATGCGCTTTACGCCCAATAATTCCGATTAACGCTTGCACCCTCCGTA
>denovo2117 L1_36273
CCTGTTTGCTCCCCACGCTTTCGCACCTGAGCGTCAGTCTTTGTCCAGGGGGCCGCCTTCGCCACCGGTATTCCTCCAGATCTCTACGCATTTCACCGCTACACCTGGAATTCTATCTCCCCCTACAAGACTCTAGTCTACCAGTTTCGAATGCAGTTCTCGGGTTGAGCCAGGGGATTTCACATCCGACTTGACAGACCACCTGCGTGCGCTTTACGCCCAGTGATTCCGATTAACGCTTGCACCCTCCGTA
>denovo2118 L1_11980
CCTGTTTGCTCCCCACGCTTTCGCACCTGAGCGTCAGTCTTTGTCCAGGGGGCCGCCTTCGCCACCGGTATTCCGCCTGATCTCTACGCATTTCACCGCTACACCTGGCATTCTACCTCCCTCTACAAGACTCTAGTCTGCCAGTATCGAATGCAGTTCCCGAGTTGAGCTCGTGGATTTCACATCCGACTTAACAGACCGCCTGCGTGCGCTTTACGCCCAGTAATTCCGAATAACGCTTGCACCCTCCGTA
>denovo2119 L2_43866
CCTGTTTGCTCCCCACGCTTTCGCACCTCAGCGTCAGTATTTGTCCAGGGGGCCGCCTTCGCCACCGGTATTCCTCCAGATCTCTACGCATTTCACCGCTACACCGGGAATTCTACCCCCCTCTACAGTACTCTAGCCTGCCAGTTTCGAATGCACTTCCCGGGTTGAGCCCGGGGATTTCACAGCCGACTTGACAGACCGCCTGCGTGCGCTTTACGCCCGGTAATTCCGATTAACGCTTGCACCCTCCGTA
>denovo212 L2_41426
CCCGTTCGCTCCCTACGCCTTCGCGCCTCAGCGTCAGTATCGGTCCAGAGAGCTGCCTTCGCCATCGGTGTTCCTCCTGATCTCTACGAATTTCACCTCTACACCAGGAATTCCACTCTCCTCTCCCGTACTCAAGTCTTGCTGTTTCAAATGCACTTCCAGGGTTGAGCCCTGGGCTTTCACACCTGACCGACAAGACCGCCTACGCGCCCTTTACGCCCAATAATTCCGAATAACGCTTGCAC
>denovo2120 A2_27641
CCCGTTCGCTCCCCACGCTTTCGCACCTGAGCGTCAGTATGTTCCCAGGGGGCCGCCTTCGCCACCGGTATTCCTCCAGATCTCTACGCATTTCACCGCTACACCTGGAATTCTACCCCCCTCTACCAGTCTCTAGCTTGCCAGTTTCGAGTGCAGTTCCAGGGTTGAGCCCGGGGATTTCACATCCGACTTGACAGGCCGCCTGCGTGCGCTTTACGCCCAGTAATTCCGATTAACGCTTGCACCCTCCGTA
>denovo2121 L1_31583
CCTGTTTGCTCCCCACGCTTTCGCACCTCAGCGTCAGTCTTAGTCCAGGAAGCCGCCTTCGCCACCGATATTCCTCCAGATCTCTACGCATTTCACCGCTACACCTGGAATTCTACCCCCCTCTACTAGACTCTAGTCTGCCAGTATCGAATGCAGTTCCCAGGTTGAGCCCGGGGCTTTCACATCCGACTTGCCTGACCGCCTGCGTGCGCTTTACGCCCAGTAATTCCGATTAACGCTTGCACCCTCCGTA
>denovo2122 A3_32864
CCCGTTTGCTCCCCACGCTTTCGCGCCTGAGCGTCAGTATTTGTCCAGGAGGTCGCCTTCGCCACCGGTATTCCTCCAGATATCTACGCATTTCACCGCTACACCTGGAATTCCACCTCCCTCTCCCATACTCTAGTCTGCCAGTTTCGAATGCAGTTCTATGGTTGAGCCCGAGGATTTCACATCAGACTTGGCAGACCGCCTGCGCGCCCTTTACGCCCAGTGATTCCGAATAACGCTTGCACCCTCCGTA
>denovo2123 L2_10867
CCTGTTTGCTCCCCACGCTTTCGCACCTCAGCGTCAGTCTTAGTCCAGCAGGCCGCCTTCGCCACCGATATTCCTCCAGATCTCTACGCATTTCACCGCTACACCTGGAATTCTACTTGCCTCTACAATACTCTAGTCAAGCAGTATCGAATGCAGTTCCCAGGTTGAGCCCGGGGCTTTCACATCCGACTTGACTGACCGCCTGCGTGCGCTTTACGCCCAGTAATTCCGATTAACGCTTGCACCCTCCGTA
>denovo2124 L3_261
CCTGTTCGCTCCCCACGCTTTCGCACCTGAGCGTCAGTCTTTGTCCAGGGGGCCGCCTTCGCCACTGGTATTCCTCATAATCTCTACGCATTTCACCGCTACACCTGGAATTCTACCCCCCTCTACAATACTCTAGTCTGCCAGTTTCAAATGCAGTTCCCAGGTTAAGCCCGGGGATTTCACATCTGGCTTAACAGACCGCCTACGTGCGCTTTACGCCCAGTAATTCCGATTAACGCTTGCACCCTCCGTA
>denovo2125 L2_10860
CCTGTTTGCTCCCCACGCTTTCGCACCTCAGCGTCAATAATTGTCCAGGAGACCGCCTTCGCCACCGGTATTCCTCCTGATCTCTACGCATTTCACCGCTACACCTGGAATTCTACCTACCTCTACCAGACTCTAGTCTGCGAGTTTCGAATGCAGTTCTCTGGTTGAGCCCTAGGATTTCACATCCAACTTGACTGACCGCCTACATGCGCTTTACGCCCAGTAATTCCGATTAACGCTTGCACCCTCCGTA
>denovo2126 A2_29057
CCCGTTTGCTCCCCACGCTTTCACACCTGAGCGTCAGTCTTTGTCCAGGAGATCGCCTTCGCCACCGGTATTCCTCGAGATCTCTACGCATTTCACCGCTACACCTGGAATTCTATCTCCCTCTACCAGACTCTAGTCTGCCAGTTTCCAATGCAGTTCTCGGGTTGAGCTCTAGGATTTCACATCAGACTTGGCAGACCGCCTGCGCGCGCTTTACGCCCAGTAATTCCGATTAACGCTTGCACCCTCCGTA
>denovo2127 L2_46039
CCTGTTTGCTCCCCACGCTTTCGCTCCTGAGCGTCAGTCTTTGTCCAGGGAGTCGCCTTCGCCACCGGTATTCCTACAGATCTCTACGCATTTCACCGCTACACCTGGAATTCCACCCCCCTCTACAAGACTCTAGTCTGCCAGTTTCGAATGCAGTTCTCGGGTTGAGCCCGAGGATTTCACATCCGACTTGACATACCGCCTGCGTGCGCTTTACGCCCAGTAATTCCGATTAACGCTTGCACCCTCCGTA
>denovo2128 A2_39763
CCTGTTTGCTCCCCACGCTTTCGCACCTGAGCGTCAGTCTTTGTCCAGAGGGCCGCCTTCGCCACCGGTATTCCTCCAGATCTCTACGCATTTCACCGCTACACCTGGAGTTCTACACTCCTCTACAAGACTCTAGTCTTCCAGTTCCGAATGCAGTTCCCGGGTTGAGCACGGGGATTTCACATCCGGCTTGACAGACCGCCTGCGTGCGCTTTACGCCCAGTAATTCCGATTAACGCTTGC
>denovo2129 L1_17009
CCTGTTTGCTCCCCACGCTTTCGCACCTGAGCGTCAGTCATTGTCCAGAGAGCCGCCTTCGCCACCGGTATTCCTCCAGATATCTACGCATTTCACCGCTACACCTGGAATTCTACCTCCCTCTACCAGACTCTAGTCTACCAGTTTCGAATGCAGTTTCCGGGTTGAGCCCGGAGATTTCACATCCGACTTGACAGACCGCCTGCGTGCGCTTTACGCCCAGTAATTCCGATTAACGCTTGCACCCTCCGTA
>denovo213 A1_28157
CCTGTTTGCTCCCCACGCTTTCGCACCTGAGCGTCAGTATTGGTCCAGGGGGCCGCCTTCGCTTCCGGTATTCCTCCAGATATCTACGCATTTCACCGCTACACCTGGAATTCTACCCCCCTCTACCAGACTCTAGTCTGCCAGTTTCGAATGCAGTTCTATGGTTGAGCCCTGGGATTTCACATCCGACTTGACAGACCGCCTGCGTGCGCTTTACGCCCAGTAATTCCGATTAACGCTTGCACCCTCCGTA
>denovo2130 L2_9936
CCTGTTTGCTCCCCACGCTTTCGCACCTGAGCGTCAGTCTTTGCCCAGGGAGCCGCCTTCGCCACCGGTATTCCTCCAGATCTCTACGCATTTCACCGCTACACCTGGAATTCTACTTCCCTCTACAATACTCTAGTCTGCCAGTATCGAATGCAGTTCCCAGGTTGAGCCCGGGGCTTTCACATCCGACTTGCAAGACCGCCTACGCGCGCTTTACGCCCAGTAATTCCGATTAACGCTTGCACCCTCCGTA
>denovo2131 L2_15367
CCTGTTTGCTCCCCACGCTTTCGCACCTGAGCGTCAGTCTTGGTCCAGGAGACCGCCTTCGCCATCGGTATTCCTCCAGATCTCTACGCATTTCACCGCTACACCTGGAATTCCATCTCCCTCTACCATACTCTAGTCTGCCAGTTTCCAATGCAGTTCCAGGGTTGAGCCCGGGGATTTCACATCAGACTTGACAGACCGCCTACGTGCGCTTTACGCCCAGTAATTCCGAATAACGCTTGCACCCTCCGTA
>denovo2132 L1_43237
CCTGTTTGCTCCCCACGCTTTCGCACCTCAGCGTCAGTCTTTGTCCAGGGGGTCGCCTTCGCCACCGGTATTCCTCCAGATCTCTACGGATTTCACCCCTACACCTGGAATTCTACCTCCCTCTACAAGACTCTAGTCTGCCAGTTTCGAATGCAGTTCACTGGTTGAGCCCGGGGATTTCACATCAGACTTGACTGACCGCCCGCGTGCGCTTTACGCCCAGTAATTCCGATTAACGCTTGCACCCTCCGTA
>denovo2133 A3_14010
CCTGTTTGCTCCCCACGCTTTCGCACCTGAGCGTCAGTCTTTGTCCAGGAAGCCGCCTTCGCCACTGGTATTCCTCCAGATCTCTACGCATTTCACCGCTACACCTGGAATTCCACTTCCCTCTACAACACTCTAGTCTGACAGTTTCGAATGCAGTTCCCAGGTTAAGCCCGGGGATTTCACATCTGACTTGTCTGACCGCCTGCGTGCGCTTTACGCCCAGTAATTCCGATTAACGCTCGCACCCTCCGTA
>denovo2134 A3_32604
CCTGTTTGCTCCCCACGCTTTCGCGCCTCAGCGTCAGTTATGAGCCAGGATGCCGCCGTCGCCACCGGTGTTCTTCCCAATATCTACGAATTTCACCTCTACACTGGGAATTCCACAACCCCCTCTCACACTCTAGTTTGCACCTATCAAGTGCAGCTCCCAGGTTAAGCCCGGGGATTTCACATCTGACTGTACAAACCGCCTACACGCCCTTTACGCCCAGTCATTCCGCGCAACGCTAGCACCCTTCGTA
>denovo2135 L2_23696
CCTGTTTGCTCCCCACGCCTTCGCACCTGAGCGTCAGTCTTTGTCCAGGGGGCCGCCTTCGCCACCGGTATTCCTCCAGATCTCTACGCATTTCACCGCTACACCTGGAATTCTACCTCCCTCAACAAGACTCTAGCCTGCCAGTATCGAATGCAGTTCCCGGGTTGAGCACGTGGATTTCACATCCGACTTGTCAGACCGCCTGCGTGCGCTTTACGCCCAGTAATTCCGATTAACGCTTGCACCCTCCGTA
>denovo2136 A1_56224
CCTGTTTGCTCCCCACGCTTTCGCGCCTCAGCGTCAGTATCGGTCCAGAGAGCCGCCTTCGCCACTGGTGTTCTTCCCAATATCTACGAATTTCACCTCTACACTGGGAATTCCACTATCCTCTCCCGAACACTAGCTTCTCAGTATCAAGCGCAGTTCCCAGGTTAAGCCCGGGGCTTTCACGCCTGACTGGCAAAGCCGCCTACGCGCCCTTTACGCCCAGTAATTCCGAACAACGCTAGC
>denovo2137 L1_41878
CCTGTTTGCTCCCCACGCTTTCGCACCTGAGCGTCAGTCTTTGTCCAGGAGGCCGCCTTCGCCACCGGTATTCCTCCAGATCTCTACGCATTTCACCGCTACACCTGGAATTCTACCTCCCTCTACAAGACTCTAGTCTGCCAGTATCGAATGCAGTTCCCAGGTTGAGCCCAGGGCTTTCACATCTGACTTGACAGACCGCCTACGTGCGCTTTACGCCCAGTAATTCCGATTAACGCTTGCACCCCCCGTA
>denovo2138 L2_13727
CCTGTTTGCTCCCCACGCTTTCGCACCTCAGTGTCAGTATCAGTCCAGGTGGCCGCCTTCGCCACTGATGTTCCTTCCTATATCTACGCATTTCACCGCTACACAGGAAATTCCGCCACCCTCTACTGTACTCTAGTCAGACAGTTCTAACTGCAGTTCCCAGGTTGAGCCCAGGGCTTTCACAGCTAGCTTATCAAACCACCTACGCGCGCTTTACGCCCAGTAATTCCGATTAACGCTCGCACCCTCCGTA
>denovo2139 L1_4833
CCTGTTTGCTCCCCACGCTTTCACACCTTAGCGTCAGTCTTGGTCCAGGAGACCGCCTTCGCCACCGGTATTCCTACAGATCTCTACGCATTTCACCGCTACACCTGGAATTCCACCCCCCCCTACCAGACTCTAGTCTACCAGTTTCGAATGCAGTTCTCTGGTTGAGCCCGGGGATTTCACATCCGACTTGACAGCCCGCCTGCGTGCGCTTTACGCCCAGTAATTCCGATTAACGCTTGCACCCTCCGTA
>denovo214 L2_33298
CCTGTTTGCTCCCCACGCTTTCGCGCCTGAGCGTCAGTATTGTTCCAGGAGACCGCCTTCGCTATCGGTATTCCTAGTGATATCTACGCATTTCACCCCTACACCACTAATTCCATCTCCCCCTCCCATACTCTAGTTTACCAGTTTCCAATGCAGTTCTATGGTTGAGCCATAGGATTTCACATCAGACTTGACATACCGCCTACGCGCCCTTTACGCCCAGTAATTCCGAATAACGCTTGCACCCTCCGTA
>denovo2140 A1_5130
CCTGTTTGCTCCCCACGCTTTCGCACCTGAGCGTCAGTCTCTGTCCAGGTGGCCGCCTTCGCCACCGGTATTCCTCCAGATCTCTACGCATTTCACCGCTACACCTGGAATTCTACCACCCCCTACCAGACTCTAGTCTGCCAGTATCGAATGCAGTTCCTCGGTTGAGCCCGGGGATTTCACATCCGACTTGACAGACCGCCTGCGTGCGCTTTACGCCCAGTAATTCCGATTAACGCTTGCACCCTCCGTA
>denovo2141 L1_44234
CCTGTTTGCTCCCCACGCTTTCGCACCTCAGCGTCAGTCTTTGTCCAGGGGGCCGCCTTCGCCACCGGTATTCCTCCAGATCTCTACGCATTTCACCGCTACACCTGGAATTCTACTCCCCTCTACCACACTCTAGCTCGCCAGTATCGAATGCAGTTCCCGGGTTAAGCCCGGGGATTTCACATCCGACTTGACAGACCGCCTGCGTGCGCTTTACGCCCAGTAATTCCGATTAACGCTTGCACCCTCCGTA
>denovo2142 A1_26285
CCTGTTTGCTCCCCACGCTTTCGCACCTGAGCGTCAGTCTTTGTCCAGAGGGCCGCCTTCGCCGCCGGTGTTCCTCCCGATCTCTACGCATTTCACCGCTACACCTGGAATTCTACCTTCCTCTACAAGACTCTAGTCTGCCAGTTTCGAATGCAGGTCCCGGGTTGAGCCCAGGTATTTCACATCAGACTTGACTGACCGCCTGCGTGCGCTTTACGCCCAATAATTCCGAATAACGCTTGCACCCTCCGTA
>denovo2143 A3_42321
CCTATTTGCTCCCCACGCTTTCGCACCTGAGCGTCAGTCTCTGTCCAGGGGGCCGCCTTCGCCACTGGTATTCCTCCAGATCTCTACGCATTTCACCGCTACACCTGGAATTCTACCACCCTCTACAGTACTCTAGTCTGCCAGTTTCGAATGCAGTTCCCGGGTTGAGCCCGGGGATTTCACATCCGACTTGACAGTCCGCCTGCGTGCGCTTTACGCCCAGTAATTCCGATTAACGCTTGCACCCTCCGTC
>denovo2144 A2_31855
CCTGTTTGCTCCCCACGCTTTCGCTCCTGAGCGTCAGTCTTTGTCCAGGGGGCCGCCTTCGCTATCGGTATTCCTCCAGATATCTACGCATTTCACCGCTACACCTGGAATTCCACCTCCCCCTACTATACTCTAGTCTACCAGTTTCGAATGCAGTTCTCCGGTTGAGCCCGGGGATTTCACATCCGACTTGACAGACCGCCTGCGAGCCCTTTACGCCCAGTAATTCCGATTAACGCTTGCACCCTCCGTA
>denovo2145 A2_1716
CCTGTTTGCTCCCCACGCTTTCGCACCTGAGCGTCAGTCTTTGTCCAGGAGGCCGCCTTCGCTACCGGTATTCCTCCAGATCTCTACGCATTTCACCGCTACACCTGGAATTCTACCTCCCCCTACAAGACTCTAGTCTACCAGTTTCGAATGCAGTTCTCGAGTTGAGCTCGAGGATTTCACATCCGACTTGGCAGCCCGCCTGCGTGCGCTTTACGCCCAGTAATTCCGATTAACGCTTGCACCCTCCGTA
>denovo2146 A3_7219
CCTGTTTGCTCCCCACGCTTTCGCACCTCAGCGTCAGTCTTTGGCCAGGTGGTCGCCTTCGCCACCGGTATTCCTCCCGATATCTACGAATTTCACCTCTACACCTGGAATTCCACCACCCTCTCCAATACTCTAGCTCGCCAGTTTCAAATGCAGTTCCACGGTTGAGCCGTGGACTTTCACATCTGACTTGACAGGCCGCCTGCGCGCGCTTTACGCCCAGTAATTCCGATCAACGCTTGCACCCTCCGTA
>denovo2147 L2_23367
CCTGTTTGCTCCCCACGCTTTCGCACCTGAGCGTCAGTCTTTGTCCAGGGAGCCGCCTTCGCCACCGGTATTCCTCCACATCTCTAAGCATTACACCGCTACACCTGGAATTCTACCACCCTCTACAAGACTCTAGTCTGCCAGTTTCGAATGCAGTTCTCGAGTTAAGCCCGTGGCTTTCACATCTGACTGGTCAGACCGCCTGCGTGCGCTTTACGCCCAGTAATTCCGATTAACGCTTGCACCCTCCGTA
>denovo2148 A3_42329
CCTGTTTGCTCCCCACGCTTTCGCACCTGAGCGTCAGTCTTTGTCCAGGGGGCCGCCTTCGCCACTGGTATTCCTCCGGATCTCTACGCATTTCACCGCTACACCTGGAATTCTACCACCCTCTACCAGACTCTAGTCAGCCAGTTTCGAATGCAGTTCCCGGGTTGAGCCCGGGGCTTTCACGTCCGACTTGACCGACCGCCTACGTGCGCTTTACGCCCAGTAATTCCGATTAACGCTTGCACCCTCCGTA
>denovo2149 L1_51702
CCTGTTTGCTCCCCACGCTTTCGCACCTGAGCGTCAGTCTCTGTCCAGGGAGCCGCCTTCGCCACCGGTATTCCTCCAGATCTCTACGCATTTCACCGCTACACCTGGAATTCCACCCCCCTCTACCGGACTCTAGTCTGCCAGTTTCGAATGCAGTTCCCGGGTTAAGCCGGGGGATTTCACACCCGACTTGACAGACCGCCTGCGTGCGCTTTACGCCCAGTAATTCCGATTAACGCTTGCACCCTCCGTA
>denovo215 A3_17153
CCCGTTCGCTACCCACGCTTTCGCACCTCAGCGTCAGTTGTGGACCAGGGCGCCGCCTTCGCCACTGGTGTTCCTCCAGATATCTACGCATTTCACCACTACACCGGGAATTCCACTCTCCTCTTCCAACCTCAAGCCTTCCAGTTTTGAACGACCTCTCCCAGTTGAGCCGGGAGCTTTCACAACCAACTTGCTATTCCGCCTACGTGCGCTTTACGCCCAGTAAATCCGGATAACGCTCGCCCCCTACGTT
>denovo2150 L1_36056
CCTGTTTGCTCCCCACGCTTTCGCTCCTCAGCGTCAGTATCTGTCCAGGGGGCCGCCTTCGCCACCGGTATTCCTCCAGATCTCTACGAATTTCACCGCTACACCTGGAATTCTACCCCCCCCTACAGTACTCTAGCTTGCCAGTTTCAAATGCACTTCCCGGGTTGAGCCCGGGGATTTCACATCCGACTTGACTGACCGCCTGCGTGCGCTTTACGCCCAGTAATTCCGATCAACGCTTGCACCCTCCGTA
>denovo2151 L2_37692
CCTGTTTGCTCCCCACGCTTTCGCACCTCAGCGTCAGTACTCGTCCAGGTGGCCGCCTTCGCCACCGGTGTTCCTCCAGATATCTACGCATTTCACTCCTACACCTGGAATTCTGCCAACCTCTACGAGACTCTAGCATGCCAGTTTCGAACGCAGTTCCTCGGTTGAGCCGAGGGCTTTCACGCCTGACTTGATACGCCGCCTGCGTACGCTTTACGCCCAGTGATTCCGATTAACGCTTGCACCCTCCGTA
>denovo2152 L2_12422
CCTGTTTGCTCCCCACGCTTTCGCACCTTAGCGTCAGTATTGGTCCAGGAGATCGCCTTCGCTATCGGTATTCCTACTGATATCTACGCATTTCACCGCTACACCTCTAATTCCATCTCCCTCTCCAATACTCTAGGTTACCAGTTTCCAATGCAGTTCTCTGGTTAAGCCATAGGATTTCACATCAGACTTGACATCCCGCCTGCGCGTCCTTTACGCCCAGTGATTCCGAATAACGCTTGCACCCTCCGTA
>denovo2153 L2_58123
CCTGTTTGCTCCCCACGCTTTCGCACCTGAGCGTCAGTCTTTGTCCAGGGGGCCGCCTTCGCCACCGGTATTCCTCCAGATCTCTACGCATTTCACCGCTACACCTGGAATTCTACCCGCCTCTACCAGACTCTAGTCTGGCAGTTTCGAATGCAGTTCCCGAGTTGAGCCCGGGGATTTCACATCCGACTTGACATGCCGCCTACGTGCCCTTTACGCCCAGTAATTCCGATTAACGCTTGCACCCTCCGTA
>denovo2154 L2_46324
CCCGTTCGCTCCCCACGCTTTCGCACCTCAGCGTCAGTACAAGCCCGGTACACTGTCTTCACCATTGGCGTTCCTCTTAATATCTACGCATTCCACCGCTCCACTAAGAGTTCCATGTACCCCTACTTGACTCAAGACCTAGAAGTTTGCCAAGCAATTCCCCGGTTAAGCCGGGGGTTTTCACAAGACACTTTCTGGTCCGCCTACGTGCTCTTTAAGCCCAATAATTCCGAACAACGCTCGCCACCTTCGTA
>denovo2155 A2_8707
CCTGTTCGCTCCCCACGCTTTCGCACCTGAGCGTCAGTCCTTGTCCAGGGGGCCGCCTTCGCCACCGGTATTCCTCCAGATCTCTACGCATTTCACCGCTACACCTGGAATTCCACCCCCCTCTACAAGACTCTAGCCTACCAGTTTCGAATGCAGTTCCCGGGTTGAGCCCGGGGATTTCACATCTGACTTGCCAGACCGCCTGCGTGCCCTTTACGCCCAGTAATTCCGATTAACGCTTGCACCCTCCGTA
>denovo2156 L1_28650
CCTGTTTGCTCCCCACGCTTTCGCACCTGAGCGTCAGTCTTAGTCCAGCAAGCCGCCTTCGCCACTGATATTCCTCCAGATCTCTACGCATTTCACCGCTACACCTGGAATTCCACTTGCCTCTACTAGACTCTAGTCAAGTAGTATCAAATGCAGTTCCCAGGTTGAGCCCGGGGCTTTCACATCTGACTTGCCTAACCGCCTACGTGCGCTTTACGCCCAGTAATTCCGATTAACGCTTGCACCCTCCGTA
>denovo2157 A3_21523
CCTGTTTGCTCCCCACGCTTTCGTTCCTCAGCGTCAGTATCTGTCCAGGTGGCCGCCTTCGCCACCGATGTTCCTTCCAATCTCTACGCATTTCACCGCTACACCGGAAATTCCACCACCCTCTACAGTACTCTAGTTACCCAGTTCAGAATGCAGTTCCAAGGTTGAGCCCTGGGCTTTCACATCTTGCTTGACTGACCGCCTGCGAACGCTTTACGCCCAGTAATTCCGATTAACGCTTGCACCCCCCGTA
>denovo2158 A3_28624
CCTGTTTGCTCCCCACGCTTTCGCACCTCAGCGTCAGTATTTGTCCAGGTGGCCGCCTTCGCCACCGGTATTCCTCCAGATCTCTACGCATTTCACCGCTACACCTGGAATTCTACCCCCCTCTCCAGGACTCTAGCCAGCCAGTTTCAAATGCAGTTCCACGGTTGAGCCGTGGGCTTTCACATCTGACTTAACTGGCCGCCTGCGTGCGCTTTACGCCCAGTAATTCCGATTAACGCTTGCACCCTCCGTA
>denovo2159 L1_48208
CCTGTTTGCTCCCCACGCCTTCGCACCTGAGCGTCAGTCTTTGTCCAGGGGGCCGCCTTCGCCACCGGTATTCCTCCAGATCTCTACGCATTTCACCTCTACACCTGGAATTCTACTCCCCTCTACCAGACTCTAGTCTGCCAGTTTCAAATGCAGTTCCCGGGTTGAGCCCGGGGATTTCACATCCGACCTGACAGACCGCCTACGTGCGCTTTACGCCCAATAATTCCGATTAACGCTTGCACCCCCCGTA
>denovo216 A3_19324
CCTGTTTGCTCCCCACGCTTTCGCGCCTCAGCGTCAGTATCGAGCCAGGTTGCCGCCTTCGCCACCGGTGTTCTTCCCAATATCTACGAATTTCACCTCTACACTGGGAATTCCACATCCCTCACTCGAACTCTAGTCAATCAGTCTCAAATGCAGTTCTCAGGTTAAGCCCGGGGATTTCACATCTGACTGCATCAACCGCCTACGCGCCCTTTACGCCCAGTCATTCCGAGCAACGCTAGCCCCCTTCGTA
>denovo2160 L1_18911
CCTGTTTGCTCCCCACGCTTTCGCACCTCAGCGTCAGTATCTGTCCAGGTTGCCGCCTTCGCCACCGGTATTCCTCCCGATCTCTACGAATTTCACCGCTACACCGGGAATTCTACCACCCTCTACAGGACTCTAGTCTGCCAGTTTCAAATGCAGTTCCCGGGTTGAGCCCGGGGATTTCACATCTGACTTGACAAACCGCCTGCGTGCGCTTTACGCCCAGTAATTCCGATTAACGCTTGCACCCTCCGTA
>denovo2161 L1_675
CCCGTTCGCTCCCCACGCTTTCGCACCTTAGCGTCAGTATAGTCCCAGCGGGCCGCCTTCGCCACCGGTGTTCCTCCTGATATCTACGAATTTCACCTCTACACCAGGAATTCCACCCGCCTCTGACTGTCTCTAGCTTAGCAGTTTTAAGAGCAGTTCCGGAGTTGAGCCCCGGGATTTCACCCTTAACTTGCTATGCCGCCTACGTGCCCTTTACGCCCAGTAAATCCGAACAACGCTCGCACCCTCCGTA
>denovo2162 L2_50285
CCTGTTTGCTCCCCACGCTTTCGCACCTGAGCGTCAGTATTTGTCCAGGGGGCCGCCTTCGCCACCGGTATTCCTCCAGATCTCTACGCATTTCACCGCTACACCTGGAATTCTACCCCCCCCTACAAGACTCTAGCCTGCCAGTTTCGAATGCAGTTCCACGGTTGAGCCCGGGGCTTTCACATCTGACTTAACAGACCGCCTGCGTGCGCTTTACGCCCAGTAATTCCGATTAACGCTTGCACCCTCCGTA
>denovo2163 L3_405
CCTGTTTGCTCCCCACGCTTTCGCACCTGAGCGTCAGTCTCTGTCCAGGGGGCCGCCTTCGCCACCGGTATCCCTCCAGATCTCTACGAATTTCACCTCTACACCTGGAATTCTACCCCCCTCTACAGGACTCTAGTCTGCCAGTTTCGAATGCAGTTCCAGGGTTGAGCCCGGGGATCTCACATCCGACTTGCCTGACCGCCTGCGTGCGCTTTACGCCCAGTAATTCCGATTAACGCTTGCACCCTCCGTA
>denovo2164 L3_404
CCTGTTTGCTCCCCACGCTTTCGCGCCTGAGCGTCAGTATTGGTCCAGGAGGTCGCCTTCGCCACCGGTATTCCTCCTGATATCTACGCATTTCACCGCTACACCAGGAATTCCACTTCCCTCTCCCATACTCTAGTCTGCTAGTTTCAAATGCAGTTCCAGGGTTAAGCCCTGGGATTTCACATCTGACTTGACAGACCGCCTACGCGCTCTTTACGCCCAGTAATTCCGAATAACGCTTGCA
>denovo2165 L3_406
CCTGTTTGCTCCCCACGCTTTCGCACCTGAGCGTCAGTATTTGTCCAGGTGGTCGCCTTCGCCACCGGTATTCCTCCAGATCTCTACGCATTTCACCTCTACACCTGGAATTCTACCCCCCCCTACAATACTCTAGCTCGCCAGTTTCGAATGCACTTCCAGGGTTGAGCCCTGGGCTTTCACATCTGACTTGACAGGCCGCCTGCGTGCGCTTTACGCCCAGTAATTCCGATCAACGCTTGCACCCTCCGTA
>denovo2166 L2_55364
CCTGTTTGCTCCCCACGCTTTCGCACCTCAGCGTCAGTATTAGTCCAGCAGGTCGCCTTCGCCACCGATGTTCCTCCAGATCTCTACGCATTTCACCGCTACACCTGGAATTCTACTTGCCTCTACAAGACTCTAGTCAAGCAGTATCGAATGCAGTTCCCAGGTTGAGCCCGGGGATTTCACATCCGACTTGCCAAACCGCCTACGTGCGCTTTACGCCCAGTAATTCCGATTAACGCTTGCACCCTCCGTA
>denovo2167 A3_568
CCTGTTTGCTCCCCACGCTTTCGCACCTGAGCGTCAGTCTTTGTCCAGGGGGCCGCCTTCGCCACTGGTGTTCCTCCAGATCTCTACGCATTTCACCGCTACACCTGGAATTCTACCCCCCTCTACAACACTCTAGTCTGCCAGTTTCGAATGCAGTTCCCGGGTTAAGCCCGGGGCTTTCACATCCGACTTGACAAACCGCCTACGTGCGCTTTACGCCCAGTAATTCCGATTAACGCTTGCACCCTCCGTC
>denovo2168 L1_52140
CCTGTTTGCTCCCCACGCTTTCGCACCTGAGCGTCAGTCTTTGTCCAGGGGGCCGCCTTCGCCACCGGTATTCCTACAGATCTCTACGCATTTCACCGCTACACCTGGAATTCTACCCCCCTCTACAAGACTCTAGGCTGCCAGTTTCGAATGCAGTTCTCGGGTTGAGCCCGGGGATTTCACATCGGACTTGGCGGGCCGGCTGCGTGCGCTTTACGCCCAGTAATTCCGATTAACGCTTGCACCCTCCGTA
>denovo2169 A3_32044
CCTGTTTGCTCCCCACGCTTTCGCGCCTCAGCGTCAGTATCGAGCCAGGTTGCCGCCTTCGCCACCGGTGTTCTTCCCAATATCTACGAATTTCACCTCTACACTGGGAATTCCACAATCCTCTCTCGACCTCTAGTCAATGCGTATCAAATGCAGTTCCCAGGTTAAGCCCGGGAATTTCACACCTGACTGCACCAACCGCCTACGCGC
>denovo217 L2_16230
CCTGTTTGCTCCCCACGCTTTCGCACCTGAGCGTCAGTATTTGTCCAGGGGGCCGCCTTCGCCACCGGTATTCCTCCAGATCTCTACGCATTTCACCTCTACACCTGGAATTCTACCCCCCTCTACAAGACTCTAGCTTGCCAGTTTCAAATGCAGTTCCAGGGTTGAGCCGTGGACTTTCACATCTGACTTGACAAGCCGCCTGCGTGCGCTTTACGCCCAGTAATTCCGATTAACGCTTGCACCCTCCGTA
>denovo2170 L2_2385
CCTGTTTGCTCCCCACGCTTTCGCACCTCAGCGTCAGTTTTGTTCCAGGAGGCCGCCTTCGCTACCGGCATTCCTCCAGATCTCTACGCATTTCACCGCTACACCTGGAATTCCACCGCCCTCTACCAGACTCTAGTCTGCCAGTTTCGAATGCAGTTCCCAAGTTGAGCCGGAGGATTTCACATCCGACTTGACAGCCCGCCTACGCGCCCTTTACGCCCAGTAATTCCGATTAACGCTTGCACCCTCCGTA
>denovo2171 A1_45085
CCTGTTTGCTCCCCACGCTTTCGCACCTCAGCGTCAGTCTTTGTCCAGGAGGTCGCCTTCGCCACCGGTATTCCTCCAGATATCTACGCATTTCACCGCTACACCTGGAATTCCACCCCCCTCTCCAATACTCTAGCTTGCCAGTTTCAAATGCACTTCCAGGGTTGAGCCCTGGGCTTTCACATCTGACTTGACAGACCGCCTACGTGCGCTTTACGCCCAGTAATTCCGAATAACGCTTGCACCCTCCGTA
>denovo2172 L2_7263
CCTGTTTGCTCCCCACGCTTTCGCACCTCAGCGTCAGTATCTGTCCAGGTGGTCGCCTTCGCCACCGGTATTCCTCCAGATCTCTACGCATTTCACCGCTACACCTGGAATTCTACCACCCTCTACATGACTCTAGCTTGCCAGTTTCGAATGCAGTTCCCGGGTTGAGCCCGGGGATTTCACATCTGACTTGACAAACCGCCTGCGCGCGCTTTACGCCCAGTAATTCCGAATAACGCTTGCACCCTCCGTA
>denovo2173 L2_49316
CCTGTTTGCTCCCCACGCTTTCGCACCTGAGTGTCAGTATTTGTCCAGGGAGTCGCCTTCGCCACCGGTATTCCTCCAGATCTCTACGCATTTCACCTCTACACCTGGAATTCCACTACCCCCTACAATACTCTAGTCTGCCAGTTTCGAATGCACTTCCACGGTTGAGCCCTGGGATTTCACATCTGACTTGACAGACCGCCTGCGTGCGCTTTACGCCCAGTAATTCCGATTAACGCTTGCACCCTCCGTA
>denovo2174 A2_11214
ACTGTTTGCTCCCCACGCTTTCGCACCTGAGCGTCAGTCTTTGTCCAGGGGGCCGCCTTCGCCACCGGTATTCCTCCAGATCTCTACGCATTTCACCGCTACACCTGGAATTCTACTAACCTCTACAAGACTCTAGTCTGCCAGTTTCGAATGCAGTTCCCGGGTTGAGCCCGGGTATTTCACATCCGACTTGTCAGACCGCCTGCCTGCGCTTTTCGCCCAGTAATTCCGATTAACGCT
>denovo2175 A2_806
CCCGTTTGCTCCCCACGCTTTCGCCCCTGAGCGTCAGTCTTGGCCCAGGGGGCCGCCTTCGCCACCGGTATTCCTCCAGATCTCTACGCATTTCACCGCTACACCTGGAATTCTACCCGCCTCTACCTGACTCTAGCTTGCCAGTTTCGAATGCAGTTCCCGGGTTGAGCCCGGGGATTTCACCTCCGACTTGACAGGCCGCCTGCGTGCGCTTTACGCCCAGTAATTCCGATTAACGCTTGCACCCTCCGTA
>denovo2176 A2_43052
CCTGTTTGCTCCCCACGCTTTCGCACCTGAGCGTCAGTCTTTGCCCAGGGGGCCGCCTTCGCCACCGGTATTCCTCCAGATCTCTACGCATTTCACCGCTACACATGGAATTCTACCTCCCTCTACAAGACTTTAGTCTGCCAGTTTCGAAGGCAGTTCCCGGGTTAAGCTCGGGGATTTCACATCCGACTTGTCAGACCGCCTGCGTGCGCTTTACGCCCAATAATTCCGATTAACGCTTGCACCCTCCGTA
>denovo2177 A2_44932
CCTGTTTGCTCCCCACGCTTTCGCACCTCAGCGTCAGTCTTGGTCCAGGGGGTCGCCTTCGCCACCGGTATTCCTCCTGATCTCTACGCATTTCACCGCTACACCAGGAATTCCACTCCCCTCTACAAGACTCTAGTCTGACAGTTTCGAATGCAGTTCCCGGGTTGAGCCCGGGGATTTCACATCCGACTTGCCAGACCGCCTGCGTGCGCTTTACGCCCAGTAATTCCGATTAACGCTTGCACCCTCCGTA
>denovo2178 L1_28920
CCTGTTTGCTACCCACGCTTTCGCACCTGAGTGTCAGTATTAGTCCAGGGAGCCGCCTTCGCCACTGATGTTCCTCCAGATATCTACGCATTTCACCGCTACACCTGGAATTCCACTCCCCTCTACAATACTCTAGTCTGCCAGTATCGAATGCAGTTCCCAGGTTGAGCCCGGGGATTTCACATCCGACTTGCCAGACCGCCTGCGTGCGCTTTACGCCCAGTAATTCCGATTAACGCTTGCACCCTCCGTA
>denovo2179 L3_492
CCCGTTTGCTCCCCACGCTTTCGCTCCTGAGCGTCAGTATTGGTCCAGCGGGCCGCCTTCGCCACCGGTATTCCTCCAGATCTCTACGCATTTCACCGCTACACCTGGAATTCCACCCGCCTCTACCAGACTCTAGTCTACCAGTTTCGAATGCAGTTCCGGAGTTGAGCCCCGGGATTTCACAGTTGACTTGCTAGACCGCCTGCGTGCGCTTTACGCCCAGTAATTCCGATTAACGCTTGCACCCTCCGTA
>denovo218 L2_24217
CCTGTTTGCTCCCCACGCTTTCGCACCTGAGCGTCAGTATTTGTCCAGGGGGCCGCCTTCGCCACCGGTATTCCTCCAGATCTCTACGCATTTCACCGCTACACCTGGAATTCTACCCGCCTCTACCTGACTCTAGCTTACCAGTTTCGAGTGCAGTTCCGGGGTTGAGCCCGGGGATTTCACATCCGACTTGACATGCCGCCTGCGTGCGCTTTACGCCCAGTAATTCCGATTAACGCTTGCACCCTCCGTA
>denovo2180 L3_385
CCCGTTCGCTCCCCTGGCTTTCGTATCTCAGCGTCAGTATCAGACCAGAAGGCCGCCTTCGCCATCGGTGTTCTTCCCAATATCTATGCATTTCACCGCTACACTGGGGATTCCGCCTTCCTCTACTGTACTCAAGATTAATAGTTTCAAACGCAATTCCACAGTTGAGCCGTGGGCTTGCACGCCTGACTTAAATAGCCGCCTACATACTCTTTACGCCCAATAATTCCGAACAACGCTTGCCCCCTCCGTA
>denovo2181 L2_49889
CCTGTTTGCTCCCCACGCCTTCGCACCTCAGCGTCAGTATTTGTCCAGGAAGTCGCCTTCGCCACCGGTATTCCTCCTGATATCTACGAATTTCACCTCTACACCAGGAATTCCACTTCCCTCTCCAATACTCAAGTCTCCCAGTTTCGAATGCACTTCCGGGGTTAAGCCCGGAGATTTCACATCTGACTAGAAAGACCGCCTACGCGCGCTTTACGCCCAGTAATTCCGAATAACGCTTGCACCCTCCGTA
>denovo2182 A3_40723
CCTGTTTGCTACCCACGCTTTCGCACCTCAGCGTCAGTCATTGCCCAGTGAGTCGCCTTCGCCACCGATGTTCCTTCAGATCTCTACGCATTTCACCGCTACACCTGAAATTCTACTCACCTCTACCAGACTCTAGATATCCAGTATCAAATGCAGTTCCTAGGTTGAGCCCAGGGATTTCACATCTGACTTAAATATCCGCCTACGCGCGCTTTACGCCCAGTAATTCCGATTAACGCTTGGACCCTCCGTA
>denovo2183 A2_9837
CCTGTTTGCTCCCCACGCTTTCGCATCTCAGCGTCAGTATCTGTCCAGAAGGCCGCCTTCGCCACCGGTATTCCTCCACATCTCTACGCATTTCACCGCTACACGTGGAATTCTACCTTCCTCTACAATACTCTAGACGACCAGTTTTAAATGCAATTCCCAAGTTGAGCTCGGGGATTTCACACCTAACTTAATCATCCGCCTACATGCCCTTTACGCCCAGTCATTCCGATTAACGCTCGCACCCTCCGTA
>denovo2184 A1_56312
CCTGTTTGCTCCCCACGCTTTCGCACCTGAGCGTCAGTCTTTGTCCAGGGGGCCGCCTTCGCAACCGGTATTCCTCCAGATCTCTACGCATTTCACCGCTACACCTGGCATTCTACCTACCTCTACTAGACTCTAGTCTGCCAGTTTCGAATGCAGTTCTCGGGTTGAGCTCGGGGATTTCACAACCGACTGGACATTCCGCCTGCGTGCGCTTTACGCCCAGTAATTCCGATTAACGCTTGCACCCTCCGTA
>denovo2185 L1_11235
CCTGTTTGCTCCCCACGCTTTCGCACCTGAGCGTCAGTCTCTGTCCAGGTAGCCGCCTTCGCCACCGATATTCCTTCAGATCTCTACGCATTTCACCGCTACACCTGGAATTCCACTCCCCTCTACTGTACTCTAGTCTGCCAGTTTCGAATGCAGTTCCCAGGTTGAGCCCAGGGATTTCACATCAGACTTGACAGTCCGCCTGCGTGCGCTTTACGCCCAGTAATTCCGATTAACGCTTGCACCCTCCGTA
>denovo2186 L3_530
CCTGTTTGCTCCCCACGCTTTCGCACCTCAGCGTCAGTCTTAGTCCAGCAAGCCGCCTTCGCCACCGGTGTTCCTCCAGATATCTACGCATTTCACCGCTACACCTGGAATTCCACCTACCTCTACTAGACTCTAGTCATCCAGTATCAAATGCAGTTCCCAGGTTGAGCCCGGGGATTTCACATCTGACTTAACTGACCGCCTACGTGCGCTTTACACCCAGTAATTCCGATTAACGCTTGCACCCTCCGTA
>denovo2187 L2_2325
CCCGTTTGCTCCCCACGCTTTCGCACCTTAGCGTCAGTCTTTGTCCAGGAGGTCGCCTTCGCCACCGGTATTCCTCCTGATCTCTACGCATTTCACCGCTACACCTCGAATTCTACCTCCCCCTACAATACTCTAGTCTGCCAGTTTCCAATGCAGTTCTCGGGTTGAGCCCGGGGATTTCACATCCGACTTGACAGACCGCCTGCGTGCGCTTTACGCCCAGTAATTCCGATTAACGCTTGCACCCTCCGTA
>denovo2188 L1_3629
CCTGTTTGCTCCCCACGCTTTCGCACCTCAGCGTCAGTATCTGGCCAGGTGGTCGCCTTCGCCACCGGTATTCCTCCCGATATCTACGAATTTCACCTCTACACCGGGAATTCCACCACCCCCTCCAGTACTCAAGCTAGCCAGTTTCAAATGCACTTCCACGGTTGAGCCGGGGACTTTCACATCTGACTTAGCTAGCCGCCTGCGTGCGCTTTACGCCCAGTAATTCCGATTAACGCTTGCACCCTCCGTA
>denovo2189 L1_1710
CCGGTTTGCCCCCCACGCTTTCGCACCTGAGCGTCAGTCTTTGTCCAGGAGGCCGCCTTCGCTACCGGTATTCCTAGTGATCTCTACGCATTTCACCCCTACACCTGTAATTCCACCCCCCTCTCCAAGACTCTAGTCTACCAGTTTCCAATGCAGTTCTAGGGTTAAGCTCTGGGATTTCACATCCGACTTGACAGACCGCCTACGTGCCCTTTACGCCCAGTAATTCCGATTAACGCTTGCACCCTCCGTA
>denovo219 A3_16395
CCTGTTTGCTCCCCACGCTTTCGCACCTGAGCGTCAGTATTTGTCCAGGTGGCCGCCTTCGCCACCGGTATTCCTCCAGATCTCTACGCATTTCACCGCTACACCTGGAATTCCACCCCCCCCTACAAGACTCTAGTTTGCCAGTTTCGAATGCAGTTCCAGGGTTGAGCCCGGGGATTTCACATCTGACTTGACTGACCGCCTTCGTGCGCTTTACGCCCAGTAATTCCGATTAACGCTTGCACCCTCCGTA
>denovo2190 L1_3624
CCTGTTTGCTCCCCACGCTTTCGCACCTCAGCGTCAGTGTTAGTCCAGGAAGCCGCCTTCGCCACCGATATTCCTCCAGATATCTACGCATTTCACCGCTACACCTGGAATTCTACCTCCCTCTACTACACTCTAGTCTGCCAGTATCGAATGCAGTTCCCAGGTTGAGCCCGGGGATTTCACATCCGACTGGCCAGGCCGCCTGCGTGCGCTTTACGCCCAGTAATTCCGATTAACGCTTGCACCCTCCGTA
>denovo2191 A2_30034
CCTGTTTGCTCCCCACGCTTTCGCACCTCAGCGTCAGTATTCGTCCAGGAAGGCGCCTTCGCCACCGGTATTCCTCCCGATCTCTACGCATTTCACCGCTACACCTGGAATTCCACTTTCCCCTACTATACTCTAGCCTGCCAGTTTCGAATGCAGTTCCCGGGTTAAGCCCGGGGATTTCACATCTGACTTGACAGACCGCCTGCGTGCGCTTTACGCCCAGTGATTCCGATTAACGCTTGCACCCTCCGTA
>denovo2192 L3_538
CCTGTTCGCTCCCCACGCTTTCGCACCTCAGCGTCAGTATTGGTCCAGAAAGCCGCCTTCGCCACTGGTATTCCTCCCGATATCTACGCATTTCACCGCTACACCCGGAATTCTACCTTCCTCTACCATACTCAAGTCTGCCAGTTTCGAATGCACTTCCCGGGTTGAGCCCGGGGATTTCACATCCGACTTAACAGACCGCCTGCGTGCGCTTTACGCCCAATAATTCCGAATAACGCTTGCACCCTCCGTA
>denovo2193 L1_51410
CCTGTTTGCTCCCCACGCTTTCGCACCTGAGCGTCAATCTTTGTCCAGGGGGCCGCCTTCGCCACCGGTATTCCTCCAGATCTCTACGCATTTCACCGCTACACCTGGAATTCTACCCTCCTCTACAGGACTCTAGTCTTCCTGTTTCGAATGCAGTTCCAGGGTTGAGCCCGGGGATTTCACATCCGACTGGCCAGACCGCCTGCGCGCCCTTTACGCCCAGTAATTCCGATTAACGCTTGCACCCCCCGTA
>denovo2194 L1_27744
CCTGTTTGCTCCCCACGCTTTCGTACCTCAGCGTCAGTATCTGTCCAGGTGGCCGCCTTCGCCACTGATGTTCCTTCCGATCTCTACGCATTTCACCGCTACACCTGAAATTCCACCACCCTCTACAGTACTCTAGTCTGCCAGTTCAAAATGCAGTTCCAGGGTTGAGCCCGGGGATTTCACATCTTACTTAACAAACCGCCTGCGTACGCTTTACGCCCAGTAATTCCGATTAACGCTTGCACCCCCCGTA
>denovo2195 A1_45926
CCTGTTTGCTCCCCACGCTTTCGCACCTCAGCGTCAGTCTTTGGCCAGGTGGTCGCCTTCGCCACCGGTATTCCTCCCGATATCTACGCATTTCACCTCTACACCTGGAATTCTACCACCCCCTCCAATACTCTAGTCTTACAGTTTCAAATGCACTTCCACGGTTGAGCCGTGGGCTTTCACATCTGACTTAACAGGCCGCCTACGCGCGCTTTACGCCCAGTAATTCCGAACAACGCTTGCACCCTCCGTA
>denovo2196 A2_8230
CCCGTTTGCTCCCCACGCTTTCGCGCCTTAGCGTCAGTCATGTTCCAGGAGGCCGCCTTCGCCACCGGTATTCCTCCAGATCTCTACGCATTTCACCGCTACACCTGGAATTCTACCCCCCTCTACAAGACTCTAGTCTACCAGTTTCGAATGCAGTTCCCGGGTTAAGCCCGGGGATTTCACATCCGACTTGACAGACCGCCTGCGTGCGCTTTACGCCCAGTAATTCCGATTAACGCTTGCACCCTCCGTA
>denovo2197 A1_44564
CCTGTTTGCTCCCCACGCTTTCGCACCTCAGCGTCAGTATTTGTCCAGGGAGCCGCCTTCGCCACTGGTATTCCTTCCGATCTCTACGCATTTCACCGCTACACCTGGAATTCTACTTCCCTCTCCAAGACTCTAGTCTACCAGTTTCGAATGCAGTTCCCGGGTTGAGCCCGGGGATTTCACATCCGACTTATCTGACAGCCTACGTGCTCTTTACGCCCAGTAATTCCGATTAACGCTTGCACCCTCCGTA
>denovo2198 A1_29268
CCTGTTTGCTCCCCACGCTTTCGCACCTCAGCGTCAGTCTTGGTCCAGGGAGTCGCCTTCGCCACTGGTATTCCTCCAGATCTCTACGCATTTCACCGCTACACCCGGAATTCTACCTCCCTCTACAATACTCTAGTCTAGCAGTTTCAAATGCAGTTCCCGGGTTGAGCCCAGGGATTTCACATCCGACTTACCAAACCGCCTGCGTGCGCTTTACGCCCAGTAATTCCGATTAACGCTTGCACCCTCCGTA
>denovo2199 A3_704
CCGTTTTGCGCCCCTGGCCTTCATCCCTTACTGTCAGAACTGTTCTCGTAAAGTGCCTTCGCTATTGTTAGTCCGTTTAAGATTAACACATTTTACCGCTACCTCAAACGTACTCTTTACGTCTCCCAGTCTCTAGCTTAGCAGTACTCCTTGCACGCCCCACATTTGAGATATAGGATTTCACAAGGAACTTACCAAGCAAGCTACGGATGTTTTAGACCCAATAAAAATGGCTGCGACTTGGACCGCGAGTA
>denovo22 L3_395
CCTGTTTGCTCCCCACGCTTTCGCACCTGAGCGTCAGTATTGGTCCAGGTGGCCGCCTTCGCCACTGGTATTCCTCCAGATCTCTACGCATTTCACCGCTACACCTGGAATTCTACCCCCCTCTACAAGACTCTAGCCTACCAGTTTCGAATGCAGTTCCCGGGTTGAGCCCGGGGATTTCACATCCGACTTGCCAGACCACCTGCGTGCGCTTTACGCCCAGTAATTCCGATTAACGCTTGCACCCTCCGTA
>denovo220 L2_43859
CCTGTTTGCTACCCACGCTTTCGCACCTGAGCGTCAGTCTTTGTCCAGTGGGCCGCCTTCGCCACCGGTATTCCTCCAGATCTCTACGCATTTCACCGCTACACCTGGAATTCTACTCACCTCTACAAGACTCTAGCCTACCAGTTTCGAATGCAGTTCTCAGGTTGAGCCCGGGGATTTCACATCCGACTTGACAGACCGCCTGCGTGCGCTTTACGCCCAGTAATTCCGATTAACGCTTGCACCCTCCGTA
>denovo2200 A2_44178
CCCGTTTGCTCCCCACGCTTTCGCACCTGAGCGTCAGTCTTTGTCCAGGGAGCTGCCTTCGCCACCGGTATTCCTCCTGATATCTACGCATTTCACCGCTACACCTGGAATTCCACCCCCCTCTACAAGACTCAAGTCTTCCAGTTTCGAATGCAGGTCCCGGGTTGAGCCCGGGGATTTCACATCCGACTTGACAGACCGCCTGCGTGCGCTTTACGCCCAGTAATTCCGATTAACGCTTGCACCCTCCGTA
>denovo2201 L2_39365
CCTGTTTGCTCCCCACGCTTTCGCACCTGAGCGTCAGTATTGGTCCAGCAGGCCGCCTTCGCCACCGGTATTCCTCCAGATCTCTACGCATTTCACCGCTACACCTGGAATTCTACCTGCCTCTACCGGACTCTAGTCTGCCAGTTTCGAATGCAGTTCCCGGGTTGAGCCCGGGGATTTCACATCTGACTTGACAGACCGCCTACGTGCGCTTTACGCCCAGTAATTCCGAATAACGCTTGCACCCTCCGTA
>denovo2202 A2_26320
CCTGTTTGCTCCCCACGCTTTCGCATCTGAGTGTCAGTATTTGTCCAGGGGGCCGCCTTCGCCACCGGTATTCCTCCAGATCTCTACGCATTTCACCGCTACACCTGAAATTCTACCCCCCTCTACAAGACTCTAGTCTGCCAGTTTCGAATGCGATTCCGAGGTTGAGCCCCGGGATTTCACATCCGACTTAACAGACCACCTGCATGCGCTTTACGCCCAGTAATTCCGATTAACGCTTGCACCCTCCGTA
>denovo2203 L3_458
CCCGTTTGCTCCCCACGCTTTCGCACCTGAGCGTCAGTCTTGTTCCAGGGGGCCGCCTTCGCCACCGGTATTCCTCCAGATCTCTACGCATTTCACCGCTACACCTGTAATTCCACCTCCCCCTCCAATACTCTAGTCTGCCAGTTTCCAATGCAGTTCCAGGGTTAAGCCCGGGGATTTCACATCAGACTTGACAGCCCGCCTGCGTGCGCTTTACGCCCAGTAATTCCGATTAACGCTTGCACCCTCCGTA
>denovo2204 L3_498
CCCGTTTGCTCCCCACGCTTTCGCTCCTTAGCGTCAGTATTGTTCCAGGAGGCCGCCTTCGCCATCGGTATTCCTCCTGATATCTACGCATTTCACCGCTACACCAGGAATTCCACCTCCCCCTCCCATACTCTAGTCAGCCAGTTTCCAATGCAGTTCTATGGTTGAGCCAGAGGATTTCACATCAGACTTGGCATACCGCCTACGCGCCCTTTACGCCCAGTGATTCCGAATAACGCTTGCACCCTCCGTA
>denovo2205 A3_5364
CCTGTTAGCTCCCCAAGCTTTCGCACCTGAGCGTCAGTCTTTGTCCAGGGGGCCGCCTTCGCCACTGGTATTCCTCCAGATCTCTACGCATTTCACCGCTACACCTGGAATTCTCACACCCTCTACAAGACTCTAGTCTGCCAGTTTCGAATGCAGTTCCCGGGTTGAGCCCGGGGATTTCACAGCCGACTTGACAGACCGCCTGCTTGCGCTTTACGCCCAGTAATTCCGATTAACGCTTGCACCCTCCGTA
>denovo2206 A1_43860
CCTGTTTGCTCCCCACGCTTTCGCACCTTAGCGTCAGTCTTGTTCCAGGGGGCCGCCTTCGCCACCGGTATTCCTCCAGATCTCTACGGATTTCACCGCTACACCTGGAATTCTACCTCCCTCTACAAGACTCTAGTCTGCCAGTTTCGAATGCAGTTCCCGAGTTGAGCTCTGGGATTTCACATCCGACTTGACAGACCGCCTGCGTGCGCTTTACGCCCAGTAATTCCGATTAACGCTTGCACCCTCCGTA
>denovo2207 L1_41896
CCTGTTTGCTCCCCACGCTTTCGCACCTCAGCGTCAGTCTTGGTCCAGGAAGCCGCCTTCGCCACCGGTGTTCCTCCGGATATCTACGCATTTCACCGCTACACCCGGAATTCCACTTCCCTCTACCATACTCTAGCCTGCCAGTATCGAATGCAGTTCCCAGGTTGAGCCCGGGGATTTCACATCCGACTTAACAGACCGCCTGCGCGCGCTTTACGCCCAGTAATTCCGATTAACGCTTGCACCCTCCGTA
>denovo2208 L2_12351
CCTGTTTGCTCCCCACGCTTTCGCACCCGAGCGTCAGTCTTTGTCCAGGGGGCCGCCTTCGCCACCGGTATTCCTCCAGATCTCTACGCATTTCACCGCTACACCTGGAATTCTACCCCCCTCTACAAGACTCTAGTCTGCCAGTTTCGAATGCAGTTCCCAGGTTAAGCCCGGGGATTTCACATCCAACTTGACAATCCGCCTGCGTGCCCTTTACGCCCAGTCATTCCGATTAACGCTCGCACCCTCCGTA
>denovo2209 L2_7680
CCTGTTTGCTACCCACGCTTTCGCACCTCAGCGTCAGTCTTTGTCCAGGGGGCCGCCTTCGCCACCGGTACTCCTCCAGATCTCTACGCATTTCACCGCTACACCTGGAATTCTACTCCCCTCTACAAGACTCTAGTCTACCAGTATCAAATGCAGTTCCCGGGTTGAGCCCGGGGATTTCACATCCGACTTGCCAGACCGCCTGCGTGCGCTTTACGCCCAGTAATTCCGATTAACGCTTGCACCCTCCGTA
>denovo221 L2_16652
CCTGTTTGCTCCCCACGCTTTCGCACCTGAGCGTCAGTCTTAGTTCAGGGGGCCGCCTTCGCCACCGGTATTCTTCCAGATCTCTACGCATTTCACCGCTACACCTGGCATTCTACCTCCCTCTACAAGACTCTAGTCTGCCAGTTTCGAATGCAGTTCCCGGGTTGAGCCCGGAGATTTCACATCCGACTTGACAGACCGCCTGCGTGCCCTTTACGCCCAGTAACTCCGATTAACGCTTGCACCCTCCGTA
>denovo2210 A1_45171
CCTGTTTGCTCCCCACGCTTTCGCGCCTCAGCGTCAGTATCGGGCCAGGTAGCCGCCTTCGCCACCGGTGTTCTTCCCAATATCTACGAATTTCACCTCTACACTGGGAATTCCACAACCCTCTCTCGACCTCAGGTCTATCAGTCTCAAATGCAGTTCCCAGGTTAAGCCCGGGGATTTCACATCTGACTTAATAAACCGCCTACGCGCCCTTTACGCCCAGTCATTCCGAGCAACGCTAGCCCCCTTCGTA
>denovo2211 L1_14857
CCTGTTTGCTCCCCACGCTTTCGCACCTGAGCGTCAGTATTTGTCCAGGGGATCGCCTTCGCCACCGGTATTCCTACAGATCTCTACGCATTTCACCGCTACACCTGTAATTCTATCTCCCTCTACAAGACTCTAGTCTGCCAGTTTCGAATGCAGTTCCCGGGTTGAGCCCGGGGATTTCACATCCGACTTGTCAGTCCGCCTGCGTGCGCTTTACGCCCAGTAATTCCGATTAACGCTTGCACCCTCCGTA
>denovo2212 A1_19705
CCTGTTTGCTACCCACGCCTTCGCACCTCAGCGTCAGTATCTGTCCAGGGAGCCGCCTTCGCCATCGGTATTCCTCCAGATCTCTACGCATTTCACCTCTACACCTGGAATTCCACCCCCCTCTACAGTACTCTAGTCTGCCAGTTTCGAATGCAGTTCCCGGGTTGAGCCCGGGGATTTCACATCCGACTGGACAGACCGCCTGCGTGCGCTTTACGCCCAGTAATTCCGATTAACGCTCGCACCCTCCGTA
>denovo2213 A2_34688
CCTGTTTGCTCCCCACGCTTTCGCACCTGAGCGTCAGTCTTGGTCCAGGGGGCCGCCTTCGCCACCGGTATTCCTCAAAATCTCTACGCATTTCACCGCTACACCAGGAATTCTACCCCCCTCTACAATACTCTAGTCTGCCAGTTTCGAATGCAGTTCCCAGGTTGAGCCCGGGGATTTCACATCTGACTTAACAGACCGCCTGCGTGCGCTTTACGCCCAGTAATTCCGATTAACGCTTGCACCCTCCGTA
>denovo2214 L3_324
ACTGTTTGCTCCCCACGCCTTCGCGCCTCAGCGTCAGTATTTGTCCAGGGAGCCGCCTTCGCCACCGGTGTTCCTCCTGATCTCTACGAATTTCACCTCTACACCAGGAATTCCACTCCCCTCTCCCATACTCAAGCCTACTAGTATCAAATGCACTTCCAGGGTTGAGCCCCGGGCTTTCACATCCGACTTAAACGGCCGCCTACGTGCGCTTTACGCCCAGTAAATCCGAATGACGCTTGCACCCCCCGTA
>denovo2215 A3_24826
CCTGTTTGCTACCCACGCTTTCGTACCTCAGCGTCAGATAATGGCCAGAAAGTCGCCTTCGCCACCGGTATTCTTCCTAATATCTGCGCATTCCACCGCTACACTAGGAATTCCACTTTCCCTTCCATTTCTCAAGCTAAATAGTTTTAGAAGCTTACTATAGTTGAGCTATAGCCTTTGACTTCTAACTTTTCTAGCCGCCTACGTACCCTTTACGCCCAATGATTCCGGACAACGCTCGGTCCTTACGTA
>denovo2216 L1_26508
CCTGTTTGCTCCCCACGCTTTCGCACCTGAGCGTCAGTCTCTGTCCAGGGGGCCGCCTTCGCCACTGGTATTCCTTCAGATCTCTACGCATTTCACCGCTACACCTGAAATTCTACCCCCCTCTACAGGACTCTAGTCCACCAGTTTCGAATGCAGTTCCCAGGTTGAGCCCGGGGATTTCACATCCGACTTGACAGACCGCCTGCGTGCGCTTTACGCCCAGTAATTCCGATTAACGCTTGCACCCTCCGTA
>denovo2217 L2_16632
CCTGTTTGCTCCCCACGCTTTCGCACCTCAGCGTCAGTCTTTGTCCAGGGGGCCGCCTTCGCCACCGGTATTCCTCCAGATCTCTACGCATTTCACCGCTACACCTGGAATTCTACCACCCTCTACAAGACTCTAGTCTGCCAGTTTCGAATGCAGTTCCCGGGTTGAGCCCTGGAACTTCACATCTGACTTGACAGGCCGCCTGCGTGCGCTTTACGCCCAGTAATTCCGATCAACGCTTGCACCCTCCGTA
>denovo2218 A1_36512
CCTGTTCGCTCCCCACGCTTTCGAGCCTCAGCGTCAATCACAGACCAGAAAGCCGCCTTCGCCACTGGTGTTCCTCCATATATCTACGCATTTCACCGCTACACATGGAATTCCGCTTTCCTCTTCTGCATTCAAGTTGGACAGTTTCCAATGCAATTCCACGGTTAAGCCGTGGGCTTTCACATCAGACTATTCCAACCGCCTGCGCTCCCTTTACGCCCAATAATTCCGGACAACGCTTGTCACCTACGTA
>denovo2219 A2_20049
CCCGTTTGCTCCCCACGCTTTCACGCCTTAGCGTCAGTTATGTTCCAGGAGATCGCCTTCGCTTTCGGTATTCCTAGTGATATCTACGGATTTTACCCCTACACCACTAATTCCATCTCCCCCTCCCATACTCTAGGTAACCAGTTTCCAATGCAGTTCTACAGTTAAGCTGTAGGATTTCACATCAGACTTGGCTACCCGCCTACGCGTCCTTTACGCCCAGTGATTCCGAATAACGCTTGCACCCTCCGTA
>denovo222 A2_18486
CCTGTTTGCTCCCCACGCTTTCGCACCTGAGTGTCAATCTCTGTCCAGGAGGCCGCCTTCGCCACCGGTATTCCTCCAGATATCTACGCATTTCACCGCTACACCTGGAATTCTACCTCCCTCTCCCAGACTCTAGTCTGCCAGTATCGAATGCAGTTCCCAGGTTGAGCCCGGGGATTTCACAGCCGACTTAACAGACCGCCTGCGTGCGCTTTACGCCCAGTAATTCCGATTAACGCTTGCACCCTCCGTA
>denovo2220 A2_37649
CCTGTTTGCTCCCCACGCTTTCGCACCTGAGCGTCAGTCTCTGTCCAGGTGGCCGCCTTCGCCACCGGTATTCCTCCAGATCTCTACGAATTTCACCGCTACACCTGGAATTCTACCCCCCTCTACAATACTCTAGTCTGCCAGTTTCGAATGCAGTTCCCGGGTTGAGCCCGGGACTTTCACATCCGACTTAACTGGCCGCCTGCGTGCGCTTTACGCCCAGTAATTCCGATTAACGCTTGCACCCTCCGTA
>denovo2221 A3_40948
CCCGTTTGCTCCCCACGCTTTCACACCTGAGCGTCAGTCTTGGTCCAGGAGATCGCCTTCGCTATCGGTATTCCTCCAGATCTCTACGCATTTTACCGCTACACCTGTAATTCTACCTCCCCCTCCAAGACTCTAGTCTGCCAGTTTCGAATGCAGTTCTAGGGTTGAGCCATGGGATTTCACATCAGACTTGACTACCCGCCTGCGTGTGCTTTACGCCCAGTAATTCCGATTAACGCTTGCACCCTCCGTA
>denovo2222 L2_66485
CCTGTTCGCTCCCCACGCTTTCGCACCTGAGCGTCAGTCTATGTCCAGGGGGCCGCCTTCGCCACCGGTATTCCTCCTGATATCTACGCATTTCACCGCTACACCTGGAATTCTACCCGCCTCTGAATGACTCTAGCTTGTCAGTTTCAAATGCAGTTCCCGAGTTGAGCCCCGGGATTTCACATCTGACTTGATAGGCCGCCTGCGTGCCCTTTACGCCCAGTAATTCCGATTAACGCTTGCACCCTCCGTA
>denovo2223 L2_48047
CCTGTTTGCTCCCCACGCTTTCGCTCCTCAGCGTCAGTCTTGGTCCAGGTGGCCGCCTTCGCCACCGGTATTCCTCCAGATCTCTACGCATTTCACCGCTACACCTGGAATTCTACCCCCCTCTACAAGACTCTAGTCTACCAGTTTCGAATGCAGTTCCCGGGTTAAGCCCGGGGATTTCACATCCGACTTGATAGACCGCCTGCGTGCGCTTTACGCCCAGTAATTCCGAGTAACGCTTGCACCCTCCGTA
>denovo2224 L1_47331
CCTGTTTGCTCCCCACGCTTTCGCACCTCAGCGTCAGTTTTTGTCCAGGAGGCCGCCTTCGCTATCGGTATTCCTCGAGATATCTACGCATTTCACCGCTACACCTCGAATTCCACCTCCCCCTCCAATACTCTAGTTAGCCAGTTTCAAATGCAGTTCTCTGGTTGAGCCCGGGGATTTCACATCAGACTTGACATGCCGCCTACGTGCCCTTTACGCCCAGTAATTCCGAATAACGCTTGCACCCTCCGTA
>denovo2225 A1_23965
CCCATTTGCTCCCCTAGCTTTCGTCTCTCAGTGTCAGTGTCAGCCCAGCAGAGTGCTTTCGCCGTTGGTGTTCTTTCCGATCTCTACGCATTTCACCGCTCCACCGGAAATTCCCCCTCCCCCTACCGTACTCCAGCTTGGCAGTTTCCACCGCCTTTCCAGGGTTGAGCCCTGGGCTTTGACATCGGACTTAAAAAGCCACCTACAGACGCTTTACGCCCAATCATTCCGGATAACGCTTGCATCCTCTGTA
>denovo2226 L2_66003
CCTGTTTGCTCCCCACGCTTTCACGCCTGAGCGTCAGTCTTTGTCCAGGAGATCGCCTTCGCTACCGGTATTCCTCCAGATCTCTACGCATTTTACCGCTACACCTGGAATTCTACCTCCCTCTACAATACTCTAGGCAGCCAGTTTCGAATGCAGTTCTCTGGTTGAGCCCTGGGATTTCACATCAGACTTGACAGCCCGCCTACGTGCGCTTTACGCCCAGTAATTCCGATTAACGCTTGCACCCTCCGTA
>denovo2227 L2_24929
CCTGTTTGCTCCCCACGCTTTCGCACCTCAGCGTCAGTATCTGGCCAGGTGGCCGCCTTCGCCACCGGTATTCCTCCAGATCTCTACGAATTTCACCTCTACACCTGGAATTCTACCACCCTCTCCAGTACTCTAGTTAGCCAGTTTCAAATGCACTTCCCCGGTTGAGCCGTGGACTTTCACATCTGACTTAAATGACCGCCTGCGTGCGCTTTACGCCCAGTAATTCCGATCAACGCTTGCACCCTCCGTA
>denovo2228 A3_9919
CCTGTTTGCTCCCCACGCTTTCGCACCTGAGCGTCAGTCTTTGTCTAGGGGGCCGCCTTCGCCAACGGTATTCCTCCAGATCTCTACGCATTTCACCGCTACACCTGGAATTCTACCTCCCTCTACAAGACTCTAGTCTGCCAGTATCGAAGGCAGTTCCCGGGTTGAGCTCGGGTATTTCACATCCGACTTGACAGACCGCCTGCGTGCGCTTTACGCCCAATAATTCCGATTAACGCTTGCACCCTCCGTA
>denovo2229 L2_50698
CCTGTTCGCTCCCCACGCTTTCGCACCTGAGCGTCAGTATTTGTCCAGGGAGCCGCCTTCGCCACCGGTATTCCTCCTGATCTCTACGCATTTCACCGCTACACTTGGAATTCTACCCCCCTCTACAAGACTCTAGTCTGCCAGTTTCGAATGCAGTTCCCGGGTTGAGCCCGAGGATTTCACATCCGACTTAACAGACCGCCTGCGCGCGCTTTACGCCCAGTAATTCCGATTAACGCTTGCACCCTCCGTA
>denovo223 L1_19890
CCTGTTTGCTCCCCACGCTTTCGCACCTGAGCGTCAGTCTTTGTCCAGGGGGCCGCCTTCGCCACCGGTATTCCTCCAGATCTCTACGCATTTCACCGCTACACCTGGAATTCTACCCCCCTCTACAAGACTCTAGTCTGCCAGTTTCGAATGCAGTTCCCGGGTTGAGCCCGGGGATTTCACATCCGACTTGACGGACCGGCTGGGGGGGCTGGGCGCCCAGTAATTCCGATTAACGCTTGCACCCTCCGTA
>denovo2230 A2_18316
CCTGTTTGCTCCCCACGCTTTCGCACCTGAGCGTCAGTCTTTGTCCAGGGGGCCGCCTTCGCCACCGGTATTCCTCCAGATCTCTACGCATTTCACCGCTACACCTGGAATTCTACCACCCCCTACAAGACTCAAGCCTGCCAGTTTCGAATGCACTTCCCGGGTTGAGCCCGGGGATTTCACATCCGACTTAACTGTCCGCCTGCGTGCGCTTTACGCCCAGTAATTCCGATTAACGCTTGCACCCTCCGTA
>denovo2231 L2_17322
CCTGTTTGCTCCCCACGCTTTCGCACCTGAGCGTCAGTCTTTGTCCAGGAAGTCGCCTTCGCCACTGGTGTTCCTCCAGATATCTACGCATTTCACCGCTACACCTGGAATTCTACTTTCCTCTACCATACTCTAGTCTAGCAGTTTCGAATGCAGTTCCCGGGTTGAGCCCGGGGATTTCACATCCGACTTGCCAAACCGCCTGCGTGCGCTTTACGCCCAGTAATTCCGATTAACGCTTGCACCCTCCGTA
>denovo2232 L1_33358
CCTGTTTGCTCCCCACGCTTTCGCGCCTCAGCGTCAGTATTTGTCCAGGGGGCCGCCTTCGCCACCGGTGTTCCTCCAGATCTCTACGCATTTCACCGCTACACCTGGAATTCCACCCCCCTCTACAATACTCTAGTCTGCCAGTTTCGAATGCAGTTCCCGGGTTGAGCCCGGGGCTTTCACATCCGACTTAACAGACCGCCTACGCGCGCTTTACGCCCAGTAATTCCGATTAACGCTTGCACCCTCCGTA
>denovo2233 A3_24509
CCTGTTTGCTCCCCACGCTTTCGCACCTGAGCGTCAATCTTGGTCCAGGAGGCCGCCTTCGCCACCGGTATTCCTCCAGATCTCTACGGATTTCACCGCTACACCTGGAATTCTACCCACCTCTACAATACTCTAGACTGCCAGTTTCCAATGCAGTTCACGGGTTGAGCCCGGGGATTTCACATCAAACTTGACAGACCGCCTGCGCGCGCTTTACGCCCAGTAATTCCGAGTAACGCTTGCACCCTCCGTA
>denovo2234 A3_31955
CCTGTTTGCTCCCCACGCTTTCGCACCTGAGCGTCAGTCTTTGTCCAGGGGGCCGCCTTCGCCACCGGTATTCCTACAGATCTCTACGCATTTCACCCCTACACCTGTAATTCTACCCCCCTCTACAAGACTCTAGTCTGCCAGTTTCGAATGCAGTTCTCGGGTTGAGCTCGGGGATTTCACATCCGACTTGACAGACCGCCTACGTGCGCTTTACGCCCAGTGATTCCGAATAACGCTTGCACCCTCCGTA
>denovo2235 L1_12986
CCTGTTTGCTCCCCACGCTTTCGCACCTGAGTGTCAGTATTTGTCCAGGGAGCCGCCTTCGCCACCGGTATTCCTCCAGATCTCTACGCATTTCACCGCTACACCTGGAATTCTACCTCCCTCTACAAGACTCTAGTCTACCAGTATCATATGCAGTTCCCGGGTTGAGCCCGGGGATTTCACATCCGACTTGACAGACCGCCTGCGTGCGCTTTACGCCCAGTAATTCCGATTAACGCTTGCACCCTCCGTA
>denovo2236 A1_30178
CCTGTTTGCTCCCCACGCTTTCGCACCTCAGCGTCAGTCTTTGTCCAGGAGGCCGCCTTCGCCACCGGTATTCCTCCCGATATCTACGCATTTCACCGCTACACCTGGAATTCTACCTCCCTCTACAAGACTCTAGTCAGCCAGTATCGAATGCAGTTCCCGGGTTGAGCCCGGGGATTTCACACCCGACTTAACAGACCGCCTGCGTGCGCTTTACGCCCAGTAATTCCGATTAACGCTTGCACCCTCCGTA
>denovo2237 A1_47954
CCTGTTCGCTCCCCACGCTTTCGCACCTCAGCGTCAGTCTTGGTCCAGGGGGCCGCCTTCGCCACTGGTGTTCCTCCAAATCTCTACGCATTTCACCCCTACACCCGGAATTCCGCCTTCCTCTCCCAGACTCAAGTCTGCCAGTATCCAATGCACTTCCCGGGTTGAGCCCGGGGATTTCACATCAGACTTAACAGACCGCCTACATGCTCTTTACGCCCAATAATTCCGATCAACGCTTGCACCCTCCGTA
>denovo2238 A3_33736
CCTGTTTGCTCCCCACGCTTTCGCACCTGAGCGTCAGTCTTTGTCCAGGGAGCCGCCTTCGCCACCGGTATTCCTCCAGATCTCTACGCATTTCACCGCTACACCTGGAATTCTACCCCCCTCTACAAGACTCTAGTCTGCCAGTATCGAATGCAGTTCCCGGGTTGAGCCCGGGGATTTCACATCCAACTAGACAGTCCGCCTGCGTGCGCTTTACGCCCAGTAATTCCGATCAACGCTAGCCCCCTCCGTA
>denovo2239 A1_26971
CCTGTTTGCTCCCCACGCTTTCGCGCCTGAGCGTCAGTATCGATCCAGGTCGCCGCCTTCGCCACCGGTATTCTTCCCAATATCTACGAATTTCACCTCTACACTGGGAATTCTACCACCCTCTCTAGACCTCTAGTCTATCAGTCTCAAATGCAGTTCCCAGGTTAAGCCCGGGGATTTCACATCTGACTGCATAAACCGCCTACGCGCCCTTTACGCCCAGTCATTCCGAGCAACGCTAGCCCCCTTCGTA
>denovo224 A3_4078
CCTGTTTGCTCCCCACGCTTTCGCACCTGAGCGTCAGTCTTTGTCCAGGGGGCCGCCTTCGCCACCGGTATTCCTCCAGATCTCTACGCATTTCACCGCTACACCTGGAATTCTACCCGCCTCTACACGACTCTAGTCTGCCAGTTTCGAATGCAGTTCCCGGGTTGAGCCCGCGGATTTCACACCCCACTTGCCATCCCGCCTGCGTGCCCTTTACGCCCAGTAATTCCGATTAACGCTTGCACCCTCCGTA
>denovo2240 L1_21346
CCTGTTCGCTCCCCACGCTTTCGCACCTCAGCGTCAGTCTCTGTCCAGGAGGCCGCCTTCGCCGCCGGTATTCTTCCAGATCTCTACGCATTTCACCGCTACACCTGGAATTCCACCTCCCTCTACAAGACTCTAGTCTGCCAGTTTCGAATGCAGTTCCCGGGTTGAGCCCGGGGATTTCACATCCGACTTGACAGGCCGCCTACGTGCGCTTTACGCCCAGTAATTCCGATTAACGCTTGCACCCTCCGTA
>denovo2241 A1_27407
CCTGTTTGCTCCCCACGCTTTCGCACCTCAGCGTCAGTATCCGTCCAGGTGGCCGCCTTCGCCACCGGTATTCCTCCCGATCTCTACGCATTTCACCGCTACACCTGGAATTCCACCACCCTCTCCCGGACTCAAGCTAGCCAGTTTCAAATGCAGTTCCCAGGTTGAGCCCGGGGATTTCACATCTGACTTAACCAGCCGCCTGCGTGCGCTTTACGCCCAGTAATTCCGATTAACGCTTGCACCCTCCGTA
>denovo2242 A2_1147
CCTGTTTGCTCCCCACGCTTTCGCGCCTCAGCGTCAGTTACAGGCCAGAAAGTCGCCTTCGCCACTGGTGTTCCTCCACATCTCTACGCATTTCACCGCTACACGTGGAATTCCACTTTCCTCTCCTGCACTCAAGTGATCCAGTTTCCAATGACCCTCCACGGTTGAGCCGTGGGCTTTCACATCAGACTTAAATCACCGCCTGCGCGCGCTTTACGCCCAATAATTCCGGACAACGCTTGCCCCCTACGTA
>denovo2243 A1_42580
CCCGTTTGCTCCCCACGCTTTCGCGTCTCAGCGTCAGTATCGAGCCAGGTTGGCGCCTTCGCCACCGGTGTTCTTCCCAATATCTACGAATTTCACCTCTACACTGGGAATTCCATAACCCTCTCTCGACCTCTAGTCTATTCGTCTCAAATGCAGTTCCCAGGTTAAGCCCGGGGATTTCACATCTGACTGCATAAACCGCCTACGGGCCCTTTACGCCCAGTCATTCCGAGCAACGCTAGCATCCTTCGTA
>denovo2244 L3_68
CCTGTTTGCTCCCCGCGCTTTCGCGCCTTAGCGTCAGTATTGGTCCAGGAGGCCGCCTTCGCTACCGGTATTCCTCCAGATCTCTACGCATTTCACCGCTACACCTGTAATTCCACCCCCCCCTCCCATACTCTAGTCTACCAGTTTCAAATGCAGTTCCCCAGTTAAGCCGTGGGATTTCACATCTGACTTACTATCCAGCCTACGCGCCCTTTACGCCCAGTGATTCCGATTAACGCTTGCACCCTCCGTA
>denovo2245 L1_37544
CCTGTTTGCTACCCACGCTTTCGCTCCTGAGCGTCAGTATCTGTCCAGGGAGCCGCCTTCGCCACCGGTATTCCTCCAGATCTCTACGAATTTCACCGCTACACCTGGAATTCTACCTTCCTCTCCACGACTCTAGTCTTGCTGTTTCGAATGCACTTCCCGGGTTGAGCCCGGGGATTTCACATCTGACTTGAAAGACCGCCTGCGTGCGCTTTACGCCCAGTAATTCCGATTAACGCTTGCACCCCCCGTA
>denovo2246 L1_42658
CCTGTTTGCTCCCCACGCTTTCGCACCTGAGCGTCAGTCTTTGTCCAGGAGGCCGCCTTCGCCACCGGTATTCCTCCAGATCTCTACGCATTTTACCGCTACACCTGGAATTCTACCTCCCTCTACAAGACTCTAGTCTGCCAGTTTCCAGTGCAGTTCCCGAGTTGAGCTCTGGGATTTCACATCCGACTTGACAAACCGCCTGCGTGCGCTTTACGCCCAGTAATTCCGATTAACGCTTGCACCCTCCGTA
>denovo2247 L3_60
CCTGTTTGCTCCCCACGCTTTCGTACCTCAGCGTCAATACTTGTCCAGCGAGTCGCCTTCGCCACTGGTGTTCTTCCGAATATCTACGAATTTCACCTCTACACTCGGAATTCCACTCGCCTCTCCAAGATTCTAGTTTACTAGTTTCAAAGGCAGTTCCGGAGTTGAGCTCCGGGATTTCACCTCTGACTTGAGAAACCGCCTACGCGCGCTTTACGCCCAGTAATTCCGAACAACGCTAGCTCCCTCCGTA
>denovo2248 A1_24263
CCTGTTCGCTCCCCACGCTTTCGCACCTCAGCGTCAGTCTTGTCCCAGGTGGCCGCCTTCGCCACCGGTATTCCTCCGGATATCTACGCATTTTACCGCTACACCCGGAATTCCACCACCCTCTGTCAGACTCTAGCCAAGCAGTATCAAATGCCATTCCCAGGTTGAGCCCGGGGATTTCACATCTGACTCACTTAACCGCCTACGCGCGCTTTACGCCCAGTAATTCCGATTAACGCTTGCACCCTCCGTA
>denovo2249 L3_66
CCTGTTTGCTCCCCACGCTTTCGCGCCTGAGCGTCAGTATTTGTCCAGGAGGCCGCCTTCGCCATCGGTATTCCTCGAGATCTCTACGCATTTCACCGCTACACCTCGAATTCTACCTCCCTCTACAAGACTCTAGTCTGCCAGTTTCGAATGCAGTTCCCGGGTTGAGCCCGAGGATTTCACATCCGACTTGACAGACCGCCTGCGTGCGCTTTACGCCCAGTAATTCCGATTAACGCTTGCACCCTCCGTA
>denovo225 A1_18686
CCTGTTTGCTCCCCACGCTTTCGCACCTGAGCGTCAGACTTTGTCCAGGGGGCCGCCTTCGCCACCGGTATTCCTCCAGATCTCTACGCATTTCACCGCTACACCTGGAATTCTACCCGCCTCTGCAAGACTCTAGCCTGCCAGTTTCGAATGCAGTTCCCGAGTTGAGCCCGGGGATTTCACATTCGACTTGATATACCGCCTGCGTGCCCTTTACGCCCAGTAATTCCGATCAACGCTTGCACCCTCCGTA
>denovo2250 L2_17692
CCTGTTTGCTCCCCACGCTTTCGCACCTGAGCGTCAGTCTTTGTCCAGGGGACCGCCTTCGCCACCGGTATTCCTCCAGATCTCTACGCATTTCACCGCTACACCTGAAATTCTATCTACCTCTCCAAGACTCTAGACTGCCAGTTTCGAATGCAGTTCCCGGGTTGAGCCCGGGGATTTCACATCCAACTTAACAGACCGCCTGCGTGCGCTTTACGCCCAGTAATTCCGATTAACGCTTGCACCCTCCGTA
>denovo2251 A1_24661
CCTGTTTGCTCCCCACGCTTTCGCACCTGAGCGTCAGTCTTTGTCCAGGGGGCCGCCTTCGCCACCGGTATTCCTCCAGATCTCTACGCATTTCACCGCTACACCTGGAATTCTACCCACCTCTACAATACTCTAGTCTGCCAGTTTCGCATGCAGTTCCCGGGTTGAGCCCGGGGATTTCACATCGGACTTGACAGCCCGCCTCCATCCGCTTTACGCCCAGTAATTCCGATTAACGCTTGCACCCTCCGTA
>denovo2252 A1_39999
CCCGTTTGCTCCCCACGCTTTCGCGCCTCAGCGTCAGTATCGAGCCAGTTTGCCGCCTTCGCCACCGGTGTTCCTCCCAATATCTACGAATTTCACCTCTACACTGGGAATTCCACATACCTCTCTCGACCTCTAGTCTATGCGTCTCAAATGCAGTTCCCAGGTTAAGCCCGCGGATTTCACATCTGACTGCATAGACCGCCTACGCGCCCTTTACGCCCAGTGATTCCGAGCAACGCTAGCCCCCTTCGTA
>denovo2253 L1_891
CCTGTTTGCTCCCCACGCTTTCGCACCTGAGCGTCAGTCTTTGTCCAGGGAGCCGCCTTCGCCACCGGTATTCCTCCAGATATCTACGCATTTCACCGCTACACCGGGAATTCCACCTCCCTCTACAAGACTCAAGTCTGCCAGTTTCAAATGCAGTTCCCCGGTTGAGCCGTGGGATTTCACATCTGACTTAACAGACCGCCTACGCGCGCTTTAAACCCAGTAATTCCGAACAACGCTTGCACCCTCCGTA
>denovo2254 L2_61448
CCTGTTCGCTCCCCACGCCTTCGCACCTGAGCGTCAGTCTCTGTCCAGGGGGCTGCCTTCGCCACCGGTATTCCTCCAGATCTCTACGCATTTCACCGCTACACCTGGAATTCTACCCCCCTCTACAAGACTCTAGTCTGGCTGTTTCGAATGCAGTTCCAGGGTTGAGCCCGGGGATTTCACATCCGACTTGAAAGACCGCCTGCGTGCGCTTTACGCCCAGTAATTCCGATTAACGCTTGCACCCTCCGTG
>denovo2255 A3_38612
CCTGTTTGCTCCCCACGCTTTCGCACCTGAGCGTCAGTCTTTGTCCAGGGGGCCGCCTTCGCCACCGGTATTCCTCCAGATCTCTACGAATTTCACCGCTACACCTGGAATTCTACCCCCCTCTACAATACTCTAGTCTGCCAGTATCGAATGCAGTTCCCGGGTTGAGCTCGGGGATTTCACATCTGACTGGACAGACCGCCTGCGTGCCCTTTACGCCCAGTAATTCCGATTACCGCTTGCACCCTCCGTA
>denovo2256 A3_21217
CCTGTTTGCTCCCCACGCTTTCGCACCTGAGCGTCAGTCTTTGTCCAGGGGGCCGCCTTCGCCACCGGTATTCCTCCAGATATCTACGCATTTCACCTCTACACCTGGAATTCTACCCCCCTCTACAAGACTCTATTCTGCCAGTTTCTAATGCACTTCCCGGGTTGAGCCCGGGTATTTCACATCTGACTTTACAGACCGCCTGCGTGCGCTTTACGCCCAGTAATTCCGATTAACGCTTGCACCCTCCGTA
>denovo2257 A1_20752
CCTGTTCGCTCCCCATGCTTTCGCACCCCAGCGTCGGTAGGGACCCAGAGAGCTGCCTTCGCTTTTGGCGTTCCTTCGTAGATCTCCGGATTTCACCCCTACACACGAAATTCCACTCTCCTCTGTCTCACTCAAGTGAATTGGTTTCGAGAGCATTCCGCCACTTTTTGGCGACTTTAACTTTCAACCCGATTCACCGCCTACGTGCCCTTTACGCCCAGTCATTCCGAAGAACACTTGCCCCCCCCGTC
>denovo2258 L1_28
CCTGTTTGCTCCCCACGCTTTCGCCCCTCAGTGTCAGTCTTTGTCCAGTAGGCCGCCTTCGCCACCGGTATTCCACCAGATCTCTACGCATTTCACCGCTACACCTGGAATTCTACCTCCCTCTACATGACTCTAGACTGCCAGTTTCAAATGCAGTTCCCCGGTTGAGCTCCGGGATTTCACATCTGACTTGACAGTCCACCTGCGGGCGCTTTACGCCCAGTAATTCCGATTAACGCTTGCACCCTCCGTA
>denovo2259 A1_34108
CCTGTTTGCTCCCCACGCTTTCGCGCCTCAGCGTCAGTATCGAGCCAGGTTGCCGCCTTCGCCACCGGTGTTCTTCCCAATATCTACGAATTTCACCTCTACACCGGGAATTCCACCACCCTCTCTAGTACTCTAGTCTACCCGTCTCAAATGCAGTTCCCAGGTTAAGCCCTGGGATTTCACATCTGACTGCATAAGCCGCCTACGCGCGCTTTACGCCCAGTAATTCCGAGCAACGCTAGCCCCCTCCGTA
>denovo226 L2_40068
CCTGTTTGCTCCCCACGCTTTCGCACCTGAGCGTCAGTATTTGCCCAGGGAGCCGCCTTCGCCACTGGTATTCCTCCAGATCTCTACGCATTTCACCGCTACACCTGAAATTCTACTATCCCCTACTGGACTCTAGCTAGCCAGTTCTAAATGCAGTTCCAAGGTTGAGCCCGGGGATTTCACATCCAACTTAAATGACCGCCTGCGTGCGCTTTACGCCCAGTAATTCCGATTAACGCTTGCACCCTCCGTA
>denovo2260 A2_44801
CCTGTTTGCTCCCCACGCTTTCGCACCTCAGTGTCAGTATTTGTCCAGGAGGTCGCCTTCGCCACTGGTATTCCTCCGGATCTCTACGCATTTCACCGCTACACCTGGAATTCCACTTCCCTCTACAATACTCTAGTCTAGCAGTTTCAAATGCAGTTCCCAGGTTGAGCCCAGGGATTTCACATCTGACTTACCAGACCACCTACGTGCGCTTTACGCCCAGTAATTCCGATTAACGCTTGCACCCTCCGTA
>denovo2261 L2_61289
CCTGTTTGCTCCCCACGCTTTCGCGCCTGAGCGTCAGTATTTGTCCAGGTGGCCGCCTTCGCCACCGATATTCCTCCAGATCTCTACGCATTTCACCGCTACACCTGGAATTCTACCCCCCTCTACAAGACTCTAGTCTGCCAGTTTCGAATGCAGTTCCCAGGTTGAGCCCGGGGATTTCACATCCGACTTGACTGACCACCTGCGTGCGCTTTACGCCCAGTAATTCCGATTAACGCTTGCACCCCCCGTA
>denovo2262 A2_23463
CCTGTTTGCTCCCCACGCTTTCGCACCTCAGCGTCAGTATTGGTCCAGGGGACCGCCTTCGCCATCGGTATTCCTCCAGATCTCTACGCATTTCACCGCTACACCTGAAATTCTACCCCCCTCTACAAGACTCTAGGCTGCCAGTTTCGAATGCAGTTCCCGGGTTGAGCCCGGGGATTTCACATCCGACTTGACAGACCGCCTGCATGCGCTTTACGCCCAGTAATTCCGATTAACGCTTGCACCCTCCGTA
>denovo2263 A3_15343
CCTGTTTGCTCCCCACGCTTTCGCACCTGAGCGTCAGTCTCTGTCCAGGGGGCCGCCTTCGCCACCGGTATTCCTCCAGATCTCTACGCATTTCACCGCTACACCTGGAATTCTATCTGCCTCTACAAGACCCTAGCTTGCCAGTTTCGAATGCAGTTCCCGGGTTGAGCCCGGGGATTTCACATCTGACTTGACAGACCGCCTGCGTGCGCTTTACGCCCAGTAATTCCGATTAACGCTTGCACCCTCCGTA
>denovo2264 L2_24011
CCTGTTCGCTACCCACGCCTTCGCGCCTCAGCGTCAGTATTGGTCCAGGAAACCGCCTTCGCCACCGGTGTTCCTCCTGATATCTACGAATTTCACCTCTACACCAGGAATTCCGTCTCCCTCTACCATACTCAAGACCCTTAGTTTCAAATGCACTTCCGGGGTTGAGCCCCGGGCTTTCACATCTGACTTAAAGGTCCGCCTGCGCGCCCTTTACGCCCAATAATTCCGAATAACGCTTGCACCCTCCGTA
>denovo2265 L2_21518
CCTGTTTGCTCCCCACGCTTTCGCACCTCAGCGTCAGTATTTGTCCAGGGGGCCGCCTTCGCCACCGGTATTCCTCCAGATCTCTACGCATTTCACCGCTACACCTGGAATTCTACCCCCCTCTACAAGACTCAAGTTTGCCAGTTTCGAATGCACTTCCCCGGTTGAGCCCGGGGATTTCACATCCGACTTAACAGACCGCCTGCGTGCGCTTTACGCCCAGTAATTCCGATCAACGCTTGCACCCTCCGTA
>denovo2266 L1_42274
CCTGTTTGCTCCCCACGCTTTCGCACCTGAGCGTCAGTATTTGTCCAGGGAGCCGCCTTCGCCACCGGTATTCCTCCAGATATCTACGCATTTCACCGCTACACCTGAAATTCTACCTCCCTCTACCAGACTCTAGTCTGCCAGTATCGAATGCAGTTCCCGGGTTGAGCCCGGGGCTTTCACCTCTGACTTGACAGACCGCCTGCGTGCGCTTTACGCCCAGTAAATCCGATTAACGCTTGCACCCTCCGTA
>denovo2267 L2_24017
CCTGTTTGCTCCCCACGCTTTCGCACCTCAGCGTCAATTTTAGTCTAGTAGGCTGCCTTCGCCATCGGTATTCCTCCAGATCTCTACGCATTTCACCGCTACACCTGGCATTCTACCTACCTCTACAAGATTCTAGTCTGACAGTTTCGAATGCAGTTCTCGAGTTGAGCTCGGGGATTTCACATCCGACTTGTCAGTCCGCCTGCGTGCGCTTTACGCCCAGTAAATCCGATTAACGCTTGCACCCTCCGTA
>denovo2268 L2_31582
CCTGTTTGCTCCCCACGCTTTCGCACCTCAGCGTCAGTCTTAGTCCAGGCAGCCGCCTTCGCCACTGATGTTCCTCCAGATCTCTACGCATTTCACCGCTACACCTGGAATTCTACTCCCCTCTACAGTACTCTAGCCTGCCAGTTTCGAATGCAGTTCCCAGGTTGAGCCCGGGGCTTTCACATCCGACTT
>denovo2269 L2_51254
CCTGTTTGCTCCCCACGCTTTCGCACCTGAGCGTCAGTCTTTGTCCAGGGGGCCGCCTTCGCCACCGGTATTCCTCCAGATCTCTACGCATTTCACCGCTACACCTGGCATTCTACCTCCCTCTACTAGACTCAAGTCTGCCAGTATCGAATGCAGTTCTCGGGTTGAGCCGGAGGATTTCACATCTGACTTGACAGTCCGCCTGCGTGCGCTTTACGCCCAATAATTCCGATTAACGCTTGCACCCTCCGTA
>denovo227 L1_34763
CCTGTTTGCTACCCACGCTTTCGCACCTGAGCGTCAGTATTGGTCCAGGGAGCCGCCTTCGCCACCGGTATTCCTCCGGATATCTACGCATTTCACCGCTACACCTGGAATTCCACCCCCCTCTACAAGACTCTAGTCTAGCAGTTTCGAATGCAGTTCCCAGGTTGAGCCCGGGGATTTCACATCCGACTTGACAGACCGCCTGCGTGCGCTTTACGCCCAGTAATTCCGATTAACGCTTGCACCCTCCGTA
>denovo2270 A1_7004
CCTGTTTGCTCCCCACGCTTTCGCACCTGAGCGTCAGTATTTGTCCAGGAGGCCGCCTTCGCCATCGGTATTCCTCCAGATCTCTACGCATTTCACCGCTACACCTGGAATTCCACCTCCCTCTCCAAGACTCTAGTTTGCCAGTTTCGAATGCAGTTCTAGGGTTGAGCCCGGGGATTTCACATCCGACTTGACTGACCGCCTGCGTGCGCTTTACGCCCAGTAATTCCGATTAACGCTTGCACCCTCCGTA
>denovo2271 A2_20326
CCTGTTTGCTACCCACGCTTTCGCACCTCAGTGTCAGTACTAGTCCAGGGAGCCGCCTTCGCCACCGGTGTTCCTCCCAGTATCTACGCATTTCACCGCTACACTGGGAATTCCGCTCCCCCCTCCTGGACTCAAGCAAAACAGTTTCAAAGGCAGTTCCTCGGTTGAGCCGAGGGCTTTCACCTTTGACTTATCTTGCCACCTACGTGCGCTTTACGCCCAGTAAATCCGAATAACGCTTGCCCCCTCCGTA
>denovo2272 L2_30642
CCTGTTTGCTACCCACGCTTTCGCACCTGAGTGTCAGTATTGGTCCAGGAGGCCGCCTTCGCCACTGGTATTCCTCCGGATCTCTACGCATTTCACCGCTACACCTGGAATTCTACCTCCCTCTACAATACTCTAGTCTACCAGTTTCGAATGCAGTTCCCAGGTTGAGCCCAGGGATTTCACATCTGACTTGACAGACCGCCTGCGTGCGCTTTACGCCCAGTAATTCCGATTAACGCTTGCACCCTCCGTA
>denovo2273 L1_48247
CCTGTTTGCTCCCCACGCTTTCGCACCTGAGCGTCAGTCTTTTTCCAGGGGGCCGCCTTCGCCATCGGTATTCCTCCAGATCTCTACGCATTTCACCGCTACACCTGTAATTCTATCCCCCTCTCCAAGACTCTAGTCAGCCAGTTTCGAATGCAGTTCTCGGGTTAAGCCCGAGGATTTCACATCCGACTTGACAGACCGCCTGCGTGCGCTTTACGCCCAGTAATTCCGAATAACGCTTGCACCCTCCGTA
>denovo2274 A1_45957
CCTGTTTGCTCCCCACGCTTTCGCACCTCAGCGTCAGTCTCTGTCCAGGGGGCCGCCTTCGCCACCGGTATTCCTCCAGATCTCTACGCATTTCACCGCTACACCTGGAATTCCACCACCCTCTACAATACTCAAGTCTGCCAGTTTCGAATGCAGTTCCAGGGTTGAGCCCTGGGCTTTCACATCTGACTTAACAGACCGCCTACGCGCGCTTTACGCCCAGTAATTCCGAACAACGCTTGCACCCTCCGTA
>denovo2275 A1_7008
CCTGTTCGCTCCCCACGCTTTCGCGCCTCAGCGTCAGTATCGTGCCAGGTTGCCGCCTTCGCCACCGGTGTTCTTCCCAATATCTACGAATTTCACCTCTACACCGGGAATTCCACACGCCTCTCTCGACCTCTAGTCTATCAGTCTTAAAAGCAGTTCCCAGGTTAAGCCCGGGGATTTCACATCTAACTGCATATACCGCCTACGCGCCCTTTACGCCCAGTCATTCCGAGCAACGCTAGCCCCCTTCGTA
>denovo2276 L2_41828
CCTGTTTGCTCCCCACGCTTTCGCGTCTCAGCGTCAGTATCTGTCCAGGCTGCCGCCTTCGCCACCGGTATTCCTCCAGATCTCTACGGATTTCACCTCTACACCGGGAATTCTACAACCCTCTCCAGTACTCTAGCTTAGCAGTTTCAAATGCACTTCCTCGGTTAAGCCGAGGGCTTTCACATCTGACTTGCTATACCGCCTACGCGCGCTTTACGCCCAGTGATTCCGAACAACGTTAGCACCCTCCGTA
>denovo2277 A1_56534
CCTGTTCGCTCCCCACGCTTTCGCACCTGAGCGTCAGTCTTTGTCCAGGGGGCCGCCTTCGCCACCGGTGTTCCTTCAGATCTCTACGCATTTCACCGCTACACCTGAAATTCCACCTCCCTCTACAAGACTCTAGTCTGCCAGTTTCGAATGCAGTTCCAAGGTTGAGCCCGGGGATTTCACATCCGACTTAACAGACCGCCTACGTGCGCTTTACGCCCAGTAATTCCGATTAACGCTTGCACCCTCCGTA
>denovo2278 A1_46619
CCCGTTTGCTCCCCACGCTTTCGCACCTGAGCGTCAGTCTTGGTCCAGGAGACCGCCTTCGCCACCGGTATTCCTCCAGATATCTACGCATTTCACCGCTACACCTGGAATTCTACCTCCCCCTACAATACTCTAGCCAGCCAGTTTCCAATGCAGTTCTAGGGTTAAGCCCGAGGATTTCACATCCGACTTGACATACCGCCTGCGTGCGCTTTACGCCCAGTAATTCCGATTAACGCTTGCACCCTCCGTA
>denovo2279 A1_837
CCCGTTTGCTCCCCACGCTTTCGCACCTGAGCGTCAGTTTTTGTCCAGGGAGCCGCCTTCGCCACCGGTATTCCTCCAGATCTCTACGCATTTCACCGCTACACCTGGAATTCTACCTCCCTCTACAAGACTCTAGTCTGCCAGTTTCGAATGCAGTTTCCTGGTTGAGCCCGGAGATTTCACATCTGACTTAACAGACCGCCTGCGTGCGCTTTACGCCCAGTAATTCCGATTAACGCTTGCACCCTCCGTA
>denovo228 A1_24683
CCCGTTTGCTCCCCACGCTTTCGCGCCTCAGCGTCAGTATCGAGCCAGGTTACCGCCTTCGCCATCGGTGTTCTTCCCAATATCTACGAATTTCACCTCTACACTGGGAATTCCATATCCCTCTCTCGACCTCTAGGCTATGCGTCTCCAATGCAGTTCCCAGGTTAAGCCCGGGGATTTCACATCTGACTGCATAACCCGCCTACGCGCCCTTTACGCCCAGTCATTCCGAGCAACGCTAGCCCCCTTCGTA
>denovo2280 A2_32945
CCTGTTTGCTCCCCACGCTTTCGCACCTGAGCGTCAGTCTTAGTCCAGGGAGCCGCCTTCGCCACCGGTATTCCTCCCAATCTCTACGCATTTCACCGCTACACTTGGAATTCTACCTCCCCCTACTAGACTCTAGTCTACCAGTTTCGACTGCAATTCCCGGGTTGAGCCCGTGGATTTCACAGCTGACTTAACAGACCGCCTGCGTGCGCTTTACGCCCAGTAATTCCGATTAACGCTTGCACCCTCCGTA
>denovo2281 L1_5193
CCCGTTCGCTCCCCTGGCTTTCGCTCCTCAGCGTCAGTCTCAGTCCAGAAAGCCGCCTTCGCCACTGGTATTCCTCCAGATATCTACGCATTTCACCGCTACACCTGGAATTCCGCTTTCCTCTCCTGAACTCAAGTTCCGCAGTTTTGAATGCGCGACACTGGTTGAGCCATTGGATTTCACCACCAACTTACGGAGCCGCCTACGAGCTCTTTACGCCCAATGATTCCGAACAACGCTTGCTC
>denovo2282 L1_49088
CCTGTTTGCTCCCCACGCTTTCGCACCTCAGCGTCAGTATCTGTCCAGGGGGCCGCCTTCGCCACCGGTGTTCCTCCAGATCTCTACGCATTTCACCGCTACACCCGGAATTCTACCACCCTCTACAGGACTCTAGTCTGCCAGTTCCAAATGCAGTTCCCAGGTTGAGCCCGGGGATTTCACATCTGACTTCTCAGACCGCCTGCGTGCGCTTTACGCCCAGTAATTCCGATTAACGCTTGCACCCTCCGTA
>denovo2283 L1_2387
CCCGTTTGCTCCCCACGCTTTCGCTCCTCAGCGTCAGTATTAGTCCAGCAGGCCGCCTTCGCCACTGATATTCCTCCAGATCTCTACGCATTTCACCGCTACACCTGGAATTCCACCTGCCTCTACTAGACTCTAGTCTGCCAGTTTCGAATGCAGTTCCCGGGTTGAGCCCGGGGCTTTCACATCCGACTTAACAAACCGCCTGCGAGCGCTTTACGCCCAGTAATTCCGATTAACGCTTGCACCCTCCGTA
>denovo2284 L1_37893
CCTGTTTGCTCCCCACGCTTTCGCACCTGAGCGTCAGTCTTTGTCCAGGGGGCCGCCTTCGCCACCGGTATTCCTCCAGATCTCTACGCATTTCACCGCTACACCTGGAATTCTACCACCCTCTACAAGACTCTAGTCAGCCAGTTTCGAATGCAGTTCCACGGTTGAGCCGGGGGCTTTCACATCCGACTTAACTGACCGCCTGCGTGCGCTTTACGCCCAGTAATTCCGATCAACGCTTGCACCCTCCGTA
>denovo2285 L2_64777
CCTGTTTGCTCCCCACGCTTTCGCACCTCAGCGTCAGTATTTGTCCAGGGGGCCGCCTTCGCCACCGGTATTCCTCCAGATCTCTACGCATTTCACCGCTACACCTGGAATTCTACCTCCCTCTACTATACTCAAGTCTTCCAGTTTCGAATGCAGTTCCAGGGTTGAGCCCGGGGCTTTCACATCTGACTTGCCAGACCGCCTGCGCGCGCTTTACGCCCAGTAATTCCGATTAACGCTTGCACCCTCCGTA
>denovo2286 L3_346
CCTGTTTGCTCCCCACGCTTTCGCACCTGAGCGTCAGTCTTTGTCCAGGGGGCCGCCTTCGCCACTGGTATTCCTCCAGATCTCTACGCATTTCACCGCTACACCTGAAATTCCACCTCCCTCTACAAGACTCTAGTCTGCCGGTTTCAAATGCAGTTCCCGGGTTGAGCCCGGGGATTTCACATCCGACTTAACAAACCGCCTGCGTGCGCTTTACGCCCAGTAATTCCGATTAACGCTTGCACCCTCCGTA
>denovo2287 L1_5171
CCTGTTTGCTCCCCACGCTTTCGCACCTCAGCGTCAGTCTTTGCCCAGTGAGTCGCCTTCGCCACCGATATTCCTCCAGATCTCTACGCATTTCACCGCTACACCTGAAATTCTACTCCCCTCTACCAGACTCTAGACATCCAGTATCGAGTGCAGTTCCTAGGTTGAGCCCAGGGATTTCACATCCGACTTGACTGACCGCCTACGTGCGCTTTACGCCCAGTAATTCCGATTAACGCTTGCACCCTCCGTA
>denovo2288 L1_37897
CCTGGTTGCTCCCCACGCTTTCGCACCTCAGCGTCAGTCTTGGTCCAGGGGGCCGCCTTCGCAACCGGTATTCCTTCAGATCTCTACGGATTTCACCGCTACACCTGGAATTCCACCTCCCTCTACCAGACTCTAGTCCTCCAGTTTCGAATGCAGTTCCCTGGTTAAGCCCGAGGATTTCACATCCGACTTGCCAGACAGCCTGCGTGCGCTTTACGCCCAGTAATTCCGATTAACGCTTGCACCCCCCGTA
>denovo2289 L1_16368
CCTGTTTGCTCCCCACGCTTTCGCACCTGAGCGTCAGTCTTAGTCCAGGGTGCCGCCTTCGCCACCGATATCCCTCCAGATCTCTACGCATTTCACCGCTACACCTGGAATTCTACCCCCCTCTACAACACTCTAGCCTGCCAGTATCGAATGCAGTTCCCGGGTTGAGCCCGGGGATTTCACATCCGACTTGACAAACCGCCTGCGTGCGCTTTACGCCCAGTAATTCCGATTAACGCTTGCACCCTCTGTA
>denovo229 L1_16030
CCTGTTTGCTCCCCACGCTTTCGCACCTGAGCGTCAGTCTTTGTCCAGGGAGCCGCCTTCGCCACTGATGTTCCTCCAGATCTCTACGCATTTCACCGCTACACCTGGAATTCCGCCCCCCTCTACTATACTCTAGTCTGCCAGTTTCGAATGCAGTTCCCGGGTTGAGCCCGGGGATTTCACATCCGACTTGACAGACCGCCTGCGTGCGCTTTACGCCCAGTAATTCCGATTAACGCTTGCACCCTCCGTA
>denovo2290 L1_25246
CCTGTTTGCTCCCCACGCTTTCGCACCTGAGCGTCAGTATTTGTCCAGGTGGCCGCCTTCGCCACCGGTATTCCTCCAGATCTCTACGAATTTCACCGCTACACCTGGAATTCTACCCCCCTCTCCAAGACTCTAGTCTGCCAGTTTCAAATGCAGTTCCCTGGTTGAGCCCGGGGCTTTCACATCTGACTTAACAGTCCGCCTGCGTGCGCTTTACGCCCAGTAATTCCGATTAACGCTTGCACCCTCCGTA
>denovo2291 A3_25341
CCTGTTTGCTCCCCACGCTTTCGCACCTGAGCGTCAGTCTTTGTCCAGGGGGCCGCCTTCGCCACCGGTATTCCTCCAGATCTCTACGCATTTCACCGCTACACCTGGAATTCTACCCCCCTCTACAAGACTCTAGCTGGACAGTTTTAAATGCAATTCCCAGGTTGAGCCCGGGGCTTTCACATCTAACTTATCCAACCGCCTGCGTGCGCTTTACGCCCAGTAATTCCGATTAACGCTTGCACCCTCCGTA
>denovo2292 A2_37887
CCCTTTCGCTACCCTAACTTTCGTCCATGAGCGTCAGTATCTGTCCAGAGAAGCGCCTTCGCCGCCGGTGTTCCACTTGATATCTACGCATTTCACCGCTACACCAAGTGTTCCCTTCTCCCCTCCAGTACTCTAGTCTTGCAGTTTCAAATGCAATTCCACGGTTAAGCCGTGGGCTTTCACATCTGACACACAAGACCGCCTGCGGACCCTTTACGCCCAGTAAATCCGAACAACGTTCGCCACCTCTGTA
>denovo2293 A1_43135
CCTGTTTGCTCCCCACGCTTTCGCGCCTCAGCGTCAGTATTGGTCCAGGATGCCGCCTTCGCCACCGGTGTTCCTCCTGATATCTACGAATTTCACCTCTACACCAGGAATTCCACATCCCTCTCCCATACTCTAGTCTACCAGTTTCAAATGCAGTTCCCGGGTTAAGCCCCGGGATTTCACATCTGACTGCACAGACCGCCTACGCGCCCTTTACGCCCAGTAATTCCGAACAACGCTTGCACCCTCCGTA
>denovo2294 A2_2764
CCTGTTTGCTCCCCACGCTTTCGCACATGAGCGTCAGTCTTTGTCCAGGGGGCCGCCTTCGCAACCGGTATTCTGCCAGATCTCTACGCATTTCACCGCTACACCTGGCATTCTACCTCCCTCTACAAGACTCTAGTCTGCCAGTTTCGAATGCAGTACTCGGGTTGAGCTCGAGGATTTCACATCTGACTTGACAGACCGCCTGCGTGCGCTTTACGCCCAGTAATTCCGATTAACGCTTGCACCCTCCGTA
>denovo2295 L1_50776
CCTGTTTGCTCCCCACGCTTTCGCGCCTTAGCGTCAGTCATGGTCCAGGAGGCCGCCTTCGCTACCGGTATTCCTCCAGATCTCTACGCATTTCACCGCTACACCTGGAATTCCACCACCCTCTCCAAGACTCTAGTCTGCCAGTTTCGAATGCAGTTCTATGGTTAAGCCATGGGATTTCACATCCGACTTGACAGACCGCCTGCGTGCGCTTTACGCCCAGTAATTCCGAATAACGCTTGCACCCTCCGTA
>denovo2296 L2_3805
CCTGTTTGCTCCCCACGCTTTCGCACCTCAGCGTCAGTATTTGTCCAGAAAGCCGCCTTCGCCACCGGTATTCCTCCAGATCTCTACGCATTTCACCGCTACACCCGGAATTCCACTTCCCTCTACCATACTCTAGTCTGACAGTTTCAAATGCAGTTCCCAGGTTGAGCCCGGGGATTTCACATCTGACTTAACAATCCGCCTACGCGCGCTTTACGCCCAGTAATTCCGATTAACGCTTGCACCCTCCGTA
>denovo2297 A3_21661
CCTGTTTGCTCCCCACGCTTTCGCACCTGAGCGTCAGTATTGGTCCAGGGAGCCGCCTTCGCCACCGGTATTCCTCCAGATCTCTACGCATTTCACCGCTACACCTGGAATTCCACTCCCCTCTACCATACTCTAGTCTGCCAGTTTCGAATGCAGTTCCCGGGTTGAGCCCGGGGATTTCACATCCGACTTAGCAGACCGCCTGCGTGCGCTTTACGCCCAGTAATTCCGAATAACGCTTGCACCCTCCGTA
>denovo2298 L1_50770
CCCGTTTGCTCCCCACGCTTTCGCACCTGAGCGTCAGTATTGGTCCAGCGGGCCGCCTTCGCCACCGGTATTCCTCCTGATCTCTACGCATTTCACCGCTACACCTGGAATTCCACCCGCCTCTGCAAGACTCTAGTTTACCAGTTTCGAATGCAGTTCCCGGGTTGAGCCCGGGGATTTCACATCCGACTTGACAGACCGCCTACGTGCGCTTTACGCCCAGTAATTCCGATTAACGCTTGCACCCTCCGTA
>denovo2299 L2_5220
CCTTTTTGCTCCCCACGCTTTCGCCCCTCAGCGTCAGTTTTTGTCCAGGGGACCGCCTTCGCCACCGGTATTCCTCCAGATCTCTACGCATTTCACCGCTACACCGGGAATTCTACCCCCCTCTACAAGACTCTAGCCTGCCAGTTTCGAATGCAGTTCCCGGGTTGAGCCCGGGGATTTCACATCCGACTTGACAGACCACCTGCGTGCGCTTTACGCCCAGTAATTCCGATTAACGCTTG
>denovo23 L2_65646
CCTGTTTGCTCCCCACGCCTTCGCACCTGAGCGTCAGTATTGGTCCAGGGGGCCGCCTTCGCCACCGGTATTCCTCCTGATCTCTACGAATTTCACCGCTACACCTGGAATTCTACTCCCCTCTACAAGACTCTAGTCTGCCAGTATCGAATGCAGTTCCCGGGTTGAGCCCCGGGATTTCACATCCGACTTGACAGACCGCCTGCGTGCGCTTTACGCCCAGTAATTCCGATTAACGCTTGCACCCCCCGTA
>denovo230 A1_3944
CCTGTTTGCTCCCCACGCTTTCGCACCTCAGCGTCAGTATCTGTCCAGAGAGCTGCCTTCGCCATCGGTATTCCTCCAGATCTCTACGCATTTCACCGCTACACCTGGAATTCTGCTCTCCTCTACAGGACTCTAGTCTGCCAGTTTCGAATGCACTTCCCGGGTTGAGCCCTGGGATTTCACATCTGACTTGAAAGACCGCCTGCGTGCGCTTTACGCCCAATAATTCCGATTAACGCTTGCACCCCCCGTA
>denovo2300 L2_20331
CCTGTTTGCTCCCCACGCTTTCGCACCTTAGCGTCAGTCTATGTCCAGCGGGCCGCCTTCGCCACCGGTATTCCTCCAGATCTCTACGCATTTCACCTCTACACCAGGAATTCCACCCGCCTCTGCCTGTCTCTAGCTTAGCAGTTTTAAGTGCAGTTCCCGGGTTGAGCCCCGGGATTTCACCCTTAACTTGCTATACCGCCTGCGTGCCCTTTACGCCCAGTAAATCCGATCAACGCTCGCACCCTCCGTA
>denovo2301 L2_979
CCTGTTTGCTCCCCACGCTTTCGCACCTGAGCGTCAGTATTAGTCCAGGGGGTCGCCTTCGCCACCGGTATTCCTTCCGATCTCTACGCATTTCACCGCTACACCTGAAATTCCACCCGCCTCTACAATACTCTAGTCTGCCAGTTTCGAATGCAGTTCCCAGGTTGAGCCCGGGGATTTCACATCCGACTTGACAGACCGCCTACGTGCGCTTTACTCCCAGTAATTCCGATTAACGCTTGCACCCTCCGTA
>denovo2302 L2_57710
CCTGTTTGCTCCCCACGCTTTCGCACCTCAGCGTCAGTCTTTGTCCAGCGGGCCGCCTTCGCCACCGGTATTCCTCCAGATCTCTACGCATTTCACCGCTACACCTGGAATTCCACTTGCCTCTACTAGACTCTAGTTAGCCAGTTTCAAATGCAGTTCCCGGGTTGAGCCCGGGGCTTTCACATCCGACTTGCCAGACCGCCTGCGTGCGCTTTACGCCCAGTAATTCCGATTAACGCTTGCACCCTCCGTA
>denovo2303 L2_5225
CCTGTTTGCTCCCCACGCTTTCGCACCTGAGCGTCAGTATTTGTCTAGGGGGCCGCCTTCGCAACCGGTATTCTGCCAGATCTCTACGCATTTCACCGCTACACTTGGAATTCTACCTCCCTCTACAAGACTCTAGTCTGCCAGTTTCGAATGCAGTTCCCGGGTTGAGCTCGGGGATTTCACCTCTGACTTGACAGACCGCCTGCGTGCGCTTTACGCCCAATAATTCCGATTAACGCTTGCACCCTCCGTA
>denovo2304 A2_41206
CCTGTTTGCTCCCCACGCTTTCGCACCTGAGCGTCAGTCTATGCCCAGGGGGCCGCCTTCGCAACCGGTATTCCTCCAGATCTCTATGCATTTCACCGCTACACCTGGAATTCTACCCCCCTCTACAAGACTCTAGTCTGCCAGTTTCGAATGCAGTACCAGAGTTGAGCTCGGGGATTTCACATCCGACTTGACAGACCGCCTGCGTGCGCTTTACACCCAGTAAATCCGATTAACGCTTGCACCCTCCGTA
>denovo2305 L1_50089
CCTGTTTGCTCCCCACGCTTTCGCACCTGAGCGTCAGTATTCGTCCAGGACGCCGCCTTCGCCACCGGTGTTCCTCTTGATCTCTACGCATTTCACCGCTACACCAGGAATTCTACGTACCTCTACTAGACTCTAGTCTGCCAGTTTCCAATGCAGTTCCCGGGTTGAGCCCGGGGATTTCACATCCCACTTGCCAGACCGCCTGCGCGCGCTTTACGCCCAG
>denovo2306 L1_9346
CCTGTTTACTCCCCACGCTTTCGCACCTCAGCGTCAGTCTTGGTCCAGGGGGCCGCCTTCGCCACCGGTATTCCTCCAGATCTCTACGCATTTCACCGCTACACCTGGAATTCCACCCACCTCTACAAGACTCTAGTCTGCCAGTTTCCAATGCAGTTCACGGGTTGAGCCCTGGGATTTCACATCCGACTTGACAGACCGCCTGCGTGCGCTTTACGCCCAGTAATTCCGATTAACGCTTGCACCCTCCGTA
>denovo2307 L1_30048
CCTGTTTGCTCCCCACGCTTTCGCACCTGAGCGTCAGTCTTTGTCCAGGGGACCGCCTTCGCCACCGGTATTCCTCCAGATCTCTACGCATTTCACCCCTACACCTGTAATTCTATCACCCTCTACAAGACTCTAGTCTGCCAGTTTCTAATGCAGTTCCAGGGTTGAGCCCTGGGATTTCACATCCGACTTGACAGACCGCCTGCGTGCGCTTTACGCCCAGTAATTCCGATTAACGCTTGCACCCTCCGTA
>denovo2308 L1_50081
CCTGTTTGCTCCCCACGCTTTCGCACCTTAGCGTCAGTCTTTGTCCAGGGGGCCGCCTTCGCCACCGGTATTCCTACAGATCTCTACGCATTTCACCGCTACACCTGGAATTCTGCCCCCCTCTACAAGACTCTAGTCAGCCAGTTTCGAATGCAGTTCCATGGTTGAGCCCGAGGATTTCACATCCGACTTGACATCCCGCCTGCGTGCGCTTTACGCCCAGTAATTCCGATTAACGCTTGCACCCTCCGTA
>denovo2309 L2_65431
CCTGTTTGCTCCCCACGCTTTCGCACCTGAGCGTCAGTATTGGGCCAGGAGGCCGCCTTCGCCACCGGTATTCCTCCAGATCTCTACGCATTTCACCGCTACACATGGAATTCTACCCCCCTCTCTCATACTCTAGTCTGCCAGTTTCAAATGCAGTTCCCAGGTTGAGCCCAGGGATTTCACAGCTGACTTAACAGACCGCCTGCGCGCGCTTTACGCCCAGTAATTCCGATTAACGCTTGCACCCTCCGTA
>denovo231 A3_7000
CCTGTTTGCTCCCCACGCTTTCGCACCTCAGCGTCAGTCTTGGTCCAGGAGGCCGCCTTCGCCACCGGTATTCCTCCTGATCTCTACGCATTTCACCGCTACACCTGGAATTCCGCTTCCCTCTACCAGACTCTAGTCTGCCAGTATCGAATGCAGTTCCCGGGTTGAGCCCGGGGATTTCACATCCGACTTGGCAGACCGCCTGCGTGCGCTTTACGCCCAGTAAATCCGAATAACGCTTGCACCCTCCGTA
>denovo2310 L1_1387
CCTGTTTGCTCCCCACGCTTTCGCACCTCAGCGTCAGTATTTGGCCAGGTGGTCGCCTTCGCCACCGGTATTCCTCCAGATCTCTACGAATTTCACCGCTACACCTGGAATTCTACCACCCTCTCCAAGACTCAAGCTAGCCAGTTTCGAATGCAGTTCCCCGGTTGAGCCGGGGACTTTCACATCTGACTTGACTAACCGCCTGCGTGCGCTTTACGCCCAGTAATTCCGATCAACGCTTGCACCCTCCGTA
>denovo2311 A3_31171
CCTGTTTGCTCCCCACGCTTTCGCTCCTGAGCGTCAGTATTGGTCCAGGGGGCCGCCTTCGCCACCGGTATTCCTCCAGATCTCTACGCATTTCACCGCTACACCTGGAATTCCACCTACCTCTACAAGACTCTAGTCTGCCAGTTTCGAATGCAGTTCACTGGTTGAGCCCGTGGATTTCACTTCCGACTTGACAGTCCGCCTGCGTGCGCTTTACGCCCAGTAATTCCGATTAACGCTTGCACCCTCCGTA
>denovo2312 A1_50085
CCTGTTTGCTCCCCACGCTTTCGCACCTGAGCGTCAGTATTTGTCCAGGGGGTCGCCTTCGCCACTGGTATTCCTCCAGATCTCTACGCATTTCACCGCTACACCTGGAATTCTACCCCCCTCTACAAGACTCTAGTCTACCAGTTTCGAATGCAGTTCCCAGGTTGAGCCTAGGGATTTCACATCCGACTTGACAGACCACCTGCGTGCGCTTTACGCCCAGTAATTCCGATTAACGCTCGCACCCTCCGTA
>denovo2313 L3_536
CCTGTTTGCTCCCCACGCCTTCGCACCTGAGCGTCAGTATTGGTCCAGGAAGCCGCCTTCGCCACCGGTATTCCTCCTGATCTCTACGAATTTCACCTCTACACCAGGAATTCCACCCCCCTCTACCAGACTCTAGTCTACTAGTTTCAAATGCACTTCCCGGGTTAAGCCCGGGGATTTCACATCTGACTTGACGGACCGCCTGCGTGCGCTTTACGCCCAGTAATTCCGATTAACGCTTGCACCCCCCGTA
>denovo2314 L2_56173
CCCATTCGCTCCCCTAGCTTTCGTCTCTCAGTGTCAGTGTCGGCCCAGCAGAGTGCTTTCGCCGTTGGTGTTCTTTCCGATCTCTTCGCATTTCACCGCTCCACCGGAAATTCCCTCTGCCCCTACCGTACTCCAGCTTGGTACCTTCCACCGCCTGTCCAGGGTTGAGCCCTGGGATTTGACGGCGGACTTGAAAAGCCACCTACAGACGCTTTACGCCCAATCATTCCGGATAACACTTGCATCCCCTGTC
>denovo2315 A3_36385
CCTGTTTGCTCCCCACGCTTTCGCACCTGAGCGTCAGTCTTTGTCCAGGGGGCCGCCTTCGCCACCGGTATTCCTCCAGATCTCTACGCATTTCACCGCTACACCTGGAATTCTACCTCCCTCTACCAGACTCTAGTCCGCCAGTTTCAAATGCAGTTCCCGGGTTGAGCCCGGGGATTTCACATCTGACTTAACAGACCGCCTACGTGCGCTTTACGCCCAGTAATTCCGAATAACGCTTGCACCCTCCGTA
>denovo2316 L2_26873
CCTGTTTGCTCCCCACGCTTTCGCACCTGAGCGTCAGTATTTGTCCAGGGTGCCGCCTTCGCCATCGGTATTCCTCCAGGTATCTACGCATTTCACCGCTACACCTGGAATTCTACCCCCCTCTACAAGACTCTAGTCTGCCAGTTTCGAATGCAGTTCCCGGGTTGAGCTCGGGGCTTTCACATCTGACTTGACAGACCGCCTGCGTGCGCTTTACGCCCAATAATTCCGATTAACGCTTGCACCCTCCGTA
>denovo2317 L2_53979
CCTGTTCGCTCCCCACGCTTTCGCACCTTAGCGTCAGTATTGGTCCAGGAGGCCGCCTTCGCCACCGGTATTCCTCCCGATCTCTACGCATTTCACCGCTACACCGGGAATTCTACCTCCCTCTACCATACTCTAGTCAGTCAGTTTCGAATGCAGTTCCCAGGTTGAGCCCGGGGATTTCACATCCGACTTA
>denovo2318 A2_35838
[truncated: 557,614 more chars]
