# Supplementary material for: The bacterial communities of Drosophila suzukii collected from undamaged cherries
Source: PeerJ. 2014 Jul 22;2:e474. doi: 10.7717/peerj.474 (PMC4121540; doi:10.7717/peerj.474)
Supplement: Data S2 — Results generated by querying the representative sequences of each OTU against the SILVA SSU Reference Database Release 111 using the blastn algorithm. [file peerj-02-474-s002.txt]

denovo0	JN672630.1.1465_Bacteria;Proteobacteria;Gammaproteobacteria;BD7-8_marine_group;uncultured_gamma_proteobacterium	94.40	250	14	0	4	253	754	505	1e-105	385
denovo1	JF690979.1.1419_Bacteria;Proteobacteria;Gammaproteobacteria;Enterobacteriales;Enterobacteriaceae;Enterobacter;Enterobacter_ludwigii	97.23	253	7	0	1	253	738	486	4e-124	446
denovo10	HM558240.1.1372_Bacteria;Proteobacteria;Gammaproteobacteria;Enterobacteriales;Enterobacteriaceae;Tatumella;uncultured_bacterium	97.23	253	7	0	1	253	756	504	4e-124	446
denovo100	HM556852.1.1374_Bacteria;Proteobacteria;Gammaproteobacteria;Enterobacteriales;Enterobacteriaceae;Tatumella;uncultured_bacterium	96.05	253	10	0	1	253	758	506	5e-117	422
denovo1000	JN175342.1.1527_Bacteria;Proteobacteria;Gammaproteobacteria;Enterobacteriales;Enterobacteriaceae;Tatumella;Tatumella_punctata	95.12	246	12	0	8	253	770	525	5e-108	392
denovo1001	JN175342.1.1527_Bacteria;Proteobacteria;Gammaproteobacteria;Enterobacteriales;Enterobacteriaceae;Tatumella;Tatumella_punctata	94.86	253	13	0	1	253	777	525	8e-110	398
denovo1002	JN175342.1.1527_Bacteria;Proteobacteria;Gammaproteobacteria;Enterobacteriales;Enterobacteriaceae;Tatumella;Tatumella_punctata	96.84	253	8	0	1	253	777	525	9e-122	438
denovo1003	FJ868805.1.1515_Bacteria;Proteobacteria;Gammaproteobacteria;Enterobacteriales;Enterobacteriaceae;Enterobacter;Enterobacter_sp._BSRA1	93.68	253	16	0	1	253	779	527	1e-102	375
denovo1004	JN175342.1.1527_Bacteria;Proteobacteria;Gammaproteobacteria;Enterobacteriales;Enterobacteriaceae;Tatumella;Tatumella_punctata	96.05	253	10	0	1	253	777	525	5e-117	422
denovo1005	HQ121111.1.1496_Bacteria;Proteobacteria;Gammaproteobacteria;Xanthomonadales;Xanthomonadaceae;uncultured;uncultured_bacterium	100.00	218	0	0	1	218	764	547	5e-120	432
denovo1006	HM558240.1.1372_Bacteria;Proteobacteria;Gammaproteobacteria;Enterobacteriales;Enterobacteriaceae;Tatumella;uncultured_bacterium	97.23	253	7	0	1	253	756	504	4e-124	446
denovo1007	FJ868805.1.1515_Bacteria;Proteobacteria;Gammaproteobacteria;Enterobacteriales;Enterobacteriaceae;Enterobacter;Enterobacter_sp._BSRA1	93.28	253	17	0	1	253	779	527	3e-100	367
denovo1008	HM556852.1.1374_Bacteria;Proteobacteria;Gammaproteobacteria;Enterobacteriales;Enterobacteriaceae;Tatumella;uncultured_bacterium	97.63	253	6	0	1	253	758	506	2e-126	454
denovo1009	HM556852.1.1374_Bacteria;Proteobacteria;Gammaproteobacteria;Enterobacteriales;Enterobacteriaceae;Tatumella;uncultured_bacterium	96.05	253	10	0	1	253	758	506	5e-117	422
denovo101	HM558240.1.1372_Bacteria;Proteobacteria;Gammaproteobacteria;Enterobacteriales;Enterobacteriaceae;Tatumella;uncultured_bacterium	95.26	253	12	0	1	253	756	504	3e-112	406
denovo1010	JN175342.1.1527_Bacteria;Proteobacteria;Gammaproteobacteria;Enterobacteriales;Enterobacteriaceae;Tatumella;Tatumella_punctata	91.30	253	22	0	1	253	777	525	2e-88	327
denovo1011	HM556852.1.1374_Bacteria;Proteobacteria;Gammaproteobacteria;Enterobacteriales;Enterobacteriaceae;Tatumella;uncultured_bacterium	97.63	253	6	0	1	253	758	506	2e-126	454
denovo1012	JN175342.1.1527_Bacteria;Proteobacteria;Gammaproteobacteria;Enterobacteriales;Enterobacteriaceae;Tatumella;Tatumella_punctata	94.86	253	13	0	1	253	777	525	8e-110	398
denovo1013	JN175342.1.1527_Bacteria;Proteobacteria;Gammaproteobacteria;Enterobacteriales;Enterobacteriaceae;Tatumella;Tatumella_punctata	96.05	253	10	0	1	253	777	525	5e-117	422
denovo1014	JN990099.1.1503_Bacteria;Proteobacteria;Gammaproteobacteria;Enterobacteriales;Enterobacteriaceae;Enterobacter;uncultured_bacterium	96.44	253	9	0	1	253	779	527	2e-119	430
denovo1015	HQ787611.1.1463_Bacteria;Proteobacteria;Gammaproteobacteria;Enterobacteriales;Enterobacteriaceae;Enterobacter;uncultured_organism	95.26	253	12	0	1	253	755	503	3e-112	406
denovo1016	JN175342.1.1527_Bacteria;Proteobacteria;Gammaproteobacteria;Enterobacteriales;Enterobacteriaceae;Tatumella;Tatumella_punctata	95.26	253	12	0	1	253	777	525	3e-112	406
denovo1017	JN175342.1.1527_Bacteria;Proteobacteria;Gammaproteobacteria;Enterobacteriales;Enterobacteriaceae;Tatumella;Tatumella_punctata	92.89	253	18	0	1	253	777	525	7e-98	359
denovo1018	X80775.1.1448_Bacteria;Proteobacteria;Alphaproteobacteria;Rhodospirillales;Acetobacteraceae;Gluconobacter;Gluconobacter_cerinus	96.05	253	10	0	1	253	712	460	5e-117	422
denovo1019	AB021400.1.1522_Bacteria;Proteobacteria;Gammaproteobacteria;Enterobacteriales;Enterobacteriaceae;Tatumella;Pseudomonas_flectens	94.07	253	15	0	1	253	774	522	5e-105	383
denovo102	AB021400.1.1522_Bacteria;Proteobacteria;Gammaproteobacteria;Enterobacteriales;Enterobacteriaceae;Tatumella;Pseudomonas_flectens	95.65	253	11	0	1	253	774	522	1e-114	414
denovo1020	JN175342.1.1527_Bacteria;Proteobacteria;Gammaproteobacteria;Enterobacteriales;Enterobacteriaceae;Tatumella;Tatumella_punctata	96.44	253	9	0	1	253	777	525	2e-119	430
denovo1021	JN175342.1.1527_Bacteria;Proteobacteria;Gammaproteobacteria;Enterobacteriales;Enterobacteriaceae;Tatumella;Tatumella_punctata	95.26	253	12	0	1	253	777	525	3e-112	406
denovo1022	AY114313.1.1410_Bacteria;Candidate_division_WS3;uncultured_candidate_division_WS3_bacterium	99.21	253	1	1	1	253	702	451	1e-133	478
denovo1023	JN175342.1.1527_Bacteria;Proteobacteria;Gammaproteobacteria;Enterobacteriales;Enterobacteriaceae;Tatumella;Tatumella_punctata	96.80	219	7	0	1	219	777	559	6e-104	379
denovo1024	JN522187.1.1483_Bacteria;Proteobacteria;Deltaproteobacteria;Desulfobacterales;Desulfobacteraceae;uncultured;uncultured_organism	90.12	253	25	0	1	253	780	528	3e-81	303
denovo1025	JN175342.1.1527_Bacteria;Proteobacteria;Gammaproteobacteria;Enterobacteriales;Enterobacteriaceae;Tatumella;Tatumella_punctata	96.84	253	8	0	1	253	777	525	9e-122	438
denovo1026	JN175342.1.1527_Bacteria;Proteobacteria;Gammaproteobacteria;Enterobacteriales;Enterobacteriaceae;Tatumella;Tatumella_punctata	95.65	253	11	0	1	253	777	525	1e-114	414
denovo1027	JN175342.1.1527_Bacteria;Proteobacteria;Gammaproteobacteria;Enterobacteriales;Enterobacteriaceae;Tatumella;Tatumella_punctata	96.72	244	8	0	1	244	777	534	2e-116	420
denovo1028	FJ947064.1.1401_Bacteria;Proteobacteria;Gammaproteobacteria;Enterobacteriales;Enterobacteriaceae;Serratia;Serratia_marcescens	94.86	253	13	0	1	253	728	476	8e-110	398
denovo1029	FP236843.197359.198893_Bacteria;Proteobacteria;Gammaproteobacteria;Enterobacteriales;Enterobacteriaceae;Erwinia;Erwinia_billingiae	94.47	253	14	0	1	253	779	527	2e-107	391
denovo103	X80775.1.1448_Bacteria;Proteobacteria;Alphaproteobacteria;Rhodospirillales;Acetobacteraceae;Gluconobacter;Gluconobacter_cerinus	96.05	253	10	0	1	253	712	460	5e-117	422
denovo1030	JN175342.1.1527_Bacteria;Proteobacteria;Gammaproteobacteria;Enterobacteriales;Enterobacteriaceae;Tatumella;Tatumella_punctata	96.05	253	10	0	1	253	777	525	5e-117	422
denovo1031	FJ404760.1.1489_Bacteria;Proteobacteria;Gammaproteobacteria;Enterobacteriales;Enterobacteriaceae;Enterobacter;Mangrovibacter_sp._WG-1	94.47	217	12	0	1	217	757	541	8e-91	335
denovo1032	JN175342.1.1527_Bacteria;Proteobacteria;Gammaproteobacteria;Enterobacteriales;Enterobacteriaceae;Tatumella;Tatumella_punctata	94.86	253	13	0	1	253	777	525	8e-110	398
denovo1033	GQ416312.1.1463_Bacteria;Proteobacteria;Gammaproteobacteria;Enterobacteriales;Enterobacteriaceae;Klebsiella;uncultured_Klebsiella_sp.	94.47	253	14	0	1	253	757	505	2e-107	391
denovo1034	HQ418832.1.1501_Bacteria;Proteobacteria;Gammaproteobacteria;Enterobacteriales;Enterobacteriaceae;Enterobacter;Citrobacter_freundii	96.44	253	9	0	1	253	777	525	2e-119	430
denovo1035	GU197429.1.1507_Bacteria;Proteobacteria;Deltaproteobacteria;Desulfobacterales;Desulfobulbaceae;uncultured;uncultured_bacterium	96.05	253	10	0	1	253	782	530	5e-117	422
denovo1036	DQ011254.1.1445_Bacteria;Proteobacteria;Gammaproteobacteria;Enterobacteriales;Enterobacteriaceae;Enterobacter;uncultured_bacterium	95.65	253	11	0	1	253	741	489	1e-114	414
denovo1037	JF344548.1.1461_Bacteria;Proteobacteria;Gammaproteobacteria;Chromatiales;Ectothiorhodospiraceae;Acidiferrobacter;uncultured_gamma_proteobacterium	93.17	249	17	0	1	249	740	492	7e-98	359
denovo1038	JN175342.1.1527_Bacteria;Proteobacteria;Gammaproteobacteria;Enterobacteriales;Enterobacteriaceae;Tatumella;Tatumella_punctata	96.84	253	8	0	1	253	777	525	1e-111	404
denovo1039	JN175342.1.1527_Bacteria;Proteobacteria;Gammaproteobacteria;Enterobacteriales;Enterobacteriaceae;Tatumella;Tatumella_punctata	96.05	253	10	0	1	253	777	525	5e-117	422
denovo104	HM558240.1.1372_Bacteria;Proteobacteria;Gammaproteobacteria;Enterobacteriales;Enterobacteriaceae;Tatumella;uncultured_bacterium	97.62	252	6	0	2	253	755	504	6e-126	452
denovo1040	X80775.1.1448_Bacteria;Proteobacteria;Alphaproteobacteria;Rhodospirillales;Acetobacteraceae;Gluconobacter;Gluconobacter_cerinus	96.84	253	8	0	1	253	712	460	9e-122	438
denovo1041	JN175342.1.1527_Bacteria;Proteobacteria;Gammaproteobacteria;Enterobacteriales;Enterobacteriaceae;Tatumella;Tatumella_punctata	95.60	250	11	0	4	253	774	525	8e-113	408
denovo1042	JN175342.1.1527_Bacteria;Proteobacteria;Gammaproteobacteria;Enterobacteriales;Enterobacteriaceae;Tatumella;Tatumella_punctata	96.05	253	10	0	1	253	777	525	5e-105	383
denovo1043	HM558240.1.1372_Bacteria;Proteobacteria;Gammaproteobacteria;Enterobacteriales;Enterobacteriaceae;Tatumella;uncultured_bacterium	97.23	253	7	0	1	253	756	504	4e-124	446
denovo1044	JF915349.1.1403_Bacteria;Proteobacteria;Gammaproteobacteria;Enterobacteriales;Enterobacteriaceae;Kluyvera;Buttiauxella_sp._NW51	97.23	253	7	0	1	253	728	476	4e-124	446
denovo1045	X80775.1.1448_Bacteria;Proteobacteria;Alphaproteobacteria;Rhodospirillales;Acetobacteraceae;Gluconobacter;Gluconobacter_cerinus	95.26	253	12	0	1	253	712	460	3e-112	406
denovo1046	JN391562.1.1509_Bacteria;Proteobacteria;Gammaproteobacteria;Aeromonadales;Aeromonadaceae;Tolumonas;uncultured_bacterium	96.05	253	10	0	1	253	780	528	5e-117	422
denovo1047	JN175342.1.1527_Bacteria;Proteobacteria;Gammaproteobacteria;Enterobacteriales;Enterobacteriaceae;Tatumella;Tatumella_punctata	95.65	253	11	0	1	253	777	525	1e-114	414
denovo1048	JN977155.1.1529_Bacteria;Proteobacteria;Gammaproteobacteria;Chromatiales;Granulosicoccaceae;Granulosicoccus;uncultured_bacterium	93.68	253	16	0	1	253	773	521	1e-102	375
denovo1049	HQ595729.1.1499_Bacteria;Proteobacteria;Gammaproteobacteria;CK-1C4-49;gamma_proteobacterium_SS-5	93.39	242	16	0	12	253	759	518	4e-96	353
denovo105	FN870311.1.1520_Bacteria;Proteobacteria;Deltaproteobacteria;Desulfobacterales;Desulfobulbaceae;Desulfocapsa;uncultured_bacterium	98.02	253	5	0	1	253	790	538	6e-129	462
denovo1050	JN175342.1.1527_Bacteria;Proteobacteria;Gammaproteobacteria;Enterobacteriales;Enterobacteriaceae;Tatumella;Tatumella_punctata	96.44	253	9	0	1	253	777	525	2e-119	430
denovo1051	EU801119.1.1502_Bacteria;Proteobacteria;Betaproteobacteria;Methylophilales;Methylophilaceae;OM43_clade;uncultured_bacterium	93.68	253	16	0	1	253	777	525	1e-102	375
denovo1052	JF958137.1.1407_Bacteria;Proteobacteria;Gammaproteobacteria;Enterobacteriales;Enterobacteriaceae;Pectobacterium;Erwinia_sp._JSC-N3-112-2	96.44	253	9	0	1	253	731	479	2e-119	430
denovo1053	JN613470.1.1451_Bacteria;Proteobacteria;Gammaproteobacteria;Enterobacteriales;Enterobacteriaceae;Enterobacter;Leclercia_sp._O-NR2	95.26	253	12	0	1	253	747	495	3e-112	406
denovo1054	JN049601.1.1503_Bacteria;Proteobacteria;Gammaproteobacteria;Xanthomonadales;Xanthomonadaceae;Stenotrophomonas;Klebsiella_sp._Y6	94.86	253	13	0	1	253	776	524	8e-110	398
denovo1055	JN175342.1.1527_Bacteria;Proteobacteria;Gammaproteobacteria;Enterobacteriales;Enterobacteriaceae;Tatumella;Tatumella_punctata	96.05	253	10	0	1	253	777	525	5e-117	422
denovo1056	JN990099.1.1503_Bacteria;Proteobacteria;Gammaproteobacteria;Enterobacteriales;Enterobacteriaceae;Enterobacter;uncultured_bacterium	95.63	252	11	0	2	253	778	527	5e-114	412
denovo1057	HM558240.1.1372_Bacteria;Proteobacteria;Gammaproteobacteria;Enterobacteriales;Enterobacteriaceae;Tatumella;uncultured_bacterium	96.84	253	8	0	1	253	756	504	9e-122	438
denovo1058	JN175342.1.1527_Bacteria;Proteobacteria;Gammaproteobacteria;Enterobacteriales;Enterobacteriaceae;Tatumella;Tatumella_punctata	92.89	253	18	0	1	253	777	525	7e-98	359
denovo1059	JN175342.1.1527_Bacteria;Proteobacteria;Gammaproteobacteria;Enterobacteriales;Enterobacteriaceae;Tatumella;Tatumella_punctata	94.86	253	13	0	1	253	777	525	8e-110	398
denovo106	JN175342.1.1527_Bacteria;Proteobacteria;Gammaproteobacteria;Enterobacteriales;Enterobacteriaceae;Tatumella;Tatumella_punctata	96.05	253	10	0	1	253	777	525	5e-117	422
denovo1060	AB250556.1.1385_Bacteria;Deferribacteres;Deferribacteres;Deferribacterales;Family_Incertae_Sedis;Caldithrix;uncultured_bacterium	94.72	246	12	1	1	245	654	409	3e-103	377
denovo1061	EF509905.1.1477_Bacteria;Proteobacteria;Gammaproteobacteria;Enterobacteriales;Enterobacteriaceae;Klebsiella;uncultured_bacterium	94.00	250	15	0	4	253	755	506	3e-103	377
denovo1062	JN613470.1.1451_Bacteria;Proteobacteria;Gammaproteobacteria;Enterobacteriales;Enterobacteriaceae;Enterobacter;Leclercia_sp._O-NR2	94.40	250	14	0	4	253	744	495	1e-105	385
denovo1063	JF706534.1.1396_Bacteria;Proteobacteria;Gammaproteobacteria;Enterobacteriales;Enterobacteriaceae;Erwinia;Erwinia_rhapontici	96.44	253	9	0	1	253	736	484	2e-119	430
denovo1064	JF706534.1.1396_Bacteria;Proteobacteria;Gammaproteobacteria;Enterobacteriales;Enterobacteriaceae;Erwinia;Erwinia_rhapontici	96.84	253	8	0	1	253	736	484	9e-122	438
denovo1065	JN175342.1.1527_Bacteria;Proteobacteria;Gammaproteobacteria;Enterobacteriales;Enterobacteriaceae;Tatumella;Tatumella_punctata	95.26	253	12	0	1	253	777	525	3e-112	406
denovo1066	JN175342.1.1527_Bacteria;Proteobacteria;Gammaproteobacteria;Enterobacteriales;Enterobacteriaceae;Tatumella;Tatumella_punctata	95.26	253	12	0	1	253	777	525	3e-112	406
denovo1067	JN175342.1.1527_Bacteria;Proteobacteria;Gammaproteobacteria;Enterobacteriales;Enterobacteriaceae;Tatumella;Tatumella_punctata	95.60	250	11	0	4	253	774	525	8e-113	408
denovo1068	EU491316.1.1477_Bacteria;Proteobacteria;Deltaproteobacteria;SAR324_clade(Marine_group_B);uncultured_bacterium	92.28	246	19	0	8	253	741	496	6e-92	339
denovo1069	JN175342.1.1527_Bacteria;Proteobacteria;Gammaproteobacteria;Enterobacteriales;Enterobacteriaceae;Tatumella;Tatumella_punctata	96.44	253	9	0	1	253	777	525	2e-119	430
denovo107	JN175342.1.1527_Bacteria;Proteobacteria;Gammaproteobacteria;Enterobacteriales;Enterobacteriaceae;Tatumella;Tatumella_punctata	96.44	253	9	0	1	253	777	525	2e-119	430
denovo1070	JN194132.1.1320_Bacteria;Proteobacteria;Gammaproteobacteria;Enterobacteriales;Enterobacteriaceae;Pantoea;bacterium_MPB_JP_b	96.84	253	8	0	1	253	668	416	9e-122	438
denovo1071	JN977206.1.1534_Bacteria;Proteobacteria;Deltaproteobacteria;Desulfobacterales;Desulfobulbaceae;uncultured;uncultured_bacterium	94.33	194	11	0	1	194	778	585	2e-79	297
denovo1072	DQ011254.1.1445_Bacteria;Proteobacteria;Gammaproteobacteria;Enterobacteriales;Enterobacteriaceae;Enterobacter;uncultured_bacterium	92.49	253	19	0	1	253	741	489	2e-95	351
denovo1073	JN194132.1.1320_Bacteria;Proteobacteria;Gammaproteobacteria;Enterobacteriales;Enterobacteriaceae;Pantoea;bacterium_MPB_JP_b	94.07	253	15	0	1	253	668	416	5e-105	383
denovo1074	JF111125.1.1367_Bacteria;Proteobacteria;Betaproteobacteria;Neisseriales;Neisseriaceae;uncultured;uncultured_bacterium	100.00	253	0	0	1	253	763	511	7e-141	502
denovo1075	JN175342.1.1527_Bacteria;Proteobacteria;Gammaproteobacteria;Enterobacteriales;Enterobacteriaceae;Tatumella;Tatumella_punctata	96.84	253	8	0	1	253	777	525	9e-122	438
denovo1076	HM558240.1.1372_Bacteria;Proteobacteria;Gammaproteobacteria;Enterobacteriales;Enterobacteriaceae;Tatumella;uncultured_bacterium	96.84	253	8	0	1	253	756	504	9e-122	438
denovo1077	JN175342.1.1527_Bacteria;Proteobacteria;Gammaproteobacteria;Enterobacteriales;Enterobacteriaceae;Tatumella;Tatumella_punctata	96.00	250	10	0	4	253	774	525	3e-115	416
denovo1078	JN990099.1.1503_Bacteria;Proteobacteria;Gammaproteobacteria;Enterobacteriales;Enterobacteriaceae;Enterobacter;uncultured_bacterium	94.47	253	14	0	1	253	779	527	2e-107	391
denovo1079	Z96078.1.1495_Bacteria;Proteobacteria;Gammaproteobacteria;Enterobacteriales;Enterobacteriaceae;Enterobacter;Enterobacter_cancerogenus	95.26	253	12	0	1	253	757	505	3e-100	367
denovo108	JN175342.1.1527_Bacteria;Proteobacteria;Gammaproteobacteria;Enterobacteriales;Enterobacteriaceae;Tatumella;Tatumella_punctata	94.47	253	14	0	1	253	777	525	2e-107	391
denovo1080	AB015253.1.1499_Bacteria;Proteobacteria;Gammaproteobacteria;Order_Incertae_Sedis;Family_Incertae_Sedis;Thiohalophilus;uncultured_gamma_proteobacterium	94.86	253	13	0	1	253	775	523	8e-110	398
denovo1081	JN175342.1.1527_Bacteria;Proteobacteria;Gammaproteobacteria;Enterobacteriales;Enterobacteriaceae;Tatumella;Tatumella_punctata	96.05	253	10	0	1	253	777	525	5e-117	422
denovo1082	HM558240.1.1372_Bacteria;Proteobacteria;Gammaproteobacteria;Enterobacteriales;Enterobacteriaceae;Tatumella;uncultured_bacterium	96.84	253	8	0	1	253	756	504	9e-122	438
denovo1083	X80775.1.1448_Bacteria;Proteobacteria;Alphaproteobacteria;Rhodospirillales;Acetobacteraceae;Gluconobacter;Gluconobacter_cerinus	96.84	253	8	0	1	253	712	460	9e-122	438
denovo1084	JN990099.1.1503_Bacteria;Proteobacteria;Gammaproteobacteria;Enterobacteriales;Enterobacteriaceae;Enterobacter;uncultured_bacterium	96.05	253	10	0	1	253	779	527	5e-117	422
denovo1085	JQ318961.1.1364_Bacteria;Cyanobacteria;Chloroplast;uncultured_cyanobacterium	96.88	192	6	0	1	192	682	491	3e-90	333
denovo1086	JN175342.1.1527_Bacteria;Proteobacteria;Gammaproteobacteria;Enterobacteriales;Enterobacteriaceae;Tatumella;Tatumella_punctata	94.86	253	13	0	1	253	777	525	8e-110	398
denovo1087	X71863.1.1479_Bacteria;Proteobacteria;Alphaproteobacteria;Rhodospirillales;Acetobacteraceae;Acetobacter;Acetobacter_pasteurianus	96.44	253	9	0	1	253	723	471	2e-119	430
denovo1088	JN175342.1.1527_Bacteria;Proteobacteria;Gammaproteobacteria;Enterobacteriales;Enterobacteriaceae;Tatumella;Tatumella_punctata	95.26	253	12	0	1	253	777	525	3e-112	406
denovo1089	JN175342.1.1527_Bacteria;Proteobacteria;Gammaproteobacteria;Enterobacteriales;Enterobacteriaceae;Tatumella;Tatumella_punctata	95.26	253	12	0	1	253	777	525	3e-112	406
denovo109	JN175342.1.1527_Bacteria;Proteobacteria;Gammaproteobacteria;Enterobacteriales;Enterobacteriaceae;Tatumella;Tatumella_punctata	97.18	248	7	0	6	253	772	525	4e-121	436
denovo1090	JN194132.1.1320_Bacteria;Proteobacteria;Gammaproteobacteria;Enterobacteriales;Enterobacteriaceae;Pantoea;bacterium_MPB_JP_b	94.47	253	14	0	1	253	668	416	2e-107	391
denovo1091	JN977254.1.1536_Bacteria;Proteobacteria;Gammaproteobacteria;Order_Incertae_Sedis;Family_Incertae_Sedis;Thiohalophilus;uncultured_bacterium	97.23	253	7	0	1	253	778	526	4e-124	446
denovo1092	JN175342.1.1527_Bacteria;Proteobacteria;Gammaproteobacteria;Enterobacteriales;Enterobacteriaceae;Tatumella;Tatumella_punctata	96.44	253	9	0	1	253	777	525	2e-119	430
denovo1093	JN049601.1.1503_Bacteria;Proteobacteria;Gammaproteobacteria;Xanthomonadales;Xanthomonadaceae;Stenotrophomonas;Klebsiella_sp._Y6	95.26	253	12	0	1	253	776	524	3e-112	406
denovo1094	JN175342.1.1527_Bacteria;Proteobacteria;Gammaproteobacteria;Enterobacteriales;Enterobacteriaceae;Tatumella;Tatumella_punctata	96.44	253	9	0	1	253	777	525	2e-119	430
denovo1095	JN613470.1.1451_Bacteria;Proteobacteria;Gammaproteobacteria;Enterobacteriales;Enterobacteriaceae;Enterobacter;Leclercia_sp._O-NR2	94.86	253	13	0	1	253	747	495	8e-110	398
denovo1096	JN613470.1.1451_Bacteria;Proteobacteria;Gammaproteobacteria;Enterobacteriales;Enterobacteriaceae;Enterobacter;Leclercia_sp._O-NR2	93.20	250	17	0	4	253	744	495	2e-98	361
denovo1097	X80775.1.1448_Bacteria;Proteobacteria;Alphaproteobacteria;Rhodospirillales;Acetobacteraceae;Gluconobacter;Gluconobacter_cerinus	96.84	253	8	0	1	253	712	460	9e-122	438
denovo1098	HQ916530.1.1405_Bacteria;Proteobacteria;Gammaproteobacteria;Order_Incertae_Sedis;Family_Incertae_Sedis;Thiohalophilus;uncultured_bacterium	93.47	245	16	0	1	245	728	484	6e-98	359
denovo1099	JF706534.1.1396_Bacteria;Proteobacteria;Gammaproteobacteria;Enterobacteriales;Enterobacteriaceae;Erwinia;Erwinia_rhapontici	96.84	253	8	0	1	253	736	484	9e-122	438
denovo11	JN175342.1.1527_Bacteria;Proteobacteria;Gammaproteobacteria;Enterobacteriales;Enterobacteriaceae;Tatumella;Tatumella_punctata	95.65	253	11	0	1	253	777	525	1e-114	414
denovo110	JN175342.1.1527_Bacteria;Proteobacteria;Gammaproteobacteria;Enterobacteriales;Enterobacteriaceae;Tatumella;Tatumella_punctata	96.05	253	10	0	1	253	777	525	5e-117	422
denovo1100	HQ787611.1.1463_Bacteria;Proteobacteria;Gammaproteobacteria;Enterobacteriales;Enterobacteriaceae;Enterobacter;uncultured_organism	97.23	253	7	0	1	253	755	503	4e-124	446
denovo1101	JF706534.1.1396_Bacteria;Proteobacteria;Gammaproteobacteria;Enterobacteriales;Enterobacteriaceae;Erwinia;Erwinia_rhapontici	94.86	253	13	0	1	253	736	484	8e-110	398
denovo1102	JN233062.1.1467_Bacteria;Proteobacteria;Gammaproteobacteria;Alteromonadales;Psychromonadaceae;Psychromonas;uncultured_Alteromonadales_bacterium	99.60	253	1	0	1	253	759	507	2e-138	494
denovo1103	JN524055.1.1498_Bacteria;Proteobacteria;Deltaproteobacteria;Sh765B-TzT-29;uncultured_organism	96.44	253	9	0	1	253	783	531	2e-119	430
denovo1104	JN175342.1.1527_Bacteria;Proteobacteria;Gammaproteobacteria;Enterobacteriales;Enterobacteriaceae;Tatumella;Tatumella_punctata	96.84	253	8	0	1	253	777	525	9e-122	438
denovo1105	FJ516897.1.1501_Bacteria;Proteobacteria;Deltaproteobacteria;Myxococcales;Nannocystineae;uncultured;uncultured_delta_proteobacterium	96.06	254	9	1	1	253	773	520	3e-115	416
denovo1106	JN175342.1.1527_Bacteria;Proteobacteria;Gammaproteobacteria;Enterobacteriales;Enterobacteriaceae;Tatumella;Tatumella_punctata	95.65	253	11	0	1	253	777	525	1e-114	414
denovo1107	JN175342.1.1527_Bacteria;Proteobacteria;Gammaproteobacteria;Enterobacteriales;Enterobacteriaceae;Tatumella;Tatumella_punctata	95.65	253	11	0	1	253	777	525	1e-114	414
denovo1108	JN175342.1.1527_Bacteria;Proteobacteria;Gammaproteobacteria;Enterobacteriales;Enterobacteriaceae;Tatumella;Tatumella_punctata	94.86	253	13	0	1	253	777	525	8e-110	398
denovo1109	JN175342.1.1527_Bacteria;Proteobacteria;Gammaproteobacteria;Enterobacteriales;Enterobacteriaceae;Tatumella;Tatumella_punctata	95.65	253	11	0	1	253	777	525	1e-102	375
denovo111	JN977381.1.1552_Bacteria;Proteobacteria;Deltaproteobacteria;Desulfobacterales;Desulfobulbaceae;uncultured;uncultured_bacterium	98.42	253	4	0	1	253	792	540	3e-131	470
denovo1110	JF706534.1.1396_Bacteria;Proteobacteria;Gammaproteobacteria;Enterobacteriales;Enterobacteriaceae;Erwinia;Erwinia_rhapontici	95.65	253	11	0	1	253	736	484	1e-114	414
denovo1111	JN175342.1.1527_Bacteria;Proteobacteria;Gammaproteobacteria;Enterobacteriales;Enterobacteriaceae;Tatumella;Tatumella_punctata	96.44	253	9	0	1	253	777	525	2e-107	391
denovo1112	EU491279.1.1512_Bacteria;Planctomycetes;OM190;uncultured_bacterium	95.65	253	11	0	1	253	775	523	1e-114	414
denovo1113	JN175342.1.1527_Bacteria;Proteobacteria;Gammaproteobacteria;Enterobacteriales;Enterobacteriaceae;Tatumella;Tatumella_punctata	96.44	253	9	0	1	253	777	525	2e-119	430
denovo1114	Z96078.1.1495_Bacteria;Proteobacteria;Gammaproteobacteria;Enterobacteriales;Enterobacteriaceae;Enterobacter;Enterobacter_cancerogenus	95.65	253	11	0	1	253	757	505	1e-102	375
denovo1115	JN546222.1.1357_Bacteria;Proteobacteria;Betaproteobacteria;Burkholderiales;Oxalobacteraceae;Herbaspirillum;Herbaspirillum_sp._MMD15	94.47	253	14	0	1	253	706	454	2e-107	391
denovo1116	HM558240.1.1372_Bacteria;Proteobacteria;Gammaproteobacteria;Enterobacteriales;Enterobacteriaceae;Tatumella;uncultured_bacterium	95.98	249	10	0	5	253	752	504	1e-114	414
denovo1117	FJ203616.1.1459_Bacteria;Planctomycetes;Planctomycetacia;Planctomycetales;Planctomycetaceae;Blastopirellula;uncultured_bacterium	98.02	253	5	0	1	253	745	493	6e-129	462
denovo1118	JN175342.1.1527_Bacteria;Proteobacteria;Gammaproteobacteria;Enterobacteriales;Enterobacteriaceae;Tatumella;Tatumella_punctata	91.30	253	22	0	1	253	777	525	2e-88	327
denovo1119	JN990099.1.1503_Bacteria;Proteobacteria;Gammaproteobacteria;Enterobacteriales;Enterobacteriaceae;Enterobacter;uncultured_bacterium	95.60	250	11	0	4	253	776	527	8e-113	408
denovo112	JN175342.1.1527_Bacteria;Proteobacteria;Gammaproteobacteria;Enterobacteriales;Enterobacteriaceae;Tatumella;Tatumella_punctata	96.40	250	9	0	4	253	774	525	1e-117	424
denovo1120	HQ191058.1.1498_Bacteria;Proteobacteria;Gammaproteobacteria;BD7-8_marine_group;uncultured_sediment_bacterium	94.80	250	13	0	4	253	771	522	5e-108	392
denovo1121	JN175342.1.1527_Bacteria;Proteobacteria;Gammaproteobacteria;Enterobacteriales;Enterobacteriaceae;Tatumella;Tatumella_punctata	96.05	253	10	0	1	253	777	525	5e-117	422
denovo1122	JN613470.1.1451_Bacteria;Proteobacteria;Gammaproteobacteria;Enterobacteriales;Enterobacteriaceae;Enterobacter;Leclercia_sp._O-NR2	98.02	253	5	0	1	253	747	495	6e-129	462
denovo1123	JN175342.1.1527_Bacteria;Proteobacteria;Gammaproteobacteria;Enterobacteriales;Enterobacteriaceae;Tatumella;Tatumella_punctata	96.44	253	9	0	1	253	777	525	2e-119	430
denovo1124	JN175342.1.1527_Bacteria;Proteobacteria;Gammaproteobacteria;Enterobacteriales;Enterobacteriaceae;Tatumella;Tatumella_punctata	95.65	253	11	0	1	253	777	525	1e-114	414
denovo1125	JN175342.1.1527_Bacteria;Proteobacteria;Gammaproteobacteria;Enterobacteriales;Enterobacteriaceae;Tatumella;Tatumella_punctata	95.65	253	11	0	1	253	777	525	1e-114	414
denovo1126	GU230356.1.1496_Bacteria;Proteobacteria;Gammaproteobacteria;Run-SP154;uncultured_gamma_proteobacterium	89.60	250	26	0	4	253	771	522	5e-77	289
denovo1127	FJ404760.1.1489_Bacteria;Proteobacteria;Gammaproteobacteria;Enterobacteriales;Enterobacteriaceae;Enterobacter;Mangrovibacter_sp._WG-1	95.65	253	11	0	1	253	757	505	1e-114	414
denovo1128	JN194132.1.1320_Bacteria;Proteobacteria;Gammaproteobacteria;Enterobacteriales;Enterobacteriaceae;Pantoea;bacterium_MPB_JP_b	90.12	253	25	0	1	253	668	416	3e-81	303
denovo1129	JN175342.1.1527_Bacteria;Proteobacteria;Gammaproteobacteria;Enterobacteriales;Enterobacteriaceae;Tatumella;Tatumella_punctata	96.44	253	9	0	1	253	777	525	2e-107	391
denovo113	EU394547.1.1451_Bacteria;Proteobacteria;Alphaproteobacteria;Rhodospirillales;Rhodospirillaceae;AEGEAN-169_marine_group;uncultured_alpha_proteobacterium	99.59	243	1	0	1	243	727	485	2e-132	474
denovo1130	JN175342.1.1527_Bacteria;Proteobacteria;Gammaproteobacteria;Enterobacteriales;Enterobacteriaceae;Tatumella;Tatumella_punctata	96.05	253	10	0	1	253	777	525	5e-117	422
denovo1131	AB468957.1.1487_Bacteria;Proteobacteria;Gammaproteobacteria;Order_Incertae_Sedis;Family_Incertae_Sedis;Thioprofundum;Thioprofundum_lithotrophica	95.65	253	11	0	1	253	773	521	1e-114	414
denovo1132	AM882643.1.1525_Bacteria;Proteobacteria;Deltaproteobacteria;Desulfobacterales;Desulfobacteraceae;uncultured;uncultured_delta_proteobacterium	96.05	253	10	0	1	253	798	546	5e-117	422
denovo1133	U26418.1.1456_Bacteria;Proteobacteria;Gammaproteobacteria;Pseudomonadales;Pseudomonadaceae;Pseudomonas;Pseudomonas_balearica	98.02	253	5	0	1	253	750	498	6e-129	462
denovo1134	FJ497598.1.1469_Bacteria;Proteobacteria;Gammaproteobacteria;Order_Incertae_Sedis;Family_Incertae_Sedis;Thiohalophilus;uncultured_gamma_proteobacterium	93.68	253	16	0	1	253	760	508	1e-102	375
denovo1135	JN194132.1.1320_Bacteria;Proteobacteria;Gammaproteobacteria;Enterobacteriales;Enterobacteriaceae;Pantoea;bacterium_MPB_JP_b	94.07	253	15	0	1	253	668	416	5e-105	383
denovo1136	JF793952.1.1353_Bacteria;Proteobacteria;Alphaproteobacteria;Rhodospirillales;Acetobacteraceae;Acetobacter;Acetobacter_cerevisiae	100.00	253	0	0	1	253	647	395	7e-141	502
denovo1137	JN175342.1.1527_Bacteria;Proteobacteria;Gammaproteobacteria;Enterobacteriales;Enterobacteriaceae;Tatumella;Tatumella_punctata	96.84	253	8	0	1	253	777	525	9e-122	438
denovo1138	X80775.1.1448_Bacteria;Proteobacteria;Alphaproteobacteria;Rhodospirillales;Acetobacteraceae;Gluconobacter;Gluconobacter_cerinus	90.00	240	24	0	4	243	709	470	8e-76	285
denovo1139	JN613470.1.1451_Bacteria;Proteobacteria;Gammaproteobacteria;Enterobacteriales;Enterobacteriaceae;Enterobacter;Leclercia_sp._O-NR2	94.07	253	15	0	1	253	747	495	5e-105	383
denovo114	EU016845.1.1492_Bacteria;Cyanobacteria;Chloroplast;Cycas_micronesica	97.19	249	7	0	1	249	734	486	9e-122	438
denovo1140	JN194132.1.1320_Bacteria;Proteobacteria;Gammaproteobacteria;Enterobacteriales;Enterobacteriaceae;Pantoea;bacterium_MPB_JP_b	97.23	253	7	0	1	253	668	416	4e-124	446
denovo1141	AB278144.1.1458_Bacteria;Proteobacteria;Gammaproteobacteria;Chromatiales;Granulosicoccaceae;Granulosicoccus;uncultured_bacterium	95.26	253	12	0	1	253	733	481	3e-112	406
denovo1142	JN175342.1.1527_Bacteria;Proteobacteria;Gammaproteobacteria;Enterobacteriales;Enterobacteriaceae;Tatumella;Tatumella_punctata	93.88	245	15	0	1	245	777	533	3e-100	367
denovo1143	JN175342.1.1527_Bacteria;Proteobacteria;Gammaproteobacteria;Enterobacteriales;Enterobacteriaceae;Tatumella;Tatumella_punctata	96.05	253	10	0	1	253	777	525	5e-117	422
denovo1144	HQ178881.1.1487_Bacteria;Proteobacteria;Deltaproteobacteria;Desulfobacterales;Desulfobacteraceae;Desulfobacterium;uncultured_bacterium	92.89	253	18	0	1	253	776	524	7e-98	359
denovo1145	HM461126.1.1463_Bacteria;Proteobacteria;Gammaproteobacteria;Enterobacteriales;Enterobacteriaceae;Enterobacter;Enterobacter_sp._enrichment_culture_clone_HSL3	93.68	253	16	0	1	253	744	492	2e-91	337
denovo1146	JN175342.1.1527_Bacteria;Proteobacteria;Gammaproteobacteria;Enterobacteriales;Enterobacteriaceae;Tatumella;Tatumella_punctata	94.07	253	15	0	1	253	777	525	5e-105	383
denovo1147	GQ261812.1.1404_Bacteria;Proteobacteria;Epsilonproteobacteria;Campylobacterales;Helicobacteraceae;Sulfurimonas;uncultured_epsilon_proteobacterium	94.47	253	14	0	1	253	748	496	2e-107	391
denovo1148	DQ234241.1.1543_Bacteria;Proteobacteria;Gammaproteobacteria;Chromatiales;Ectothiorhodospiraceae;Thioalkalispira;uncultured_gamma_proteobacterium	96.84	253	8	0	1	253	777	525	9e-122	438
denovo1149	HM461126.1.1463_Bacteria;Proteobacteria;Gammaproteobacteria;Enterobacteriales;Enterobacteriaceae;Enterobacter;Enterobacter_sp._enrichment_culture_clone_HSL3	95.65	253	11	0	1	253	744	492	3e-103	377
denovo115	JQ287029.1.1477_Bacteria;Proteobacteria;Epsilonproteobacteria;Campylobacterales;Helicobacteraceae;Sulfurimonas;uncultured_bacterium	94.07	253	15	0	1	253	750	498	5e-105	383
denovo1150	JN175342.1.1527_Bacteria;Proteobacteria;Gammaproteobacteria;Enterobacteriales;Enterobacteriaceae;Tatumella;Tatumella_punctata	96.83	252	8	0	1	252	777	526	4e-121	436
denovo1151	JN175342.1.1527_Bacteria;Proteobacteria;Gammaproteobacteria;Enterobacteriales;Enterobacteriaceae;Tatumella;Tatumella_punctata	95.26	253	12	0	1	253	777	525	3e-112	406
denovo1152	JN194132.1.1320_Bacteria;Proteobacteria;Gammaproteobacteria;Enterobacteriales;Enterobacteriaceae;Pantoea;bacterium_MPB_JP_b	94.47	253	14	0	1	253	668	416	2e-107	391
denovo1153	HQ671966.1.1464_Bacteria;Proteobacteria;Deltaproteobacteria;Sh765B-TzT-29;uncultured_bacterium	100.00	253	0	0	1	253	748	496	7e-141	502
denovo1154	FJ535253.1.1337_Bacteria;Proteobacteria;Epsilonproteobacteria;Campylobacterales;Helicobacteraceae;Sulfurimonas;uncultured_bacterium	91.30	253	22	0	1	253	731	479	3e-78	293
denovo1155	DQ394953.1.1507_Bacteria;Proteobacteria;Gammaproteobacteria;Order_Incertae_Sedis;Family_Incertae_Sedis;Sedimenticola;uncultured_gamma_proteobacterium	96.05	253	10	0	1	253	778	526	5e-117	422
denovo1156	JF706534.1.1396_Bacteria;Proteobacteria;Gammaproteobacteria;Enterobacteriales;Enterobacteriaceae;Erwinia;Erwinia_rhapontici	96.05	253	10	0	1	253	736	484	5e-117	422
denovo1157	JN990099.1.1503_Bacteria;Proteobacteria;Gammaproteobacteria;Enterobacteriales;Enterobacteriaceae;Enterobacter;uncultured_bacterium	95.65	253	11	0	1	253	779	527	1e-114	414
denovo1158	HQ840789.3935.6332_Bacteria;Proteobacteria;Alphaproteobacteria;Rickettsiales;mitochondria;Phaeodactylum_tricornutum	85.14	249	35	2	5	253	742	496	2e-45	184
denovo1159	JN175342.1.1527_Bacteria;Proteobacteria;Gammaproteobacteria;Enterobacteriales;Enterobacteriaceae;Tatumella;Tatumella_punctata	96.44	253	9	0	1	253	777	525	2e-119	430
denovo116	EU491111.1.1503_Bacteria;Proteobacteria;Gammaproteobacteria;BD7-8_marine_group;uncultured_bacterium	96.79	249	8	0	4	252	773	525	2e-119	430
denovo1160	JN194132.1.1320_Bacteria;Proteobacteria;Gammaproteobacteria;Enterobacteriales;Enterobacteriaceae;Pantoea;bacterium_MPB_JP_b	96.84	253	8	0	1	253	668	416	9e-122	438
denovo1161	JN175342.1.1527_Bacteria;Proteobacteria;Gammaproteobacteria;Enterobacteriales;Enterobacteriaceae;Tatumella;Tatumella_punctata	95.65	253	11	0	1	253	777	525	1e-114	414
denovo1162	DQ068760.1.1462_Bacteria;Proteobacteria;Gammaproteobacteria;Enterobacteriales;Enterobacteriaceae;Trabulsiella;Salmonella_sp._Co9936	97.23	253	7	0	1	253	743	491	4e-124	446
denovo1163	HM556852.1.1374_Bacteria;Proteobacteria;Gammaproteobacteria;Enterobacteriales;Enterobacteriaceae;Tatumella;uncultured_bacterium	96.84	253	8	0	1	253	758	506	9e-122	438
denovo1164	JF706534.1.1396_Bacteria;Proteobacteria;Gammaproteobacteria;Enterobacteriales;Enterobacteriaceae;Erwinia;Erwinia_rhapontici	97.23	253	7	0	1	253	736	484	4e-124	446
denovo1165	JQ318909.1.1370_Bacteria;Proteobacteria;Gammaproteobacteria;Enterobacteriales;Enterobacteriaceae;Erwinia;uncultured_Erwinia_sp.	96.34	246	9	0	8	253	687	442	3e-115	416
denovo1166	JN175342.1.1527_Bacteria;Proteobacteria;Gammaproteobacteria;Enterobacteriales;Enterobacteriaceae;Tatumella;Tatumella_punctata	96.44	253	9	0	1	253	777	525	2e-119	430
denovo1167	EU134679.1.1366_Bacteria;Firmicutes;Clostridia;Clostridiales;Family_XVIII_Incertae_Sedis;Symbiobacterium;uncultured_bacterium	94.47	253	14	0	1	253	747	495	2e-107	391
denovo1168	X80775.1.1448_Bacteria;Proteobacteria;Alphaproteobacteria;Rhodospirillales;Acetobacteraceae;Gluconobacter;Gluconobacter_cerinus	95.26	253	12	0	1	253	712	460	3e-112	406
denovo1169	HQ787611.1.1463_Bacteria;Proteobacteria;Gammaproteobacteria;Enterobacteriales;Enterobacteriaceae;Enterobacter;uncultured_organism	96.05	253	10	0	1	253	755	503	5e-117	422
denovo117	GU451635.1.1247_Bacteria;Bacteroidetes;Sphingobacteriia;Sphingobacteriales;Saprospiraceae;Lewinella;uncultured_bacterium	98.15	216	4	0	1	216	641	426	3e-109	396
denovo1170	JN613470.1.1451_Bacteria;Proteobacteria;Gammaproteobacteria;Enterobacteriales;Enterobacteriaceae;Enterobacter;Leclercia_sp._O-NR2	97.23	253	7	0	1	253	747	495	4e-124	446
denovo1171	JN529047.1.1435_Bacteria;Bacteroidetes;BD2-2;uncultured_organism	98.02	253	5	0	1	253	756	504	6e-129	462
denovo1172	JN175342.1.1527_Bacteria;Proteobacteria;Gammaproteobacteria;Enterobacteriales;Enterobacteriaceae;Tatumella;Tatumella_punctata	96.84	253	8	0	1	253	777	525	9e-122	438
denovo1173	AM882620.1.1522_Bacteria;Proteobacteria;Deltaproteobacteria;Desulfobacterales;Desulfobacteraceae;SEEP-SRB1;uncultured_delta_proteobacterium	94.47	253	14	0	1	253	796	544	2e-107	391
denovo1174	JN175342.1.1527_Bacteria;Proteobacteria;Gammaproteobacteria;Enterobacteriales;Enterobacteriaceae;Tatumella;Tatumella_punctata	96.44	253	9	0	1	253	777	525	2e-119	430
denovo1175	JN194132.1.1320_Bacteria;Proteobacteria;Gammaproteobacteria;Enterobacteriales;Enterobacteriaceae;Pantoea;bacterium_MPB_JP_b	92.49	253	19	0	1	253	668	416	2e-95	351
denovo1176	JN175342.1.1527_Bacteria;Proteobacteria;Gammaproteobacteria;Enterobacteriales;Enterobacteriaceae;Tatumella;Tatumella_punctata	96.44	253	9	0	1	253	777	525	2e-119	430
denovo1177	EF604413.1.1489_Bacteria;Proteobacteria;Gammaproteobacteria;Enterobacteriales;Enterobacteriaceae;Salmonella;uncultured_bacterium	95.65	253	11	0	1	253	768	516	1e-114	414
denovo1178	X80775.1.1448_Bacteria;Proteobacteria;Alphaproteobacteria;Rhodospirillales;Acetobacteraceae;Gluconobacter;Gluconobacter_cerinus	93.68	253	16	0	1	253	712	460	1e-102	375
denovo1179	FJ535299.1.1362_Bacteria;Proteobacteria;Gammaproteobacteria;BD7-8_marine_group;uncultured_bacterium	96.05	253	10	0	1	253	756	504	5e-117	422
denovo118	GQ356951.1.1491_Bacteria;Bacteroidetes;Bacteroidia;Bacteroidales;Marinilabiaceae;uncultured;uncultured_bacterium	93.68	253	16	0	1	253	779	527	1e-102	375
denovo1180	FJ868805.1.1515_Bacteria;Proteobacteria;Gammaproteobacteria;Enterobacteriales;Enterobacteriaceae;Enterobacter;Enterobacter_sp._BSRA1	95.65	253	11	0	1	253	779	527	1e-114	414
denovo1181	EU016845.1.1492_Bacteria;Cyanobacteria;Chloroplast;Cycas_micronesica	97.63	253	6	0	1	253	734	482	2e-126	454
denovo1182	JN175342.1.1527_Bacteria;Proteobacteria;Gammaproteobacteria;Enterobacteriales;Enterobacteriaceae;Tatumella;Tatumella_punctata	95.26	253	12	0	1	253	777	525	3e-112	406
denovo1183	HQ908724.1.1449_Bacteria;Proteobacteria;Gammaproteobacteria;Order_Incertae_Sedis;Family_Incertae_Sedis;Marinicella;Marinicella_litoralis	94.31	246	14	0	8	253	747	502	3e-103	377
denovo1184	JN175342.1.1527_Bacteria;Proteobacteria;Gammaproteobacteria;Enterobacteriales;Enterobacteriaceae;Tatumella;Tatumella_punctata	96.05	253	10	0	1	253	777	525	5e-117	422
denovo1185	JN522187.1.1483_Bacteria;Proteobacteria;Deltaproteobacteria;Desulfobacterales;Desulfobacteraceae;uncultured;uncultured_organism	92.09	253	20	0	1	253	780	528	4e-93	343
denovo1186	JN175342.1.1527_Bacteria;Proteobacteria;Gammaproteobacteria;Enterobacteriales;Enterobacteriaceae;Tatumella;Tatumella_punctata	94.86	253	13	0	1	253	777	525	8e-110	398
denovo1187	JN175342.1.1527_Bacteria;Proteobacteria;Gammaproteobacteria;Enterobacteriales;Enterobacteriaceae;Tatumella;Tatumella_punctata	96.44	253	9	0	1	253	777	525	2e-119	430
denovo1188	JF344548.1.1461_Bacteria;Proteobacteria;Gammaproteobacteria;Chromatiales;Ectothiorhodospiraceae;Acidiferrobacter;uncultured_gamma_proteobacterium	96.39	249	9	0	1	249	740	492	5e-117	422
denovo1189	JF706534.1.1396_Bacteria;Proteobacteria;Gammaproteobacteria;Enterobacteriales;Enterobacteriaceae;Erwinia;Erwinia_rhapontici	97.60	250	6	0	4	253	733	484	9e-125	448
denovo119	JN194132.1.1320_Bacteria;Proteobacteria;Gammaproteobacteria;Enterobacteriales;Enterobacteriaceae;Pantoea;bacterium_MPB_JP_b	96.05	253	10	0	1	253	668	416	5e-117	422
denovo1190	JN175342.1.1527_Bacteria;Proteobacteria;Gammaproteobacteria;Enterobacteriales;Enterobacteriaceae;Tatumella;Tatumella_punctata	96.84	253	8	0	1	253	777	525	9e-122	438
denovo1191	FJ203277.1.1418_Bacteria;Planctomycetes;Planctomycetacia;Planctomycetales;Planctomycetaceae;Planctomyces;uncultured_bacterium	98.81	252	3	0	1	252	758	507	4e-133	476
denovo1192	JN175342.1.1527_Bacteria;Proteobacteria;Gammaproteobacteria;Enterobacteriales;Enterobacteriaceae;Tatumella;Tatumella_punctata	96.44	253	9	0	1	253	777	525	2e-119	430
denovo1193	X80775.1.1448_Bacteria;Proteobacteria;Alphaproteobacteria;Rhodospirillales;Acetobacteraceae;Gluconobacter;Gluconobacter_cerinus	95.93	221	9	0	1	221	712	492	2e-100	367
denovo1194	JN793873.1.1507_Bacteria;Proteobacteria;Gammaproteobacteria;Enterobacteriales;Enterobacteriaceae;Tatumella;uncultured_Enterobacteriaceae_bacterium	95.65	253	11	0	1	253	780	528	1e-114	414
denovo1195	JF690979.1.1419_Bacteria;Proteobacteria;Gammaproteobacteria;Enterobacteriales;Enterobacteriaceae;Enterobacter;Enterobacter_ludwigii	96.84	253	8	0	1	253	738	486	9e-122	438
denovo1196	JN387463.1.1416_Bacteria;Fibrobacteres;Fibrobacteria;Fibrobacterales;TSCOR003-O20;uncultured_microorganism	93.28	253	16	1	1	253	698	447	7e-98	359
denovo1197	HQ166782.1.1220_Bacteria;Proteobacteria;Gammaproteobacteria;Thiotrichales;Piscirickettsiaceae;Methylophaga;uncultured_bacterium	93.68	253	16	0	1	253	753	501	1e-102	375
denovo1198	JN049601.1.1503_Bacteria;Proteobacteria;Gammaproteobacteria;Xanthomonadales;Xanthomonadaceae;Stenotrophomonas;Klebsiella_sp._Y6	95.26	253	12	0	1	253	776	524	3e-112	406
denovo1199	AJ536455.1.1480_Bacteria;Cyanobacteria;Chloroplast;Asterionellopsis_glacialis	99.60	253	1	0	1	253	731	479	2e-138	494
denovo12	JN175342.1.1527_Bacteria;Proteobacteria;Gammaproteobacteria;Enterobacteriales;Enterobacteriaceae;Tatumella;Tatumella_punctata	96.84	253	8	0	1	253	777	525	9e-122	438
denovo120	GU991524.1.1497_Bacteria;Bacteroidetes;Flavobacteria;Flavobacteriales;Flavobacteriaceae;uncultured;marine_bacterium_J20-17	99.60	253	1	0	1	253	763	511	2e-138	494
denovo1200	HQ203915.1.1501_Bacteria;Proteobacteria;Gammaproteobacteria;Thiotrichales;Thiotrichaceae;uncultured;uncultured_bacterium	92.09	253	20	0	1	253	777	525	4e-93	343
denovo1201	JN175342.1.1527_Bacteria;Proteobacteria;Gammaproteobacteria;Enterobacteriales;Enterobacteriaceae;Tatumella;Tatumella_punctata	96.05	253	10	0	1	253	777	525	5e-117	422
denovo1202	HM556457.1.1373_Bacteria;Proteobacteria;Gammaproteobacteria;Enterobacteriales;Enterobacteriaceae;Tatumella;uncultured_bacterium	97.63	253	6	0	1	253	758	506	2e-126	454
denovo1203	DQ372921.1.1366_Bacteria;Proteobacteria;Alphaproteobacteria;Rhizobiales;Aurantimonadaceae;Aureimonas;Aureimonas_altamirensis	100.00	253	0	0	1	253	670	418	7e-141	502
denovo1204	JQ088178.113095.114562_Bacteria;Cyanobacteria;Chloroplast;Synedra_acus	98.02	253	5	0	1	253	726	474	6e-129	462
denovo1205	JF690979.1.1419_Bacteria;Proteobacteria;Gammaproteobacteria;Enterobacteriales;Enterobacteriaceae;Enterobacter;Enterobacter_ludwigii	97.23	253	7	0	1	253	738	486	4e-124	446
denovo1206	AB597540.1.1539_Bacteria;Proteobacteria;Gammaproteobacteria;Thiotrichales;Piscirickettsiaceae;uncultured;uncultured_gamma_proteobacterium	94.86	253	13	0	1	253	784	532	8e-110	398
denovo1207	JN990099.1.1503_Bacteria;Proteobacteria;Gammaproteobacteria;Enterobacteriales;Enterobacteriaceae;Enterobacter;uncultured_bacterium	95.26	253	12	0	1	253	779	527	3e-112	406
denovo1208	HM556761.1.1322_Bacteria;Proteobacteria;Alphaproteobacteria;Rhodospirillales;Acetobacteraceae;Acetobacter;uncultured_bacterium	97.12	243	7	0	1	243	705	463	3e-118	426
denovo1209	JF915349.1.1403_Bacteria;Proteobacteria;Gammaproteobacteria;Enterobacteriales;Enterobacteriaceae;Kluyvera;Buttiauxella_sp._NW51	96.44	253	9	0	1	253	728	476	2e-119	430
denovo121	EF509905.1.1477_Bacteria;Proteobacteria;Gammaproteobacteria;Enterobacteriales;Enterobacteriaceae;Klebsiella;uncultured_bacterium	94.47	253	14	0	1	253	758	506	2e-95	351
denovo1210	GU584653.1.1400_Bacteria;Proteobacteria;Gammaproteobacteria;Legionellales;Legionellaceae;uncultured;uncultured_bacterium	93.28	253	17	0	1	253	779	527	3e-100	367
denovo1211	FJ868805.1.1515_Bacteria;Proteobacteria;Gammaproteobacteria;Enterobacteriales;Enterobacteriaceae;Enterobacter;Enterobacter_sp._BSRA1	94.47	253	14	0	1	253	779	527	2e-107	391
denovo1212	JN175342.1.1527_Bacteria;Proteobacteria;Gammaproteobacteria;Enterobacteriales;Enterobacteriaceae;Tatumella;Tatumella_punctata	96.84	253	8	0	1	253	777	525	9e-122	438
denovo1213	JF793952.1.1353_Bacteria;Proteobacteria;Alphaproteobacteria;Rhodospirillales;Acetobacteraceae;Acetobacter;Acetobacter_cerevisiae	94.86	253	13	0	1	253	647	395	8e-110	398
denovo1214	AY922189.1.1377_Bacteria;Proteobacteria;Epsilonproteobacteria;Campylobacterales;Helicobacteraceae;Sulfurimonas;uncultured_epsilon_proteobacterium	90.12	253	25	0	1	253	753	501	3e-81	303
denovo1215	FR870447.1.1508_Bacteria;Proteobacteria;Gammaproteobacteria;Enterobacteriales;Enterobacteriaceae;Pantoea;Erwinia_toletana	86.96	253	33	0	1	253	746	494	4e-62	240
denovo1216	JN175342.1.1527_Bacteria;Proteobacteria;Gammaproteobacteria;Enterobacteriales;Enterobacteriaceae;Tatumella;Tatumella_punctata	95.26	253	12	0	1	253	777	525	3e-112	406
denovo1217	JN194132.1.1320_Bacteria;Proteobacteria;Gammaproteobacteria;Enterobacteriales;Enterobacteriaceae;Pantoea;bacterium_MPB_JP_b	94.47	253	14	0	1	253	668	416	2e-107	391
denovo1218	JN175342.1.1527_Bacteria;Proteobacteria;Gammaproteobacteria;Enterobacteriales;Enterobacteriaceae;Tatumella;Tatumella_punctata	94.07	253	15	0	1	253	777	525	5e-105	383
denovo1219	JN175342.1.1527_Bacteria;Proteobacteria;Gammaproteobacteria;Enterobacteriales;Enterobacteriaceae;Tatumella;Tatumella_punctata	96.84	253	8	0	1	253	777	525	9e-122	438
denovo122	FJ712571.1.1409_Bacteria;Proteobacteria;Deltaproteobacteria;Desulfobacterales;Desulfobulbaceae;Desulfocapsa;uncultured_bacterium	93.68	253	16	0	1	253	792	540	1e-102	375
denovo1220	JN175342.1.1527_Bacteria;Proteobacteria;Gammaproteobacteria;Enterobacteriales;Enterobacteriaceae;Tatumella;Tatumella_punctata	96.05	253	10	0	1	253	777	525	5e-117	422
denovo1221	X82290.1.1476_Bacteria;Proteobacteria;Alphaproteobacteria;Rhodospirillales;Acetobacteraceae;Gluconobacter;Gluconobacter_frateurii	96.84	253	8	0	1	253	723	471	9e-122	438
denovo1222	JN175342.1.1527_Bacteria;Proteobacteria;Gammaproteobacteria;Enterobacteriales;Enterobacteriaceae;Tatumella;Tatumella_punctata	95.39	217	10	0	1	217	777	561	1e-95	351
denovo1223	U78182.1.1502_Bacteria;Proteobacteria;Gammaproteobacteria;Enterobacteriales;Enterobacteriaceae;Raoultella;Raoultella_ornithinolytica	98.17	219	4	0	1	219	777	559	4e-111	402
denovo1224	JN175342.1.1527_Bacteria;Proteobacteria;Gammaproteobacteria;Enterobacteriales;Enterobacteriaceae;Tatumella;Tatumella_punctata	95.26	253	12	0	1	253	777	525	3e-112	406
denovo1225	HM558240.1.1372_Bacteria;Proteobacteria;Gammaproteobacteria;Enterobacteriales;Enterobacteriaceae;Tatumella;uncultured_bacterium	96.80	250	8	0	4	253	753	504	6e-120	432
denovo1226	JN175342.1.1527_Bacteria;Proteobacteria;Gammaproteobacteria;Enterobacteriales;Enterobacteriaceae;Tatumella;Tatumella_punctata	96.84	253	8	0	1	253	777	525	9e-122	438
denovo1227	X94099.1.1436_Bacteria;Proteobacteria;Alphaproteobacteria;Sphingomonadales;Sphingomonadaceae;Sphingobium;Sphingomonas_sp.	99.60	253	1	0	1	253	710	458	2e-138	494
denovo1228	EF509905.1.1477_Bacteria;Proteobacteria;Gammaproteobacteria;Enterobacteriales;Enterobacteriaceae;Klebsiella;uncultured_bacterium	96.80	250	8	0	4	253	755	506	6e-120	432
denovo1229	JN175342.1.1527_Bacteria;Proteobacteria;Gammaproteobacteria;Enterobacteriales;Enterobacteriaceae;Tatumella;Tatumella_punctata	96.05	253	10	0	1	253	777	525	5e-117	422
denovo123	EU704833.1.1228_Bacteria;Proteobacteria;Alphaproteobacteria;Rhizobiales;Methylobacteriaceae;Methylobacterium;uncultured_Methylobacterium_sp.	100.00	250	0	0	1	250	672	423	4e-139	496
denovo1230	JN175342.1.1527_Bacteria;Proteobacteria;Gammaproteobacteria;Enterobacteriales;Enterobacteriaceae;Tatumella;Tatumella_punctata	96.44	253	9	0	1	253	777	525	2e-119	430
denovo1231	JF346889.1.1501_Bacteria;Proteobacteria;Gammaproteobacteria;Enterobacteriales;Enterobacteriaceae;Klebsiella;Klebsiella_sp._GYPB15	97.23	253	7	0	1	253	777	525	4e-124	446
denovo1232	JF703600.1.1510_Bacteria;Proteobacteria;Gammaproteobacteria;Enterobacteriales;Enterobacteriaceae;Enterobacter;uncultured_Enterobacter_sp.	94.86	253	13	0	1	253	780	528	8e-110	398
denovo1233	JN175342.1.1527_Bacteria;Proteobacteria;Gammaproteobacteria;Enterobacteriales;Enterobacteriaceae;Tatumella;Tatumella_punctata	95.26	253	12	0	1	253	777	525	3e-112	406
denovo1234	JF344268.1.1520_Bacteria;Proteobacteria;Deltaproteobacteria;Desulfobacterales;Desulfobacteraceae;Desulfobacula;uncultured_delta_proteobacterium	95.51	245	11	0	1	245	794	550	7e-110	398
denovo1235	JF825446.1.1472_Bacteria;Proteobacteria;Gammaproteobacteria;Alteromonadales;Colwelliaceae;Colwellia;Colwellia_sp._STAB604	95.26	253	12	0	1	253	768	516	3e-112	406
denovo1236	GQ461660.1.1400_Bacteria;Proteobacteria;Deltaproteobacteria;Desulfobacterales;Desulfobulbaceae;uncultured;uncultured_bacterium	94.47	253	14	0	1	253	759	507	2e-107	391
denovo1237	JF115906.1.1361_Bacteria;Proteobacteria;Gammaproteobacteria;Enterobacteriales;Enterobacteriaceae;Klebsiella;uncultured_bacterium	97.23	253	7	0	1	253	757	505	4e-124	446
denovo1238	JN175342.1.1527_Bacteria;Proteobacteria;Gammaproteobacteria;Enterobacteriales;Enterobacteriaceae;Tatumella;Tatumella_punctata	95.65	253	11	0	1	253	777	525	1e-114	414
denovo1239	JN175342.1.1527_Bacteria;Proteobacteria;Gammaproteobacteria;Enterobacteriales;Enterobacteriaceae;Tatumella;Tatumella_punctata	95.26	253	12	0	1	253	777	525	3e-112	406
denovo124	HM556852.1.1374_Bacteria;Proteobacteria;Gammaproteobacteria;Enterobacteriales;Enterobacteriaceae;Tatumella;uncultured_bacterium	94.95	218	11	0	1	218	758	541	9e-94	345
denovo1240	FN869544.1.1438_Bacteria;Proteobacteria;Gammaproteobacteria;Order_Incertae_Sedis;Family_Incertae_Sedis;Sedimenticola;Myrtea_flabelliformis_gill_endosymbiont	94.47	253	14	0	1	253	742	490	2e-107	391
denovo1241	GQ417303.1.1463_Bacteria;Proteobacteria;Gammaproteobacteria;Enterobacteriales;Enterobacteriaceae;Klebsiella;uncultured_Klebsiella_sp.	92.40	250	19	0	4	253	754	505	9e-82	305
denovo1242	EU652627.1.1519_Bacteria;Proteobacteria;Deltaproteobacteria;Desulfuromonadales;C8S-102;uncultured_bacterium	93.68	253	16	0	1	253	792	540	1e-102	375
denovo1243	X80775.1.1448_Bacteria;Proteobacteria;Alphaproteobacteria;Rhodospirillales;Acetobacteraceae;Gluconobacter;Gluconobacter_cerinus	95.65	253	11	0	1	253	712	460	1e-114	414
denovo1244	JN175342.1.1527_Bacteria;Proteobacteria;Gammaproteobacteria;Enterobacteriales;Enterobacteriaceae;Tatumella;Tatumella_punctata	96.05	253	10	0	1	253	777	525	5e-117	422
denovo1245	JF946790.1.1385_Bacteria;Proteobacteria;Gammaproteobacteria;Enterobacteriales;Enterobacteriaceae;Cedecea;Cedecea_sp._A415	94.47	253	14	0	1	253	725	473	2e-107	391
denovo1246	HM556852.1.1374_Bacteria;Proteobacteria;Gammaproteobacteria;Enterobacteriales;Enterobacteriaceae;Tatumella;uncultured_bacterium	96.05	253	10	0	1	253	758	506	5e-117	422
denovo1247	X80775.1.1448_Bacteria;Proteobacteria;Alphaproteobacteria;Rhodospirillales;Acetobacteraceae;Gluconobacter;Gluconobacter_cerinus	96.84	253	8	0	1	253	712	460	9e-122	438
denovo1248	AB506690.1.1410_Bacteria;Proteobacteria;Gammaproteobacteria;Enterobacteriales;Enterobacteriaceae;Erwinia;Erwinia_sp._YPPS_950	96.31	217	8	0	1	217	727	511	2e-100	367
denovo1249	JN194132.1.1320_Bacteria;Proteobacteria;Gammaproteobacteria;Enterobacteriales;Enterobacteriaceae;Pantoea;bacterium_MPB_JP_b	94.47	253	14	0	1	253	668	416	2e-107	391
denovo125	JF706534.1.1396_Bacteria;Proteobacteria;Gammaproteobacteria;Enterobacteriales;Enterobacteriaceae;Erwinia;Erwinia_rhapontici	96.84	253	8	0	1	253	736	484	9e-122	438
denovo1250	JN537304.1.1504_Bacteria;Proteobacteria;Deltaproteobacteria;Desulfobacterales;Desulfobacteraceae;uncultured;uncultured_organism	96.72	244	8	0	1	244	791	548	2e-116	420
denovo1251	JN175342.1.1527_Bacteria;Proteobacteria;Gammaproteobacteria;Enterobacteriales;Enterobacteriaceae;Tatumella;Tatumella_punctata	95.39	217	10	0	1	217	777	561	1e-95	351
denovo1252	X80678.1.1459_Bacteria;Proteobacteria;Gammaproteobacteria;Enterobacteriales;Enterobacteriaceae;Salmonella;Salmonella_enterica_subsp._enterica_serovar_Shomron	95.34	193	9	0	1	193	785	593	1e-83	311
denovo1253	JN175342.1.1527_Bacteria;Proteobacteria;Gammaproteobacteria;Enterobacteriales;Enterobacteriaceae;Tatumella;Tatumella_punctata	96.44	253	9	0	1	253	777	525	2e-119	430
denovo1254	JN175342.1.1527_Bacteria;Proteobacteria;Gammaproteobacteria;Enterobacteriales;Enterobacteriaceae;Tatumella;Tatumella_punctata	96.84	253	8	0	1	253	777	525	9e-122	438
denovo1255	X80775.1.1448_Bacteria;Proteobacteria;Alphaproteobacteria;Rhodospirillales;Acetobacteraceae;Gluconobacter;Gluconobacter_cerinus	96.84	253	8	0	1	253	712	460	9e-122	438
denovo1256	JN990099.1.1503_Bacteria;Proteobacteria;Gammaproteobacteria;Enterobacteriales;Enterobacteriaceae;Enterobacter;uncultured_bacterium	96.05	253	10	0	1	253	779	527	5e-117	422
denovo1257	JN175342.1.1527_Bacteria;Proteobacteria;Gammaproteobacteria;Enterobacteriales;Enterobacteriaceae;Tatumella;Tatumella_punctata	94.47	253	14	0	1	253	777	525	2e-107	391
denovo1258	JF706534.1.1396_Bacteria;Proteobacteria;Gammaproteobacteria;Enterobacteriales;Enterobacteriaceae;Erwinia;Erwinia_rhapontici	96.05	253	10	0	1	253	736	484	5e-117	422
denovo1259	JF116112.1.1361_Bacteria;Actinobacteria;Actinobacteria;Corynebacteriales;Nocardiaceae;Rhodococcus;uncultured_bacterium	96.84	253	8	0	1	253	757	505	9e-122	438
denovo126	JN175342.1.1527_Bacteria;Proteobacteria;Gammaproteobacteria;Enterobacteriales;Enterobacteriaceae;Tatumella;Tatumella_punctata	93.68	253	16	0	1	253	777	525	1e-102	375
denovo1260	FN549949.1.1548_Bacteria;Chloroflexi;Anaerolineae;Anaerolineales;Anaerolineaceae;uncultured;uncultured_bacterium	98.81	253	3	0	1	253	784	532	1e-133	478
denovo1261	GQ347803.1.1366_Bacteria;Proteobacteria;Gammaproteobacteria;Oceanospirillales;Oceanospirillaceae;Pseudospirillum;uncultured_gamma_proteobacterium	99.60	253	1	0	1	253	739	487	2e-138	494
denovo1262	HM556852.1.1374_Bacteria;Proteobacteria;Gammaproteobacteria;Enterobacteriales;Enterobacteriaceae;Tatumella;uncultured_bacterium	94.86	253	13	0	1	253	758	506	8e-110	398
denovo1263	JN175342.1.1527_Bacteria;Proteobacteria;Gammaproteobacteria;Enterobacteriales;Enterobacteriaceae;Tatumella;Tatumella_punctata	94.86	253	13	0	1	253	777	525	8e-110	398
denovo1264	JN175342.1.1527_Bacteria;Proteobacteria;Gammaproteobacteria;Enterobacteriales;Enterobacteriaceae;Tatumella;Tatumella_punctata	95.88	194	8	0	1	194	777	584	1e-86	321
denovo1265	JN175342.1.1527_Bacteria;Proteobacteria;Gammaproteobacteria;Enterobacteriales;Enterobacteriaceae;Tatumella;Tatumella_punctata	96.44	253	9	0	1	253	777	525	2e-119	430
denovo1266	JL718996.85.1599_Bacteria;Proteobacteria;Gammaproteobacteria;Pasteurellales;Pasteurellaceae;Orbus;Bombus_terrestris	99.60	253	1	0	1	253	775	523	2e-138	494
denovo1267	HM556852.1.1374_Bacteria;Proteobacteria;Gammaproteobacteria;Enterobacteriales;Enterobacteriaceae;Tatumella;uncultured_bacterium	95.26	253	12	0	1	253	758	506	3e-112	406
denovo1268	AY150184.1.1404_Bacteria;Proteobacteria;Gammaproteobacteria;Alteromonadales;Alteromonadaceae;Simiduia;symbiont_LP2_of_Lyrodus_pedicellatus	91.80	244	20	0	1	244	707	464	9e-88	325
denovo1269	JQ271810.1.1430_Bacteria;Proteobacteria;Gammaproteobacteria;Enterobacteriales;Enterobacteriaceae;Citrobacter;Citrobacter_freundii	94.86	253	13	0	1	253	739	487	8e-110	398
denovo127	GQ347425.1.1324_Bacteria;BD1-5;uncultured_bacterium	97.63	253	6	0	1	253	717	465	2e-126	454
denovo1270	JN846926.1.1338_Bacteria;Proteobacteria;Alphaproteobacteria;Rhodospirillales;Acetobacteraceae;Roseomonas;Roseomonas_sp._HH10H133	100.00	253	0	0	1	253	671	419	7e-141	502
denovo1271	HM556457.1.1373_Bacteria;Proteobacteria;Gammaproteobacteria;Enterobacteriales;Enterobacteriaceae;Tatumella;uncultured_bacterium	96.40	250	9	0	4	253	755	506	1e-117	424
denovo1272	JN175342.1.1527_Bacteria;Proteobacteria;Gammaproteobacteria;Enterobacteriales;Enterobacteriaceae;Tatumella;Tatumella_punctata	96.05	253	10	0	1	253	777	525	5e-117	422
denovo1273	FJ497384.1.1450_Bacteria;Proteobacteria;Epsilonproteobacteria;Campylobacterales;Helicobacteraceae;Sulfurimonas;uncultured_epsilon_proteobacterium	99.60	253	1	0	1	253	741	489	2e-138	494
denovo1274	JN194132.1.1320_Bacteria;Proteobacteria;Gammaproteobacteria;Enterobacteriales;Enterobacteriaceae;Pantoea;bacterium_MPB_JP_b	95.26	253	12	0	1	253	668	416	3e-112	406
denovo1275	JF135953.1.1366_Bacteria;Proteobacteria;Gammaproteobacteria;Xanthomonadales;Xanthomonadaceae;Stenotrophomonas;uncultured_bacterium	100.00	253	0	0	1	253	759	507	7e-141	502
denovo1276	JN175342.1.1527_Bacteria;Proteobacteria;Gammaproteobacteria;Enterobacteriales;Enterobacteriaceae;Tatumella;Tatumella_punctata	97.22	252	7	0	2	253	776	525	1e-123	444
denovo1277	HM779378.1.1458_Bacteria;Proteobacteria;Gammaproteobacteria;Aeromonadales;Aeromonadaceae;Aeromonas;uncultured_bacterium	94.07	253	15	0	1	253	755	503	5e-105	383
denovo1278	HQ153883.1.1390_Bacteria;Proteobacteria;Gammaproteobacteria;Chromatiales;Granulosicoccaceae;Granulosicoccus;uncultured_bacterium	94.86	253	13	0	1	253	732	480	8e-110	398
denovo1279	JN175342.1.1527_Bacteria;Proteobacteria;Gammaproteobacteria;Enterobacteriales;Enterobacteriaceae;Tatumella;Tatumella_punctata	96.84	253	8	0	1	253	777	525	9e-122	438
denovo128	X80775.1.1448_Bacteria;Proteobacteria;Alphaproteobacteria;Rhodospirillales;Acetobacteraceae;Gluconobacter;Gluconobacter_cerinus	96.84	253	8	0	1	253	712	460	9e-122	438
denovo1280	JN194132.1.1320_Bacteria;Proteobacteria;Gammaproteobacteria;Enterobacteriales;Enterobacteriaceae;Pantoea;bacterium_MPB_JP_b	92.09	253	20	0	1	253	668	416	4e-93	343
denovo1281	JN175342.1.1527_Bacteria;Proteobacteria;Gammaproteobacteria;Enterobacteriales;Enterobacteriaceae;Tatumella;Tatumella_punctata	95.26	253	12	0	1	253	777	525	3e-112	406
denovo1282	FN562908.1.1347_Bacteria;Bacteroidetes;Flavobacteria;Flavobacteriales;Flavobacteriaceae;uncultured;uncultured_bacterium	92.09	253	20	0	1	253	755	503	4e-93	343
denovo1283	JN175342.1.1527_Bacteria;Proteobacteria;Gammaproteobacteria;Enterobacteriales;Enterobacteriaceae;Tatumella;Tatumella_punctata	96.05	253	10	0	1	253	777	525	5e-117	422
denovo1284	JN175342.1.1527_Bacteria;Proteobacteria;Gammaproteobacteria;Enterobacteriales;Enterobacteriaceae;Tatumella;Tatumella_punctata	94.86	253	13	0	1	253	777	525	8e-110	398
denovo1285	GU120549.1.1461_Bacteria;Proteobacteria;Gammaproteobacteria;Chromatiales;Ectothiorhodospiraceae;Thioalkalispira;uncultured_gamma_proteobacterium	96.44	253	9	0	1	253	753	501	2e-119	430
denovo1286	JN175342.1.1527_Bacteria;Proteobacteria;Gammaproteobacteria;Enterobacteriales;Enterobacteriaceae;Tatumella;Tatumella_punctata	96.05	253	10	0	1	253	777	525	5e-117	422
denovo1287	JN175342.1.1527_Bacteria;Proteobacteria;Gammaproteobacteria;Enterobacteriales;Enterobacteriaceae;Tatumella;Tatumella_punctata	95.65	253	11	0	1	253	777	525	1e-114	414
denovo1288	JF958137.1.1407_Bacteria;Proteobacteria;Gammaproteobacteria;Enterobacteriales;Enterobacteriaceae;Pectobacterium;Erwinia_sp._JSC-N3-112-2	97.23	253	7	0	1	253	731	479	4e-124	446
denovo1289	EU287368.1.1501_Bacteria;Proteobacteria;Gammaproteobacteria;Oceanospirillales;Alcanivoracaceae;Kangiella;uncultured_bacterium	96.80	250	8	0	4	253	774	525	6e-120	432
denovo129	HQ191035.1.1499_Bacteria;Proteobacteria;Gammaproteobacteria;HOC36;uncultured_sediment_bacterium	94.07	253	15	0	1	253	777	525	5e-105	383
denovo1290	X80775.1.1448_Bacteria;Proteobacteria;Alphaproteobacteria;Rhodospirillales;Acetobacteraceae;Gluconobacter;Gluconobacter_cerinus	96.84	253	8	0	1	253	712	460	9e-122	438
denovo1291	HE578052.1.1364_Bacteria;Cyanobacteria;Chloroplast;uncultured_Oscillatoriales_cyanobacterium	97.56	246	6	0	8	253	642	397	2e-122	440
denovo1292	JQ287335.1.1502_Bacteria;Proteobacteria;Gammaproteobacteria;CS-B046;uncultured_bacterium	94.47	253	14	0	1	253	776	524	2e-107	391
denovo1293	GQ417303.1.1463_Bacteria;Proteobacteria;Gammaproteobacteria;Enterobacteriales;Enterobacteriaceae;Klebsiella;uncultured_Klebsiella_sp.	97.23	253	7	0	1	253	757	505	4e-124	446
denovo1294	JN175342.1.1527_Bacteria;Proteobacteria;Gammaproteobacteria;Enterobacteriales;Enterobacteriaceae;Tatumella;Tatumella_punctata	96.05	253	10	0	1	253	777	525	5e-117	422
denovo1295	JN175342.1.1527_Bacteria;Proteobacteria;Gammaproteobacteria;Enterobacteriales;Enterobacteriaceae;Tatumella;Tatumella_punctata	96.05	253	10	0	1	253	777	525	5e-117	422
denovo1296	JN175342.1.1527_Bacteria;Proteobacteria;Gammaproteobacteria;Enterobacteriales;Enterobacteriaceae;Tatumella;Tatumella_punctata	96.05	253	10	0	1	253	777	525	5e-117	422
denovo1297	JN175342.1.1527_Bacteria;Proteobacteria;Gammaproteobacteria;Enterobacteriales;Enterobacteriaceae;Tatumella;Tatumella_punctata	96.44	253	9	0	1	253	777	525	2e-119	430
denovo1298	JF344208.1.1490_Bacteria;Proteobacteria;Deltaproteobacteria;Desulfuromonadales;Desulfuromonadaceae;Malonomas;uncultured_delta_proteobacterium	95.65	253	11	0	1	253	766	514	1e-114	414
denovo1299	GU941096.1.1413_Bacteria;Proteobacteria;Gammaproteobacteria;Aeromonadales;Aeromonadaceae;Aeromonas;uncultured_bacterium	97.63	253	6	0	1	253	787	535	2e-126	454
denovo13	FR686495.1.1391_Bacteria;Proteobacteria;Epsilonproteobacteria;Campylobacterales;Campylobacteraceae;Arcobacter;Arcobacter_sp._JC83	95.26	253	12	0	1	253	702	450	3e-112	406
denovo130	FJ404760.1.1489_Bacteria;Proteobacteria;Gammaproteobacteria;Enterobacteriales;Enterobacteriaceae;Enterobacter;Mangrovibacter_sp._WG-1	97.63	253	6	0	1	253	757	505	2e-126	454
denovo1300	JN175342.1.1527_Bacteria;Proteobacteria;Gammaproteobacteria;Enterobacteriales;Enterobacteriaceae;Tatumella;Tatumella_punctata	97.21	251	7	0	3	253	775	525	6e-123	442
denovo1301	JN175342.1.1527_Bacteria;Proteobacteria;Gammaproteobacteria;Enterobacteriales;Enterobacteriaceae;Tatumella;Tatumella_punctata	95.20	250	12	0	4	253	774	525	2e-110	400
denovo1302	JN175342.1.1527_Bacteria;Proteobacteria;Gammaproteobacteria;Enterobacteriales;Enterobacteriaceae;Tatumella;Tatumella_punctata	96.05	253	10	0	1	253	777	525	5e-117	422
denovo1303	JN175342.1.1527_Bacteria;Proteobacteria;Gammaproteobacteria;Enterobacteriales;Enterobacteriaceae;Tatumella;Tatumella_punctata	93.28	253	17	0	1	253	777	525	3e-100	367
denovo1304	GU197414.1.1513_Bacteria;Proteobacteria;Deltaproteobacteria;Desulfobacterales;Desulfobulbaceae;Desulforhopalus;uncultured_bacterium	93.60	250	16	0	1	250	785	536	7e-101	369
denovo1305	JN175342.1.1527_Bacteria;Proteobacteria;Gammaproteobacteria;Enterobacteriales;Enterobacteriaceae;Tatumella;Tatumella_punctata	95.26	253	12	0	1	253	777	525	2e-104	381
denovo1306	JN175342.1.1527_Bacteria;Proteobacteria;Gammaproteobacteria;Enterobacteriales;Enterobacteriaceae;Tatumella;Tatumella_punctata	96.05	253	10	0	1	253	777	525	5e-117	422
denovo1307	JN175342.1.1527_Bacteria;Proteobacteria;Gammaproteobacteria;Enterobacteriales;Enterobacteriaceae;Tatumella;Tatumella_punctata	95.26	253	12	0	1	253	777	525	3e-112	406
denovo1308	JN175342.1.1527_Bacteria;Proteobacteria;Gammaproteobacteria;Enterobacteriales;Enterobacteriaceae;Tatumella;Tatumella_punctata	94.47	253	14	0	1	253	777	525	2e-107	391
denovo1309	JQ398853.1.1465_Bacteria;Firmicutes;Bacilli;Bacillales;Bacillaceae;Bacillus;Bacillus_subtilis	96.84	253	8	0	1	253	761	509	9e-122	438
denovo131	JN990099.1.1503_Bacteria;Proteobacteria;Gammaproteobacteria;Enterobacteriales;Enterobacteriaceae;Enterobacter;uncultured_bacterium	94.47	253	14	0	1	253	779	527	2e-107	391
denovo1310	JN175342.1.1527_Bacteria;Proteobacteria;Gammaproteobacteria;Enterobacteriales;Enterobacteriaceae;Tatumella;Tatumella_punctata	95.26	253	12	0	1	253	777	525	3e-100	367
denovo1311	HQ203810.1.1476_Bacteria;Proteobacteria;Epsilonproteobacteria;Campylobacterales;Helicobacteraceae;Sulfurimonas;uncultured_bacterium	97.23	253	7	0	1	253	748	496	4e-124	446
denovo1312	JN175342.1.1527_Bacteria;Proteobacteria;Gammaproteobacteria;Enterobacteriales;Enterobacteriaceae;Tatumella;Tatumella_punctata	96.05	253	10	0	1	253	777	525	5e-117	422
denovo1313	FJ404760.1.1489_Bacteria;Proteobacteria;Gammaproteobacteria;Enterobacteriales;Enterobacteriaceae;Enterobacter;Mangrovibacter_sp._WG-1	96.44	253	9	0	1	253	757	505	2e-119	430
denovo1314	JN175342.1.1527_Bacteria;Proteobacteria;Gammaproteobacteria;Enterobacteriales;Enterobacteriaceae;Tatumella;Tatumella_punctata	92.49	253	19	0	1	253	777	525	2e-95	351
denovo1315	U83098.1.1385_Bacteria;Proteobacteria;Alphaproteobacteria;Rickettsiales;Anaplasmataceae;Wolbachia;Wolbachia_sp.	94.47	253	14	0	1	253	716	464	2e-107	391
denovo1316	JN175342.1.1527_Bacteria;Proteobacteria;Gammaproteobacteria;Enterobacteriales;Enterobacteriaceae;Tatumella;Tatumella_punctata	94.47	253	14	0	1	253	777	525	2e-107	391
denovo1317	GQ417280.1.1463_Bacteria;Proteobacteria;Gammaproteobacteria;Enterobacteriales;Enterobacteriaceae;Enterobacter;uncultured_Enterobacter_sp.	94.86	253	13	0	1	253	757	505	8e-110	398
denovo1318	JQ361750.1.1489_Bacteria;Proteobacteria;Gammaproteobacteria;Pseudomonadales;Pseudomonadaceae;Pseudomonas;Pseudomonas_fluorescens	100.00	253	0	0	1	253	753	501	7e-141	502
denovo1319	JN175342.1.1527_Bacteria;Proteobacteria;Gammaproteobacteria;Enterobacteriales;Enterobacteriaceae;Tatumella;Tatumella_punctata	96.44	253	9	0	1	253	777	525	2e-119	430
denovo132	FJ545463.1.1526_Bacteria;Proteobacteria;Gammaproteobacteria;Alteromonadales;Alteromonadaceae;Haliea;uncultured_bacterium	99.21	253	2	0	1	253	770	518	4e-136	486
denovo1320	JN546222.1.1357_Bacteria;Proteobacteria;Betaproteobacteria;Burkholderiales;Oxalobacteraceae;Herbaspirillum;Herbaspirillum_sp._MMD15	94.07	253	15	0	1	253	706	454	5e-105	383
denovo1321	JN175342.1.1527_Bacteria;Proteobacteria;Gammaproteobacteria;Enterobacteriales;Enterobacteriaceae;Tatumella;Tatumella_punctata	94.47	253	14	0	1	253	777	525	2e-107	391
denovo1322	JN793873.1.1507_Bacteria;Proteobacteria;Gammaproteobacteria;Enterobacteriales;Enterobacteriaceae;Tatumella;uncultured_Enterobacteriaceae_bacterium	95.26	253	12	0	1	253	780	528	3e-112	406
denovo1323	U83098.1.1385_Bacteria;Proteobacteria;Alphaproteobacteria;Rickettsiales;Anaplasmataceae;Wolbachia;Wolbachia_sp.	96.44	253	9	0	1	253	716	464	2e-119	430
denovo1324	JN175342.1.1527_Bacteria;Proteobacteria;Gammaproteobacteria;Enterobacteriales;Enterobacteriaceae;Tatumella;Tatumella_punctata	96.44	253	9	0	1	253	777	525	2e-119	430
denovo1325	JN175342.1.1527_Bacteria;Proteobacteria;Gammaproteobacteria;Enterobacteriales;Enterobacteriaceae;Tatumella;Tatumella_punctata	94.80	250	13	0	4	253	774	525	5e-108	392
denovo1326	EF604413.1.1489_Bacteria;Proteobacteria;Gammaproteobacteria;Enterobacteriales;Enterobacteriaceae;Salmonella;uncultured_bacterium	96.44	253	9	0	1	253	768	516	2e-119	430
denovo1327	HM556852.1.1374_Bacteria;Proteobacteria;Gammaproteobacteria;Enterobacteriales;Enterobacteriaceae;Tatumella;uncultured_bacterium	95.65	253	11	0	1	253	758	506	1e-114	414
denovo1328	JN175342.1.1527_Bacteria;Proteobacteria;Gammaproteobacteria;Enterobacteriales;Enterobacteriaceae;Tatumella;Tatumella_punctata	96.44	253	9	0	1	253	777	525	2e-119	430
denovo1329	JN990099.1.1503_Bacteria;Proteobacteria;Gammaproteobacteria;Enterobacteriales;Enterobacteriaceae;Enterobacter;uncultured_bacterium	95.26	253	12	0	1	253	779	527	3e-112	406
denovo133	JN175342.1.1527_Bacteria;Proteobacteria;Gammaproteobacteria;Enterobacteriales;Enterobacteriaceae;Tatumella;Tatumella_punctata	96.84	253	8	0	1	253	777	525	9e-122	438
denovo1330	JN194132.1.1320_Bacteria;Proteobacteria;Gammaproteobacteria;Enterobacteriales;Enterobacteriaceae;Pantoea;bacterium_MPB_JP_b	95.95	222	9	0	1	222	668	447	6e-101	369
denovo1331	HM557293.1.1374_Bacteria;Proteobacteria;Gammaproteobacteria;Enterobacteriales;Enterobacteriaceae;Pantoea;uncultured_bacterium	96.05	253	10	0	1	253	758	506	5e-117	422
denovo1332	EF562547.1.1481_Bacteria;Bacteroidetes;Class_Incertae_Sedis;Order_Incertae_Sedis;Family_Incertae_Sedis;Prolixibacter;uncultured_Cytophaga_sp.	94.47	253	14	0	1	253	767	515	2e-107	391
denovo1333	HQ916532.1.1405_Bacteria;Proteobacteria;Gammaproteobacteria;Order_Incertae_Sedis;Family_Incertae_Sedis;Thiohalophilus;uncultured_bacterium	94.86	253	13	0	1	253	725	473	8e-110	398
denovo1334	HQ787611.1.1463_Bacteria;Proteobacteria;Gammaproteobacteria;Enterobacteriales;Enterobacteriaceae;Enterobacter;uncultured_organism	95.65	253	11	0	1	253	755	503	1e-114	414
denovo1335	JF706534.1.1396_Bacteria;Proteobacteria;Gammaproteobacteria;Enterobacteriales;Enterobacteriaceae;Erwinia;Erwinia_rhapontici	96.84	253	8	0	1	253	736	484	9e-122	438
denovo1336	HM556852.1.1374_Bacteria;Proteobacteria;Gammaproteobacteria;Enterobacteriales;Enterobacteriaceae;Tatumella;uncultured_bacterium	95.65	253	11	0	1	253	758	506	1e-114	414
denovo1337	JN175342.1.1527_Bacteria;Proteobacteria;Gammaproteobacteria;Enterobacteriales;Enterobacteriaceae;Tatumella;Tatumella_punctata	96.05	253	10	0	1	253	777	525	5e-105	383
denovo1338	X80775.1.1448_Bacteria;Proteobacteria;Alphaproteobacteria;Rhodospirillales;Acetobacteraceae;Gluconobacter;Gluconobacter_cerinus	96.05	253	10	0	1	253	712	460	5e-117	422
denovo1339	JN175342.1.1527_Bacteria;Proteobacteria;Gammaproteobacteria;Enterobacteriales;Enterobacteriaceae;Tatumella;Tatumella_punctata	96.44	253	9	0	1	253	777	525	2e-119	430
denovo134	AY592706.1.1291_Bacteria;Proteobacteria;Deltaproteobacteria;Desulfobacterales;Desulfobacteraceae;Desulfofaba;uncultured_bacterium	92.24	245	19	0	1	245	711	467	9e-91	335
denovo1340	JN175342.1.1527_Bacteria;Proteobacteria;Gammaproteobacteria;Enterobacteriales;Enterobacteriaceae;Tatumella;Tatumella_punctata	94.47	253	14	0	1	253	777	525	2e-107	391
denovo1341	HM558240.1.1372_Bacteria;Proteobacteria;Gammaproteobacteria;Enterobacteriales;Enterobacteriaceae;Tatumella;uncultured_bacterium	97.23	253	7	0	1	253	756	504	4e-124	446
denovo1342	JN657217.1.1499_Bacteria;Proteobacteria;Gammaproteobacteria;Enterobacteriales;Enterobacteriaceae;Enterobacter;Enterobacter_sp._JC163	96.05	253	10	0	1	253	778	526	5e-117	422
denovo1343	JN175342.1.1527_Bacteria;Proteobacteria;Gammaproteobacteria;Enterobacteriales;Enterobacteriaceae;Tatumella;Tatumella_punctata	95.65	253	11	0	1	253	777	525	1e-114	414
denovo1344	X82290.1.1476_Bacteria;Proteobacteria;Alphaproteobacteria;Rhodospirillales;Acetobacteraceae;Gluconobacter;Gluconobacter_frateurii	95.20	250	12	0	4	253	720	471	2e-110	400
denovo1345	JF706534.1.1396_Bacteria;Proteobacteria;Gammaproteobacteria;Enterobacteriales;Enterobacteriaceae;Erwinia;Erwinia_rhapontici	96.44	253	9	0	1	253	736	484	2e-119	430
denovo1346	JN175342.1.1527_Bacteria;Proteobacteria;Gammaproteobacteria;Enterobacteriales;Enterobacteriaceae;Tatumella;Tatumella_punctata	95.65	253	11	0	1	253	777	525	1e-114	414
denovo1347	X82290.1.1476_Bacteria;Proteobacteria;Alphaproteobacteria;Rhodospirillales;Acetobacteraceae;Gluconobacter;Gluconobacter_frateurii	97.63	253	6	0	1	253	723	471	2e-126	454
denovo1348	X80775.1.1448_Bacteria;Proteobacteria;Alphaproteobacteria;Rhodospirillales;Acetobacteraceae;Gluconobacter;Gluconobacter_cerinus	95.88	243	10	0	1	243	712	470	5e-111	402
denovo1349	JN194132.1.1320_Bacteria;Proteobacteria;Gammaproteobacteria;Enterobacteriales;Enterobacteriaceae;Pantoea;bacterium_MPB_JP_b	96.05	253	10	0	1	253	668	416	5e-117	422
denovo135	DQ334645.1.1354_Bacteria;Nitrospirae;Nitrospira;Nitrospirales;OPB95;uncultured_bacterium	96.46	254	8	1	1	253	732	479	1e-117	424
denovo1350	JF915349.1.1403_Bacteria;Proteobacteria;Gammaproteobacteria;Enterobacteriales;Enterobacteriaceae;Kluyvera;Buttiauxella_sp._NW51	93.68	253	16	0	1	253	728	476	1e-102	375
denovo1351	JN194132.1.1320_Bacteria;Proteobacteria;Gammaproteobacteria;Enterobacteriales;Enterobacteriaceae;Pantoea;bacterium_MPB_JP_b	94.47	253	14	0	1	253	668	416	2e-107	391
denovo1352	JN175342.1.1527_Bacteria;Proteobacteria;Gammaproteobacteria;Enterobacteriales;Enterobacteriaceae;Tatumella;Tatumella_punctata	96.84	253	8	0	1	253	777	525	9e-122	438
denovo1353	JN175342.1.1527_Bacteria;Proteobacteria;Gammaproteobacteria;Enterobacteriales;Enterobacteriaceae;Tatumella;Tatumella_punctata	94.86	253	13	0	1	253	777	525	8e-110	398
denovo1354	X80775.1.1448_Bacteria;Proteobacteria;Alphaproteobacteria;Rhodospirillales;Acetobacteraceae;Gluconobacter;Gluconobacter_cerinus	94.47	253	14	0	1	253	712	460	2e-107	391
denovo1355	JN175342.1.1527_Bacteria;Proteobacteria;Gammaproteobacteria;Enterobacteriales;Enterobacteriaceae;Tatumella;Tatumella_punctata	92.40	250	19	0	4	253	774	525	1e-93	345
denovo1356	FJ868805.1.1515_Bacteria;Proteobacteria;Gammaproteobacteria;Enterobacteriales;Enterobacteriaceae;Enterobacter;Enterobacter_sp._BSRA1	93.28	253	17	0	1	253	779	527	3e-100	367
denovo1357	JN035218.1.1452_Bacteria;Proteobacteria;Gammaproteobacteria;Aeromonadales;Aeromonadaceae;Aeromonas;bacterium_SUTW_81	93.78	193	12	0	1	193	739	547	2e-76	287
denovo1358	HQ120930.1.1516_Bacteria;Proteobacteria;Gammaproteobacteria;Xanthomonadales;Xanthomonadaceae;Pseudoxanthomonas;uncultured_bacterium	98.42	253	4	0	1	253	784	532	3e-131	470
denovo1359	JN175342.1.1527_Bacteria;Proteobacteria;Gammaproteobacteria;Enterobacteriales;Enterobacteriaceae;Tatumella;Tatumella_punctata	95.65	253	11	0	1	253	777	525	1e-114	414
denovo136	JN175342.1.1527_Bacteria;Proteobacteria;Gammaproteobacteria;Enterobacteriales;Enterobacteriaceae;Tatumella;Tatumella_punctata	96.84	253	8	0	1	253	777	525	9e-122	438
denovo1360	JN175342.1.1527_Bacteria;Proteobacteria;Gammaproteobacteria;Enterobacteriales;Enterobacteriaceae;Tatumella;Tatumella_punctata	95.65	253	11	0	1	253	777	525	1e-114	414
denovo1361	JN175342.1.1527_Bacteria;Proteobacteria;Gammaproteobacteria;Enterobacteriales;Enterobacteriaceae;Tatumella;Tatumella_punctata	95.65	253	11	0	1	253	777	525	1e-114	414
denovo1362	JN194132.1.1320_Bacteria;Proteobacteria;Gammaproteobacteria;Enterobacteriales;Enterobacteriaceae;Pantoea;bacterium_MPB_JP_b	95.65	253	11	0	1	253	668	416	1e-114	414
denovo1363	JN175342.1.1527_Bacteria;Proteobacteria;Gammaproteobacteria;Enterobacteriales;Enterobacteriaceae;Tatumella;Tatumella_punctata	95.26	253	12	0	1	253	777	525	3e-112	406
denovo1364	EF509905.1.1477_Bacteria;Proteobacteria;Gammaproteobacteria;Enterobacteriales;Enterobacteriaceae;Klebsiella;uncultured_bacterium	96.44	253	9	0	1	253	758	506	2e-107	391
denovo1365	JN793873.1.1507_Bacteria;Proteobacteria;Gammaproteobacteria;Enterobacteriales;Enterobacteriaceae;Tatumella;uncultured_Enterobacteriaceae_bacterium	95.26	253	12	0	1	253	780	528	3e-112	406
denovo1366	DQ011254.1.1445_Bacteria;Proteobacteria;Gammaproteobacteria;Enterobacteriales;Enterobacteriaceae;Enterobacter;uncultured_bacterium	93.68	253	16	0	1	253	741	489	1e-102	375
denovo1367	JF116112.1.1361_Bacteria;Actinobacteria;Actinobacteria;Corynebacteriales;Nocardiaceae;Rhodococcus;uncultured_bacterium	95.49	244	11	0	1	244	757	514	3e-109	396
denovo1368	GU145547.1.1476_Bacteria;Proteobacteria;Epsilonproteobacteria;Campylobacterales;Helicobacteraceae;Sulfurimonas;uncultured_bacterium	97.63	253	6	0	1	253	748	496	2e-126	454
denovo1369	JN175342.1.1527_Bacteria;Proteobacteria;Gammaproteobacteria;Enterobacteriales;Enterobacteriaceae;Tatumella;Tatumella_punctata	95.26	253	12	0	1	253	777	525	3e-112	406
denovo137	JN194132.1.1320_Bacteria;Proteobacteria;Gammaproteobacteria;Enterobacteriales;Enterobacteriaceae;Pantoea;bacterium_MPB_JP_b	96.05	253	10	0	1	253	668	416	5e-117	422
denovo1370	JN175342.1.1527_Bacteria;Proteobacteria;Gammaproteobacteria;Enterobacteriales;Enterobacteriaceae;Tatumella;Tatumella_punctata	96.84	253	8	0	1	253	777	525	9e-122	438
denovo1371	X80775.1.1448_Bacteria;Proteobacteria;Alphaproteobacteria;Rhodospirillales;Acetobacteraceae;Gluconobacter;Gluconobacter_cerinus	96.44	253	9	0	1	253	712	460	2e-119	430
denovo1372	JF690894.1.1491_Bacteria;Firmicutes;Bacilli;Lactobacillales;Leuconostocaceae;Weissella;Weissella_cibaria	99.60	253	1	0	1	253	791	539	2e-138	494
denovo1373	JN035217.1.1416_Bacteria;Proteobacteria;Gammaproteobacteria;Aeromonadales;Aeromonadaceae;Aeromonas;bacterium_SUTW_73	94.86	253	13	0	1	253	743	491	8e-110	398
denovo1374	X80775.1.1448_Bacteria;Proteobacteria;Alphaproteobacteria;Rhodospirillales;Acetobacteraceae;Gluconobacter;Gluconobacter_cerinus	92.89	253	18	0	1	253	712	460	7e-98	359
denovo1375	HM556852.1.1374_Bacteria;Proteobacteria;Gammaproteobacteria;Enterobacteriales;Enterobacteriaceae;Tatumella;uncultured_bacterium	96.44	253	9	0	1	253	758	506	2e-119	430
denovo1376	HQ787611.1.1463_Bacteria;Proteobacteria;Gammaproteobacteria;Enterobacteriales;Enterobacteriaceae;Enterobacter;uncultured_organism	95.65	253	11	0	1	253	755	503	1e-114	414
denovo1377	X80775.1.1448_Bacteria;Proteobacteria;Alphaproteobacteria;Rhodospirillales;Acetobacteraceae;Gluconobacter;Gluconobacter_cerinus	96.84	253	8	0	1	253	712	460	9e-122	438
denovo1378	EF187249.1.1384_Bacteria;Proteobacteria;Gammaproteobacteria;Pasteurellales;Pasteurellaceae;Orbus;Pasteurellaceae_bacterium_Lv2	96.44	253	9	0	1	253	722	470	2e-119	430
denovo1379	GU815104.1.1471_Bacteria;Proteobacteria;Gammaproteobacteria;Enterobacteriales;Enterobacteriaceae;Citrobacter;uncultured_bacterium	98.02	253	5	0	1	253	740	488	6e-129	462
denovo138	EU289465.1.1506_Bacteria;Proteobacteria;Gammaproteobacteria;Enterobacteriales;Enterobacteriaceae;Trabulsiella;uncultured_bacterium	95.26	253	12	0	1	253	779	527	3e-112	406
denovo1380	JN175342.1.1527_Bacteria;Proteobacteria;Gammaproteobacteria;Enterobacteriales;Enterobacteriaceae;Tatumella;Tatumella_punctata	96.84	253	8	0	1	253	777	525	9e-122	438
denovo1381	JN175342.1.1527_Bacteria;Proteobacteria;Gammaproteobacteria;Enterobacteriales;Enterobacteriaceae;Tatumella;Tatumella_punctata	94.07	253	15	0	1	253	777	525	5e-105	383
denovo1382	JN194132.1.1320_Bacteria;Proteobacteria;Gammaproteobacteria;Enterobacteriales;Enterobacteriaceae;Pantoea;bacterium_MPB_JP_b	97.23	253	7	0	1	253	668	416	4e-124	446
denovo1383	JN175342.1.1527_Bacteria;Proteobacteria;Gammaproteobacteria;Enterobacteriales;Enterobacteriaceae;Tatumella;Tatumella_punctata	96.44	253	9	0	1	253	777	525	2e-119	430
denovo1384	JF275045.1.1214_Bacteria;Proteobacteria;Alphaproteobacteria;Rhizobiales;alphaI_cluster;uncultured_Bradyrhizobiaceae_bacterium	99.21	253	2	0	1	253	602	350	4e-136	486
denovo1385	JN175342.1.1527_Bacteria;Proteobacteria;Gammaproteobacteria;Enterobacteriales;Enterobacteriaceae;Tatumella;Tatumella_punctata	96.05	253	10	0	1	253	777	525	5e-117	422
denovo1386	JN175342.1.1527_Bacteria;Proteobacteria;Gammaproteobacteria;Enterobacteriales;Enterobacteriaceae;Tatumella;Tatumella_punctata	96.44	253	9	0	1	253	777	525	2e-119	430
denovo1387	JN194132.1.1320_Bacteria;Proteobacteria;Gammaproteobacteria;Enterobacteriales;Enterobacteriaceae;Pantoea;bacterium_MPB_JP_b	92.80	250	18	0	4	253	665	416	4e-96	353
denovo1388	HQ845900.1.1388_Bacteria;Proteobacteria;Deltaproteobacteria;Desulfobacterales;Desulfobulbaceae;Desulfocapsa;uncultured_bacterium	93.28	253	17	0	1	253	714	462	3e-100	367
denovo1389	JN175342.1.1527_Bacteria;Proteobacteria;Gammaproteobacteria;Enterobacteriales;Enterobacteriaceae;Tatumella;Tatumella_punctata	96.84	253	8	0	1	253	777	525	9e-122	438
denovo139	X82290.1.1476_Bacteria;Proteobacteria;Alphaproteobacteria;Rhodospirillales;Acetobacteraceae;Gluconobacter;Gluconobacter_frateurii	97.23	253	7	0	1	253	723	471	4e-124	446
denovo1390	JN175342.1.1527_Bacteria;Proteobacteria;Gammaproteobacteria;Enterobacteriales;Enterobacteriaceae;Tatumella;Tatumella_punctata	94.86	253	13	0	1	253	777	525	8e-110	398
denovo1391	AM997928.1.1525_Bacteria;Planctomycetes;Phycisphaerae;MSBL9;uncultured_deep-sea_bacterium	93.25	252	17	0	1	252	789	538	1e-99	365
denovo1392	JN175342.1.1527_Bacteria;Proteobacteria;Gammaproteobacteria;Enterobacteriales;Enterobacteriaceae;Tatumella;Tatumella_punctata	94.86	253	13	0	1	253	777	525	8e-110	398
denovo1393	FR853765.1.1505_Bacteria;Proteobacteria;Gammaproteobacteria;Enterobacteriales;Enterobacteriaceae;Klebsiella;uncultured_bacterium	94.47	253	14	0	1	253	776	524	2e-107	391
denovo1394	GQ225769.1.1544_Bacteria;Proteobacteria;Gammaproteobacteria;Enterobacteriales;Enterobacteriaceae;Klebsiella;Klebsiella_pneumoniae	95.65	253	11	0	1	253	783	531	1e-114	414
denovo1395	L10934.1.1298_Bacteria;Proteobacteria;Alphaproteobacteria;SAR11_clade;Surface_1;Candidatus_Pelagibacter;unidentified_marine_eubacterium	99.59	244	1	0	1	244	726	483	4e-133	476
denovo1396	X82290.1.1476_Bacteria;Proteobacteria;Alphaproteobacteria;Rhodospirillales;Acetobacteraceae;Gluconobacter;Gluconobacter_frateurii	92.89	253	18	0	1	253	723	471	7e-98	359
denovo1397	JN032358.1.1340_Bacteria;Proteobacteria;Alphaproteobacteria;Rhizobiales;Brucellaceae;Ochrobactrum;uncultured_Ochrobactrum_sp.	100.00	253	0	0	1	253	720	468	7e-141	502
denovo1398	JF119129.1.1361_Bacteria;Proteobacteria;Gammaproteobacteria;Enterobacteriales;Enterobacteriaceae;Klebsiella;uncultured_bacterium	94.86	253	13	0	1	253	757	505	8e-110	398
denovo1399	JN194132.1.1320_Bacteria;Proteobacteria;Gammaproteobacteria;Enterobacteriales;Enterobacteriaceae;Pantoea;bacterium_MPB_JP_b	93.68	253	16	0	1	253	668	416	1e-102	375
denovo14	JN175342.1.1527_Bacteria;Proteobacteria;Gammaproteobacteria;Enterobacteriales;Enterobacteriaceae;Tatumella;Tatumella_punctata	96.84	253	8	0	1	253	777	525	9e-122	438
denovo140	HQ916601.1.1313_Bacteria;Bacteroidetes;BD2-2;uncultured_bacterium	94.86	253	13	0	1	253	667	415	8e-110	398
denovo1400	GQ416312.1.1463_Bacteria;Proteobacteria;Gammaproteobacteria;Enterobacteriales;Enterobacteriaceae;Klebsiella;uncultured_Klebsiella_sp.	98.02	253	5	0	1	253	757	505	6e-129	462
denovo1401	HM316162.1.1353_Bacteria;Bacteroidetes;Flavobacteria;Flavobacteriales;Cryomorphaceae;Crocinitomix;uncultured_bacterium	98.42	253	4	0	1	253	754	502	3e-131	470
denovo1402	JN175342.1.1527_Bacteria;Proteobacteria;Gammaproteobacteria;Enterobacteriales;Enterobacteriaceae;Tatumella;Tatumella_punctata	96.05	253	10	0	1	253	777	525	5e-117	422
denovo1403	JN990099.1.1503_Bacteria;Proteobacteria;Gammaproteobacteria;Enterobacteriales;Enterobacteriaceae;Enterobacter;uncultured_bacterium	96.44	253	9	0	1	253	779	527	2e-119	430
denovo1404	JN175342.1.1527_Bacteria;Proteobacteria;Gammaproteobacteria;Enterobacteriales;Enterobacteriaceae;Tatumella;Tatumella_punctata	94.86	253	13	0	1	253	777	525	8e-110	398
denovo1405	EU885154.1.1464_Bacteria;Proteobacteria;Deltaproteobacteria;Desulfovibrionales;Desulfovibrionaceae;Desulfovibrio;uncultured_bacterium	87.04	216	28	0	1	216	756	541	5e-52	206
denovo1406	JN175342.1.1527_Bacteria;Proteobacteria;Gammaproteobacteria;Enterobacteriales;Enterobacteriaceae;Tatumella;Tatumella_punctata	92.89	253	18	0	1	253	777	525	7e-98	359
denovo1407	HM556940.1.1327_Bacteria;Proteobacteria;Gammaproteobacteria;Enterobacteriales;Enterobacteriaceae;Escherichia-Shigella;uncultured_bacterium	96.84	253	8	0	1	253	707	455	9e-122	438
denovo1408	JN990099.1.1503_Bacteria;Proteobacteria;Gammaproteobacteria;Enterobacteriales;Enterobacteriaceae;Enterobacter;uncultured_bacterium	92.20	218	17	0	4	221	776	559	2e-79	297
denovo1409	JN175342.1.1527_Bacteria;Proteobacteria;Gammaproteobacteria;Enterobacteriales;Enterobacteriaceae;Tatumella;Tatumella_punctata	96.44	253	9	0	1	253	777	525	2e-119	430
denovo141	HM556852.1.1374_Bacteria;Proteobacteria;Gammaproteobacteria;Enterobacteriales;Enterobacteriaceae;Tatumella;uncultured_bacterium	95.28	254	10	2	1	253	758	506	5e-108	392
denovo1410	JN175342.1.1527_Bacteria;Proteobacteria;Gammaproteobacteria;Enterobacteriales;Enterobacteriaceae;Tatumella;Tatumella_punctata	96.84	253	8	0	1	253	777	525	8e-110	398
denovo1411	JN175342.1.1527_Bacteria;Proteobacteria;Gammaproteobacteria;Enterobacteriales;Enterobacteriaceae;Tatumella;Tatumella_punctata	96.84	253	8	0	1	253	777	525	9e-122	438
denovo1412	JN977235.1.1534_Bacteria;Spirochaetes;Spirochaetes;Spirochaetales;Spirochaetaceae;Spirochaeta;uncultured_bacterium	95.26	253	12	0	1	253	778	526	3e-112	406
denovo1413	HM558240.1.1372_Bacteria;Proteobacteria;Gammaproteobacteria;Enterobacteriales;Enterobacteriaceae;Tatumella;uncultured_bacterium	97.23	253	7	0	1	253	756	504	4e-124	446
denovo1414	JF915349.1.1403_Bacteria;Proteobacteria;Gammaproteobacteria;Enterobacteriales;Enterobacteriaceae;Kluyvera;Buttiauxella_sp._NW51	92.89	253	18	0	1	253	728	476	7e-98	359
denovo1415	JN175342.1.1527_Bacteria;Proteobacteria;Gammaproteobacteria;Enterobacteriales;Enterobacteriaceae;Tatumella;Tatumella_punctata	95.65	253	11	0	1	253	777	525	1e-114	414
denovo1416	FN553586.1.1501_Bacteria;Proteobacteria;Gammaproteobacteria;Chromatiales;Ectothiorhodospiraceae;Acidiferrobacter;uncultured_sediment_bacterium	95.51	245	11	0	1	245	780	536	7e-110	398
denovo1417	JN175342.1.1527_Bacteria;Proteobacteria;Gammaproteobacteria;Enterobacteriales;Enterobacteriaceae;Tatumella;Tatumella_punctata	95.65	253	11	0	1	253	777	525	1e-114	414
denovo1418	JN175342.1.1527_Bacteria;Proteobacteria;Gammaproteobacteria;Enterobacteriales;Enterobacteriaceae;Tatumella;Tatumella_punctata	97.19	249	7	0	5	253	773	525	9e-122	438
denovo1419	X82290.1.1476_Bacteria;Proteobacteria;Alphaproteobacteria;Rhodospirillales;Acetobacteraceae;Gluconobacter;Gluconobacter_frateurii	98.02	253	5	0	1	253	723	471	6e-129	462
denovo142	JN175342.1.1527_Bacteria;Proteobacteria;Gammaproteobacteria;Enterobacteriales;Enterobacteriaceae;Tatumella;Tatumella_punctata	95.26	253	12	0	1	253	777	525	3e-112	406
denovo1420	JN657217.1.1499_Bacteria;Proteobacteria;Gammaproteobacteria;Enterobacteriales;Enterobacteriaceae;Enterobacter;Enterobacter_sp._JC163	92.89	253	18	0	1	253	778	526	7e-98	359
denovo1421	HM556457.1.1373_Bacteria;Proteobacteria;Gammaproteobacteria;Enterobacteriales;Enterobacteriaceae;Tatumella;uncultured_bacterium	96.44	253	9	0	1	253	758	506	2e-119	430
denovo1422	FJ893819.1.1363_Bacteria;Proteobacteria;Gammaproteobacteria;Enterobacteriales;Enterobacteriaceae;Cedecea;uncultured_bacterium	96.44	253	9	0	1	253	759	507	2e-119	430
denovo1423	JN194132.1.1320_Bacteria;Proteobacteria;Gammaproteobacteria;Enterobacteriales;Enterobacteriaceae;Pantoea;bacterium_MPB_JP_b	93.68	253	16	0	1	253	668	416	1e-102	375
denovo1424	AB021400.1.1522_Bacteria;Proteobacteria;Gammaproteobacteria;Enterobacteriales;Enterobacteriaceae;Tatumella;Pseudomonas_flectens	91.30	253	22	0	1	253	774	522	2e-88	327
denovo1425	FJ404760.1.1489_Bacteria;Proteobacteria;Gammaproteobacteria;Enterobacteriales;Enterobacteriaceae;Enterobacter;Mangrovibacter_sp._WG-1	94.00	250	15	0	4	253	754	505	3e-103	377
denovo1426	JN977279.1.1533_Bacteria;Proteobacteria;Gammaproteobacteria;BD7-8_marine_group;uncultured_bacterium	95.20	250	12	0	4	253	772	523	2e-110	400
denovo1427	DQ234105.1.1568_Bacteria;Proteobacteria;Gammaproteobacteria;Thiotrichales;Piscirickettsiaceae;uncultured;uncultured_Piscirickettsiaceae_bacterium	96.05	253	10	0	1	253	784	532	5e-117	422
denovo1428	JN175342.1.1527_Bacteria;Proteobacteria;Gammaproteobacteria;Enterobacteriales;Enterobacteriaceae;Tatumella;Tatumella_punctata	95.26	253	12	0	1	253	777	525	3e-112	406
denovo1429	AP009373.135026.136516_Bacteria;Cyanobacteria;Chloroplast;Draba_nemorosa	89.39	245	26	0	5	249	729	485	5e-74	280
denovo143	JF145628.1.1339_Bacteria;Actinobacteria;Actinobacteria;Frankiales;Geodermatophilaceae;Blastococcus;uncultured_bacterium	98.81	253	3	0	1	253	734	482	6e-126	452
denovo1430	JN990099.1.1503_Bacteria;Proteobacteria;Gammaproteobacteria;Enterobacteriales;Enterobacteriaceae;Enterobacter;uncultured_bacterium	95.26	253	12	0	1	253	779	527	3e-112	406
denovo1431	JN175342.1.1527_Bacteria;Proteobacteria;Gammaproteobacteria;Enterobacteriales;Enterobacteriaceae;Tatumella;Tatumella_punctata	95.26	253	12	0	1	253	777	525	3e-112	406
denovo1432	JF706534.1.1396_Bacteria;Proteobacteria;Gammaproteobacteria;Enterobacteriales;Enterobacteriaceae;Erwinia;Erwinia_rhapontici	96.05	253	10	0	1	253	736	484	5e-117	422
denovo1433	X93216.1.1495_Bacteria;Proteobacteria;Gammaproteobacteria;Enterobacteriales;Enterobacteriaceae;Raoultella;Raoultella_planticola	93.28	253	17	0	1	253	757	505	3e-100	367
denovo1434	JF915329.1.1395_Bacteria;Proteobacteria;Betaproteobacteria;Burkholderiales;Comamonadaceae;Comamonas;Comamonas_terrigena	100.00	253	0	0	1	253	725	473	7e-141	502
denovo1435	JN175342.1.1527_Bacteria;Proteobacteria;Gammaproteobacteria;Enterobacteriales;Enterobacteriaceae;Tatumella;Tatumella_punctata	94.47	253	14	0	1	253	777	525	2e-107	391
denovo1436	JF119129.1.1361_Bacteria;Proteobacteria;Gammaproteobacteria;Enterobacteriales;Enterobacteriaceae;Klebsiella;uncultured_bacterium	95.65	253	11	0	1	253	757	505	1e-114	414
denovo1437	JN175342.1.1527_Bacteria;Proteobacteria;Gammaproteobacteria;Enterobacteriales;Enterobacteriaceae;Tatumella;Tatumella_punctata	96.84	253	8	0	1	253	777	525	9e-122	438
denovo1438	JN175342.1.1527_Bacteria;Proteobacteria;Gammaproteobacteria;Enterobacteriales;Enterobacteriaceae;Tatumella;Tatumella_punctata	95.58	249	11	0	2	250	776	528	3e-112	406
denovo1439	EU574674.1.1439_Bacteria;Proteobacteria;Epsilonproteobacteria;Campylobacterales;Helicobacteraceae;Sulfurimonas;uncultured_bacterium	95.97	248	10	0	6	253	708	461	7e-104	379
denovo144	JN175342.1.1527_Bacteria;Proteobacteria;Gammaproteobacteria;Enterobacteriales;Enterobacteriaceae;Tatumella;Tatumella_punctata	93.68	253	16	0	1	253	777	525	1e-102	375
denovo1440	JQ320094.1.1393_Bacteria;Proteobacteria;Alphaproteobacteria;Rhizobiales;Rhizobiaceae;Rhizobium;Agrobacterium_tumefaciens	100.00	253	0	0	1	253	692	440	7e-141	502
denovo1441	JN194132.1.1320_Bacteria;Proteobacteria;Gammaproteobacteria;Enterobacteriales;Enterobacteriaceae;Pantoea;bacterium_MPB_JP_b	96.84	253	8	0	1	253	668	416	9e-122	438
denovo1442	FJ712571.1.1409_Bacteria;Proteobacteria;Deltaproteobacteria;Desulfobacterales;Desulfobulbaceae;Desulfocapsa;uncultured_bacterium	93.28	253	17	0	1	253	792	540	3e-100	367
denovo1443	JN175342.1.1527_Bacteria;Proteobacteria;Gammaproteobacteria;Enterobacteriales;Enterobacteriaceae;Tatumella;Tatumella_punctata	92.40	250	19	0	4	253	774	525	1e-93	345
denovo1444	JF706534.1.1396_Bacteria;Proteobacteria;Gammaproteobacteria;Enterobacteriales;Enterobacteriaceae;Erwinia;Erwinia_rhapontici	95.26	253	12	0	1	253	736	484	3e-112	406
denovo1445	JN049601.1.1503_Bacteria;Proteobacteria;Gammaproteobacteria;Xanthomonadales;Xanthomonadaceae;Stenotrophomonas;Klebsiella_sp._Y6	95.65	253	11	0	1	253	776	524	1e-114	414
denovo1446	JN175342.1.1527_Bacteria;Proteobacteria;Gammaproteobacteria;Enterobacteriales;Enterobacteriaceae;Tatumella;Tatumella_punctata	96.84	253	8	0	1	253	777	525	9e-122	438
denovo1447	JN175342.1.1527_Bacteria;Proteobacteria;Gammaproteobacteria;Enterobacteriales;Enterobacteriaceae;Tatumella;Tatumella_punctata	95.26	253	12	0	1	253	777	525	3e-112	406
denovo1448	JF703600.1.1510_Bacteria;Proteobacteria;Gammaproteobacteria;Enterobacteriales;Enterobacteriaceae;Enterobacter;uncultured_Enterobacter_sp.	94.47	253	14	0	1	253	780	528	2e-95	351
denovo1449	JN175342.1.1527_Bacteria;Proteobacteria;Gammaproteobacteria;Enterobacteriales;Enterobacteriaceae;Tatumella;Tatumella_punctata	95.26	253	12	0	1	253	777	525	3e-112	406
denovo145	FJ195783.1.1501_Bacteria;Proteobacteria;Gammaproteobacteria;Enterobacteriales;Enterobacteriaceae;Enterobacter;uncultured_Enterobacter_sp.	93.68	253	16	0	1	253	777	525	1e-102	375
denovo1450	X93216.1.1495_Bacteria;Proteobacteria;Gammaproteobacteria;Enterobacteriales;Enterobacteriaceae;Raoultella;Raoultella_planticola	96.84	253	8	0	1	253	757	505	9e-122	438
denovo1451	JN175342.1.1527_Bacteria;Proteobacteria;Gammaproteobacteria;Enterobacteriales;Enterobacteriaceae;Tatumella;Tatumella_punctata	96.84	253	8	0	1	253	777	525	9e-122	438
denovo1452	JN411373.1.1278_Bacteria;Proteobacteria;Betaproteobacteria;Neisseriales;Neisseriaceae;Aquitalea;Aquitalea_sp._IARI-V-6	100.00	253	0	0	1	253	662	410	7e-141	502
denovo1453	JF186041.1.1361_Bacteria;Proteobacteria;Gammaproteobacteria;Enterobacteriales;Enterobacteriaceae;Enterobacter;uncultured_bacterium	94.47	253	14	0	1	253	757	505	2e-107	391
denovo1454	HQ691915.1.1363_Bacteria;Firmicutes;Clostridia;Clostridiales;Lachnospiraceae;uncultured;uncultured_bacterium	88.48	243	28	0	1	243	711	469	5e-68	260
denovo1455	FJ264749.1.1514_Bacteria;Proteobacteria;Gammaproteobacteria;Xanthomonadales;Sinobacteraceae;JTB255_marine_benthic_group;uncultured_bacterium	97.23	253	7	0	1	253	792	540	4e-124	446
denovo1456	JN175342.1.1527_Bacteria;Proteobacteria;Gammaproteobacteria;Enterobacteriales;Enterobacteriaceae;Tatumella;Tatumella_punctata	93.68	253	16	0	1	253	777	525	1e-102	375
denovo1457	HQ190999.1.1454_Bacteria;Proteobacteria;Candidatus_Thiobios;uncultured_sediment_bacterium	94.47	253	14	0	1	253	732	480	2e-107	391
denovo1458	JN175342.1.1527_Bacteria;Proteobacteria;Gammaproteobacteria;Enterobacteriales;Enterobacteriaceae;Tatumella;Tatumella_punctata	96.05	253	10	0	1	253	777	525	5e-117	422
denovo1459	JN613470.1.1451_Bacteria;Proteobacteria;Gammaproteobacteria;Enterobacteriales;Enterobacteriaceae;Enterobacter;Leclercia_sp._O-NR2	96.31	217	8	0	1	217	747	531	2e-100	367
denovo146	AB021400.1.1522_Bacteria;Proteobacteria;Gammaproteobacteria;Enterobacteriales;Enterobacteriaceae;Tatumella;Pseudomonas_flectens	95.26	253	12	0	1	253	774	522	3e-112	406
denovo1460	JN175342.1.1527_Bacteria;Proteobacteria;Gammaproteobacteria;Enterobacteriales;Enterobacteriaceae;Tatumella;Tatumella_punctata	95.65	253	11	0	1	253	777	525	1e-114	414
denovo1461	JN175342.1.1527_Bacteria;Proteobacteria;Gammaproteobacteria;Enterobacteriales;Enterobacteriaceae;Tatumella;Tatumella_punctata	96.79	218	7	0	1	218	777	560	2e-103	377
denovo1462	GU145547.1.1476_Bacteria;Proteobacteria;Epsilonproteobacteria;Campylobacterales;Helicobacteraceae;Sulfurimonas;uncultured_bacterium	94.40	250	14	0	4	253	745	496	1e-105	385
denovo1463	JN466584.1.1273_Bacteria;Chloroflexi;Anaerolineae;Anaerolineales;Anaerolineaceae;uncultured;uncultured_organism	89.33	253	27	0	1	253	634	382	2e-76	287
denovo1464	JN175342.1.1527_Bacteria;Proteobacteria;Gammaproteobacteria;Enterobacteriales;Enterobacteriaceae;Tatumella;Tatumella_punctata	96.36	220	8	0	1	220	777	558	4e-102	373
denovo1465	JN175342.1.1527_Bacteria;Proteobacteria;Gammaproteobacteria;Enterobacteriales;Enterobacteriaceae;Tatumella;Tatumella_punctata	96.84	253	8	0	1	253	777	525	9e-122	438
denovo1466	DQ129298.1.1374_Bacteria;Firmicutes;Bacilli;Bacillales;Alicyclobacillaceae;Tumebacillus;uncultured_bacterium	98.02	253	5	0	1	253	782	530	6e-129	462
denovo1467	EU386101.1.1478_Bacteria;Candidate_division_BRC1;uncultured_bacterium	92.95	241	16	1	1	241	772	533	9e-91	335
denovo1468	JN175342.1.1527_Bacteria;Proteobacteria;Gammaproteobacteria;Enterobacteriales;Enterobacteriaceae;Tatumella;Tatumella_punctata	96.79	218	7	0	1	218	777	560	2e-103	377
denovo1469	JN175342.1.1527_Bacteria;Proteobacteria;Gammaproteobacteria;Enterobacteriales;Enterobacteriaceae;Tatumella;Tatumella_punctata	96.44	253	9	0	1	253	777	525	2e-119	430
denovo147	JF706534.1.1396_Bacteria;Proteobacteria;Gammaproteobacteria;Enterobacteriales;Enterobacteriaceae;Erwinia;Erwinia_rhapontici	96.44	253	9	0	1	253	736	484	2e-119	430
denovo1470	FJ517030.1.1492_Bacteria;Proteobacteria;Deltaproteobacteria;Myxococcales;Nannocystineae;uncultured;uncultured_delta_proteobacterium	97.63	253	6	0	1	253	760	508	2e-126	454
denovo1471	HM557114.1.1377_Bacteria;Proteobacteria;Gammaproteobacteria;Enterobacteriales;Enterobacteriaceae;Enterobacter;uncultured_bacterium	93.28	253	17	0	1	253	760	508	3e-100	367
denovo1472	JN175342.1.1527_Bacteria;Proteobacteria;Gammaproteobacteria;Enterobacteriales;Enterobacteriaceae;Tatumella;Tatumella_punctata	94.86	253	13	0	1	253	777	525	8e-110	398
denovo1473	JN175342.1.1527_Bacteria;Proteobacteria;Gammaproteobacteria;Enterobacteriales;Enterobacteriaceae;Tatumella;Tatumella_punctata	93.68	253	16	0	1	253	777	525	1e-102	375
denovo1474	EU289465.1.1506_Bacteria;Proteobacteria;Gammaproteobacteria;Enterobacteriales;Enterobacteriaceae;Trabulsiella;uncultured_bacterium	95.20	250	12	0	4	253	776	527	2e-110	400
denovo1475	HM558240.1.1372_Bacteria;Proteobacteria;Gammaproteobacteria;Enterobacteriales;Enterobacteriaceae;Tatumella;uncultured_bacterium	97.23	253	7	0	1	253	756	504	4e-124	446
denovo1476	JN175342.1.1527_Bacteria;Proteobacteria;Gammaproteobacteria;Enterobacteriales;Enterobacteriaceae;Tatumella;Tatumella_punctata	96.44	253	9	0	1	253	777	525	2e-119	430
denovo1477	GQ452899.1.1497_Bacteria;Proteobacteria;Gammaproteobacteria;Alteromonadales;Alteromonadaceae;OM60(NOR5)_clade;uncultured_gamma_proteobacterium	96.05	253	10	0	1	253	770	518	5e-117	422
denovo1478	JN175342.1.1527_Bacteria;Proteobacteria;Gammaproteobacteria;Enterobacteriales;Enterobacteriaceae;Tatumella;Tatumella_punctata	96.44	253	9	0	1	253	777	525	2e-119	430
denovo1479	JN175342.1.1527_Bacteria;Proteobacteria;Gammaproteobacteria;Enterobacteriales;Enterobacteriaceae;Tatumella;Tatumella_punctata	97.11	242	7	0	4	245	774	533	1e-117	424
denovo148	JN175342.1.1527_Bacteria;Proteobacteria;Gammaproteobacteria;Enterobacteriales;Enterobacteriaceae;Tatumella;Tatumella_punctata	94.86	253	13	0	1	253	777	525	8e-110	398
denovo1480	JN175342.1.1527_Bacteria;Proteobacteria;Gammaproteobacteria;Enterobacteriales;Enterobacteriaceae;Tatumella;Tatumella_punctata	96.84	253	8	0	1	253	777	525	9e-122	438
denovo1481	AACY020311045.179.1696_Bacteria;Proteobacteria;Gammaproteobacteria;Oceanospirillales;OM182_clade;marine_metagenome	90.91	253	23	0	1	253	775	523	6e-86	319
denovo1482	EU289465.1.1506_Bacteria;Proteobacteria;Gammaproteobacteria;Enterobacteriales;Enterobacteriaceae;Trabulsiella;uncultured_bacterium	96.84	253	8	0	1	253	779	527	9e-122	438
denovo1483	JN175342.1.1527_Bacteria;Proteobacteria;Gammaproteobacteria;Enterobacteriales;Enterobacteriaceae;Tatumella;Tatumella_punctata	96.84	253	8	0	1	253	777	525	9e-122	438
denovo1484	JN175342.1.1527_Bacteria;Proteobacteria;Gammaproteobacteria;Enterobacteriales;Enterobacteriaceae;Tatumella;Tatumella_punctata	96.05	253	10	0	1	253	777	525	5e-117	422
denovo1485	JN175342.1.1527_Bacteria;Proteobacteria;Gammaproteobacteria;Enterobacteriales;Enterobacteriaceae;Tatumella;Tatumella_punctata	95.65	253	11	0	1	253	777	525	1e-114	414
denovo1486	JN049601.1.1503_Bacteria;Proteobacteria;Gammaproteobacteria;Xanthomonadales;Xanthomonadaceae;Stenotrophomonas;Klebsiella_sp._Y6	95.26	253	12	0	1	253	776	524	3e-112	406
denovo1487	JN990099.1.1503_Bacteria;Proteobacteria;Gammaproteobacteria;Enterobacteriales;Enterobacteriaceae;Enterobacter;uncultured_bacterium	94.47	253	14	0	1	253	779	527	2e-107	391
denovo1488	JN546222.1.1357_Bacteria;Proteobacteria;Betaproteobacteria;Burkholderiales;Oxalobacteraceae;Herbaspirillum;Herbaspirillum_sp._MMD15	98.81	253	3	0	1	253	706	454	1e-133	478
denovo1489	JF104371.1.1351_Bacteria;Proteobacteria;Gammaproteobacteria;Cardiobacteriales;Cardiobacteriaceae;uncultured;uncultured_bacterium	94.07	253	15	0	1	253	750	498	5e-105	383
denovo149	JN175342.1.1527_Bacteria;Proteobacteria;Gammaproteobacteria;Enterobacteriales;Enterobacteriaceae;Tatumella;Tatumella_punctata	94.07	253	15	0	1	253	777	525	5e-105	383
denovo1490	GQ348323.1.1382_Bacteria;Proteobacteria;Gammaproteobacteria;Oceanospirillales;Oceanospirillaceae;Reinekea;uncultured_gamma_proteobacterium	93.28	253	17	0	1	253	760	508	3e-100	367
denovo1491	JN977296.1.1524_Bacteria;Proteobacteria;Deltaproteobacteria;Desulfuromonadales;Desulfuromonadaceae;Desulfuromusa;uncultured_bacterium	97.23	253	7	0	1	253	766	514	4e-124	446
denovo1492	FJ516918.1.1484_Bacteria;Bacteroidetes;SB-5;uncultured_Cytophagales_bacterium	95.26	253	12	0	1	253	768	516	3e-112	406
denovo1493	GU119645.1.1373_Bacteria;Cyanobacteria;Chloroplast;uncultured_organism	97.63	253	6	0	1	253	722	470	2e-126	454
denovo1494	HM142462.1.1429_Bacteria;Proteobacteria;Alphaproteobacteria;Rickettsiales;SAR116_clade;uncultured_bacterium	96.84	253	8	0	1	253	722	470	9e-122	438
denovo1495	DQ831539.1.1518_Bacteria;Proteobacteria;Deltaproteobacteria;Desulfobacterales;Desulfobacteraceae;Desulfococcus;uncultured_delta_proteobacterium	98.81	253	3	0	1	253	776	524	1e-133	478
denovo1496	JN175342.1.1527_Bacteria;Proteobacteria;Gammaproteobacteria;Enterobacteriales;Enterobacteriaceae;Tatumella;Tatumella_punctata	95.65	253	11	0	1	253	777	525	1e-114	414
denovo1497	FJ404760.1.1489_Bacteria;Proteobacteria;Gammaproteobacteria;Enterobacteriales;Enterobacteriaceae;Enterobacter;Mangrovibacter_sp._WG-1	96.05	253	10	0	1	253	757	505	5e-117	422
denovo1498	JN175342.1.1527_Bacteria;Proteobacteria;Gammaproteobacteria;Enterobacteriales;Enterobacteriaceae;Tatumella;Tatumella_punctata	96.41	251	9	0	3	253	775	525	3e-118	426
denovo1499	FJ404760.1.1489_Bacteria;Proteobacteria;Gammaproteobacteria;Enterobacteriales;Enterobacteriaceae;Enterobacter;Mangrovibacter_sp._WG-1	93.68	253	16	0	1	253	757	505	1e-102	375
denovo15	JF344452.1.1488_Bacteria;Bacteroidetes;Bacteroidia;Bacteroidales;Marinilabiaceae;uncultured;uncultured_Bacteroidetes_bacterium	95.26	253	12	0	1	253	779	527	3e-112	406
denovo150	JF706534.1.1396_Bacteria;Proteobacteria;Gammaproteobacteria;Enterobacteriales;Enterobacteriaceae;Erwinia;Erwinia_rhapontici	96.44	253	9	0	1	253	736	484	2e-119	430
denovo1500	Z96078.1.1495_Bacteria;Proteobacteria;Gammaproteobacteria;Enterobacteriales;Enterobacteriaceae;Enterobacter;Enterobacter_cancerogenus	95.26	253	12	0	1	253	757	505	3e-100	367
denovo1501	JF706534.1.1396_Bacteria;Proteobacteria;Gammaproteobacteria;Enterobacteriales;Enterobacteriaceae;Erwinia;Erwinia_rhapontici	97.23	253	7	0	1	253	736	484	4e-124	446
denovo1502	X82290.1.1476_Bacteria;Proteobacteria;Alphaproteobacteria;Rhodospirillales;Acetobacteraceae;Gluconobacter;Gluconobacter_frateurii	98.41	251	4	0	1	251	723	473	4e-130	466
denovo1503	HQ916532.1.1405_Bacteria;Proteobacteria;Gammaproteobacteria;Order_Incertae_Sedis;Family_Incertae_Sedis;Thiohalophilus;uncultured_bacterium	93.28	253	17	0	1	253	725	473	3e-100	367
denovo1504	JN613470.1.1451_Bacteria;Proteobacteria;Gammaproteobacteria;Enterobacteriales;Enterobacteriaceae;Enterobacter;Leclercia_sp._O-NR2	93.68	253	16	0	1	253	747	495	1e-102	375
denovo1505	JN860320.1.1532_Bacteria;Proteobacteria;Deltaproteobacteria;Desulfobacterales;Desulfobacteraceae;SEEP-SRB1;uncultured_Desulfobacteraceae_bacterium	98.78	245	3	0	1	245	797	553	6e-129	462
denovo1506	JN990099.1.1503_Bacteria;Proteobacteria;Gammaproteobacteria;Enterobacteriales;Enterobacteriaceae;Enterobacter;uncultured_bacterium	95.65	253	11	0	1	253	779	527	1e-114	414
denovo1507	JN175342.1.1527_Bacteria;Proteobacteria;Gammaproteobacteria;Enterobacteriales;Enterobacteriaceae;Tatumella;Tatumella_punctata	95.65	253	11	0	1	253	777	525	1e-114	414
denovo1508	JN175342.1.1527_Bacteria;Proteobacteria;Gammaproteobacteria;Enterobacteriales;Enterobacteriaceae;Tatumella;Tatumella_punctata	96.84	253	8	0	1	253	777	525	9e-122	438
denovo1509	JF706534.1.1396_Bacteria;Proteobacteria;Gammaproteobacteria;Enterobacteriales;Enterobacteriaceae;Erwinia;Erwinia_rhapontici	96.44	253	9	0	1	253	736	484	2e-119	430
denovo151	JN175342.1.1527_Bacteria;Proteobacteria;Gammaproteobacteria;Enterobacteriales;Enterobacteriaceae;Tatumella;Tatumella_punctata	96.05	253	10	0	1	253	777	525	5e-117	422
denovo1510	HQ191058.1.1498_Bacteria;Proteobacteria;Gammaproteobacteria;BD7-8_marine_group;uncultured_sediment_bacterium	95.26	253	12	0	1	253	774	522	3e-112	406
denovo1511	JN175342.1.1527_Bacteria;Proteobacteria;Gammaproteobacteria;Enterobacteriales;Enterobacteriaceae;Tatumella;Tatumella_punctata	93.28	253	17	0	1	253	777	525	3e-100	367
denovo1512	EU652537.1.1505_Bacteria;Proteobacteria;Gammaproteobacteria;Thiotrichales;Piscirickettsiaceae;uncultured;uncultured_bacterium	96.05	253	10	0	1	253	777	525	5e-117	422
denovo1513	HM556852.1.1374_Bacteria;Proteobacteria;Gammaproteobacteria;Enterobacteriales;Enterobacteriaceae;Tatumella;uncultured_bacterium	97.63	253	6	0	1	253	758	506	2e-126	454
denovo1514	EU491798.1.1466_Bacteria;Proteobacteria;Gammaproteobacteria;Oceanospirillales;Alcanivoracaceae;Kangiella;uncultured_bacterium	94.40	250	14	0	4	253	758	509	1e-105	385
denovo1515	JN175342.1.1527_Bacteria;Proteobacteria;Gammaproteobacteria;Enterobacteriales;Enterobacteriaceae;Tatumella;Tatumella_punctata	92.89	253	18	0	1	253	777	525	7e-98	359
denovo1516	GU145547.1.1476_Bacteria;Proteobacteria;Epsilonproteobacteria;Campylobacterales;Helicobacteraceae;Sulfurimonas;uncultured_bacterium	98.42	253	4	0	1	253	748	496	3e-131	470
denovo1517	JN175342.1.1527_Bacteria;Proteobacteria;Gammaproteobacteria;Enterobacteriales;Enterobacteriaceae;Tatumella;Tatumella_punctata	96.05	253	10	0	1	253	777	525	5e-117	422
denovo1518	JN435985.1.1397_Bacteria;Proteobacteria;Gammaproteobacteria;NKB5;uncultured_organism	93.58	218	14	0	1	218	732	515	1e-86	321
denovo1519	JN175342.1.1527_Bacteria;Proteobacteria;Gammaproteobacteria;Enterobacteriales;Enterobacteriaceae;Tatumella;Tatumella_punctata	96.84	253	8	0	1	253	777	525	9e-122	438
denovo152	JN977155.1.1529_Bacteria;Proteobacteria;Gammaproteobacteria;Chromatiales;Granulosicoccaceae;Granulosicoccus;uncultured_bacterium	94.07	253	15	0	1	253	773	521	5e-105	383
denovo1520	JN175342.1.1527_Bacteria;Proteobacteria;Gammaproteobacteria;Enterobacteriales;Enterobacteriaceae;Tatumella;Tatumella_punctata	96.44	253	9	0	1	253	777	525	2e-119	430
denovo1521	FJ404760.1.1489_Bacteria;Proteobacteria;Gammaproteobacteria;Enterobacteriales;Enterobacteriaceae;Enterobacter;Mangrovibacter_sp._WG-1	93.28	253	17	0	1	253	757	505	3e-100	367
denovo1522	JN175342.1.1527_Bacteria;Proteobacteria;Gammaproteobacteria;Enterobacteriales;Enterobacteriaceae;Tatumella;Tatumella_punctata	95.65	253	11	0	1	253	777	525	1e-114	414
denovo1523	JN175342.1.1527_Bacteria;Proteobacteria;Gammaproteobacteria;Enterobacteriales;Enterobacteriaceae;Tatumella;Tatumella_punctata	96.84	253	8	0	1	253	777	525	9e-122	438
denovo1524	GU584306.1.1398_Bacteria;Proteobacteria;Gammaproteobacteria;Thiotrichales;Piscirickettsiaceae;uncultured;uncultured_bacterium	97.23	253	7	0	1	253	779	527	4e-124	446
denovo1525	JN175342.1.1527_Bacteria;Proteobacteria;Gammaproteobacteria;Enterobacteriales;Enterobacteriaceae;Tatumella;Tatumella_punctata	96.84	253	8	0	1	253	777	525	9e-122	438
denovo1526	JF706534.1.1396_Bacteria;Proteobacteria;Gammaproteobacteria;Enterobacteriales;Enterobacteriaceae;Erwinia;Erwinia_rhapontici	95.26	253	12	0	1	253	736	484	3e-112	406
denovo1527	JN391562.1.1509_Bacteria;Proteobacteria;Gammaproteobacteria;Aeromonadales;Aeromonadaceae;Tolumonas;uncultured_bacterium	94.07	253	15	0	1	253	780	528	5e-105	383
denovo1528	JF706534.1.1396_Bacteria;Proteobacteria;Gammaproteobacteria;Enterobacteriales;Enterobacteriaceae;Erwinia;Erwinia_rhapontici	97.23	253	7	0	1	253	736	484	4e-124	446
denovo1529	FJ382922.1.1395_Bacteria;Proteobacteria;Betaproteobacteria;Burkholderiales;Oxalobacteraceae;Herminiimonas;uncultured_bacterium	94.47	253	14	0	1	253	775	523	2e-107	391
denovo153	GQ417303.1.1463_Bacteria;Proteobacteria;Gammaproteobacteria;Enterobacteriales;Enterobacteriaceae;Klebsiella;uncultured_Klebsiella_sp.	96.44	253	9	0	1	253	757	505	2e-119	430
denovo1530	JN175342.1.1527_Bacteria;Proteobacteria;Gammaproteobacteria;Enterobacteriales;Enterobacteriaceae;Tatumella;Tatumella_punctata	96.80	250	8	0	4	253	774	525	6e-120	432
denovo1531	JN175342.1.1527_Bacteria;Proteobacteria;Gammaproteobacteria;Enterobacteriales;Enterobacteriaceae;Tatumella;Tatumella_punctata	96.05	253	10	0	1	253	777	525	5e-105	383
denovo1532	JN990099.1.1503_Bacteria;Proteobacteria;Gammaproteobacteria;Enterobacteriales;Enterobacteriaceae;Enterobacter;uncultured_bacterium	94.86	253	13	0	1	253	779	527	8e-110	398
denovo1533	JN175342.1.1527_Bacteria;Proteobacteria;Gammaproteobacteria;Enterobacteriales;Enterobacteriaceae;Tatumella;Tatumella_punctata	96.77	217	7	0	1	217	777	561	9e-103	375
denovo1534	JN175342.1.1527_Bacteria;Proteobacteria;Gammaproteobacteria;Enterobacteriales;Enterobacteriaceae;Tatumella;Tatumella_punctata	96.40	250	9	0	4	253	774	525	1e-117	424
denovo1535	JN175342.1.1527_Bacteria;Proteobacteria;Gammaproteobacteria;Enterobacteriales;Enterobacteriaceae;Tatumella;Tatumella_punctata	96.84	253	8	0	1	253	777	525	9e-122	438
denovo1536	JN662041.1.1403_Bacteria;Proteobacteria;Epsilonproteobacteria;Campylobacterales;Helicobacteraceae;Sulfurovum;uncultured_proteobacterium	93.68	253	16	0	1	253	737	485	1e-102	375
denovo1537	JN175342.1.1527_Bacteria;Proteobacteria;Gammaproteobacteria;Enterobacteriales;Enterobacteriaceae;Tatumella;Tatumella_punctata	97.21	215	6	0	2	216	776	562	6e-104	379
denovo1538	JN977155.1.1529_Bacteria;Proteobacteria;Gammaproteobacteria;Chromatiales;Granulosicoccaceae;Granulosicoccus;uncultured_bacterium	92.89	253	18	0	1	253	773	521	7e-98	359
denovo1539	JN990099.1.1503_Bacteria;Proteobacteria;Gammaproteobacteria;Enterobacteriales;Enterobacteriaceae;Enterobacter;uncultured_bacterium	96.44	253	9	0	1	253	779	527	2e-119	430
denovo154	JN175342.1.1527_Bacteria;Proteobacteria;Gammaproteobacteria;Enterobacteriales;Enterobacteriaceae;Tatumella;Tatumella_punctata	94.86	253	13	0	1	253	777	525	8e-110	398
denovo1540	GQ417409.1.1465_Bacteria;Proteobacteria;Gammaproteobacteria;Enterobacteriales;Enterobacteriaceae;Citrobacter;uncultured_Citrobacter_sp.	95.26	253	12	0	1	253	759	507	3e-112	406
denovo1541	EF509905.1.1477_Bacteria;Proteobacteria;Gammaproteobacteria;Enterobacteriales;Enterobacteriaceae;Klebsiella;uncultured_bacterium	92.89	253	18	0	1	253	758	506	7e-98	359
denovo1542	JN175342.1.1527_Bacteria;Proteobacteria;Gammaproteobacteria;Enterobacteriales;Enterobacteriaceae;Tatumella;Tatumella_punctata	95.65	253	11	0	1	253	777	525	1e-114	414
denovo1543	JN175342.1.1527_Bacteria;Proteobacteria;Gammaproteobacteria;Enterobacteriales;Enterobacteriaceae;Tatumella;Tatumella_punctata	95.65	253	11	0	1	253	777	525	1e-114	414
denovo1544	JN175342.1.1527_Bacteria;Proteobacteria;Gammaproteobacteria;Enterobacteriales;Enterobacteriaceae;Tatumella;Tatumella_punctata	96.84	253	8	0	1	253	777	525	9e-122	438
denovo1545	HQ153883.1.1390_Bacteria;Proteobacteria;Gammaproteobacteria;Chromatiales;Granulosicoccaceae;Granulosicoccus;uncultured_bacterium	94.86	253	13	0	1	253	732	480	8e-110	398
denovo1546	JN175342.1.1527_Bacteria;Proteobacteria;Gammaproteobacteria;Enterobacteriales;Enterobacteriaceae;Tatumella;Tatumella_punctata	94.07	253	15	0	1	253	777	525	5e-105	383
denovo1547	FN554097.1.1482_Bacteria;Bacteroidetes;BD2-2;uncultured_sediment_bacterium	97.41	193	5	0	1	193	773	581	3e-93	343
denovo1548	X70953.1.1555_Bacteria;Proteobacteria;Deltaproteobacteria;Desulfobacterales;Desulfobacteraceae;Desulfobacula;Desulfobacula_toluolica	96.00	250	10	0	4	253	791	542	3e-115	416
denovo1549	JN990099.1.1503_Bacteria;Proteobacteria;Gammaproteobacteria;Enterobacteriales;Enterobacteriaceae;Enterobacter;uncultured_bacterium	96.79	218	7	0	1	218	779	562	2e-103	377
denovo155	JN990099.1.1503_Bacteria;Proteobacteria;Gammaproteobacteria;Enterobacteriales;Enterobacteriaceae;Enterobacter;uncultured_bacterium	96.44	253	9	0	1	253	779	527	2e-119	430
denovo1550	X80775.1.1448_Bacteria;Proteobacteria;Alphaproteobacteria;Rhodospirillales;Acetobacteraceae;Gluconobacter;Gluconobacter_cerinus	96.80	219	7	0	1	219	712	494	6e-104	379
denovo1551	JN175342.1.1527_Bacteria;Proteobacteria;Gammaproteobacteria;Enterobacteriales;Enterobacteriaceae;Tatumella;Tatumella_punctata	96.44	253	9	0	1	253	777	525	2e-119	430
denovo1552	JN194132.1.1320_Bacteria;Proteobacteria;Gammaproteobacteria;Enterobacteriales;Enterobacteriaceae;Pantoea;bacterium_MPB_JP_b	96.05	253	10	0	1	253	668	416	5e-117	422
denovo1553	X80775.1.1448_Bacteria;Proteobacteria;Alphaproteobacteria;Rhodospirillales;Acetobacteraceae;Gluconobacter;Gluconobacter_cerinus	94.47	253	14	0	1	253	712	460	2e-107	391
denovo1554	DQ351745.1.1482_Bacteria;Bacteroidetes;Sphingobacteriia;Sphingobacteriales;WCHB1-69;uncultured_Bacteroidetes_bacterium	99.54	217	1	0	1	217	773	557	5e-117	422
denovo1555	JN194132.1.1320_Bacteria;Proteobacteria;Gammaproteobacteria;Enterobacteriales;Enterobacteriaceae;Pantoea;bacterium_MPB_JP_b	96.05	253	10	0	1	253	668	416	5e-117	422
denovo1556	JN175342.1.1527_Bacteria;Proteobacteria;Gammaproteobacteria;Enterobacteriales;Enterobacteriaceae;Tatumella;Tatumella_punctata	96.84	253	8	0	1	253	777	525	9e-122	438
denovo1557	HM558240.1.1372_Bacteria;Proteobacteria;Gammaproteobacteria;Enterobacteriales;Enterobacteriaceae;Tatumella;uncultured_bacterium	97.23	253	7	0	1	253	756	504	4e-124	446
denovo1558	X70953.1.1555_Bacteria;Proteobacteria;Deltaproteobacteria;Desulfobacterales;Desulfobacteraceae;Desulfobacula;Desulfobacula_toluolica	96.44	253	9	0	1	253	794	542	2e-119	430
denovo1559	JN049601.1.1503_Bacteria;Proteobacteria;Gammaproteobacteria;Xanthomonadales;Xanthomonadaceae;Stenotrophomonas;Klebsiella_sp._Y6	97.23	253	7	0	1	253	776	524	4e-124	446
denovo156	AB330881.1.1463_Bacteria;Proteobacteria;Gammaproteobacteria;Oceanospirillales;Oceanospirillaceae;Amphritea;Amphritea_japonica	100.00	253	0	0	1	253	757	505	7e-141	502
denovo1560	JN990099.1.1503_Bacteria;Proteobacteria;Gammaproteobacteria;Enterobacteriales;Enterobacteriaceae;Enterobacter;uncultured_bacterium	95.65	253	11	0	1	253	779	527	1e-114	414
denovo1561	JN175342.1.1527_Bacteria;Proteobacteria;Gammaproteobacteria;Enterobacteriales;Enterobacteriaceae;Tatumella;Tatumella_punctata	95.65	253	11	0	1	253	777	525	1e-114	414
denovo1562	Y11196.568.2088_Bacteria;Actinobacteria;Actinobacteria;Corynebacteriales;Nocardiaceae;Rhodococcus;Rhodococcus_fascians	100.00	253	0	0	1	253	757	505	7e-141	502
denovo1563	JQ226656.1.1336_Archaea;Thaumarchaeota;Marine_Group_I;Candidatus_Nitrosopumilus;uncultured_marine_archaeon	99.60	253	1	0	1	253	711	459	2e-138	494
denovo1564	X80775.1.1448_Bacteria;Proteobacteria;Alphaproteobacteria;Rhodospirillales;Acetobacteraceae;Gluconobacter;Gluconobacter_cerinus	95.26	253	12	0	1	253	712	460	3e-112	406
denovo1565	JN175342.1.1527_Bacteria;Proteobacteria;Gammaproteobacteria;Enterobacteriales;Enterobacteriaceae;Tatumella;Tatumella_punctata	94.86	253	13	0	1	253	777	525	8e-110	398
denovo1566	JF706534.1.1396_Bacteria;Proteobacteria;Gammaproteobacteria;Enterobacteriales;Enterobacteriaceae;Erwinia;Erwinia_rhapontici	96.05	253	10	0	1	253	736	484	5e-117	422
denovo1567	JN175342.1.1527_Bacteria;Proteobacteria;Gammaproteobacteria;Enterobacteriales;Enterobacteriaceae;Tatumella;Tatumella_punctata	93.68	253	16	0	1	253	777	525	1e-102	375
denovo1568	JN175342.1.1527_Bacteria;Proteobacteria;Gammaproteobacteria;Enterobacteriales;Enterobacteriaceae;Tatumella;Tatumella_punctata	96.44	253	9	0	1	253	777	525	2e-119	430
denovo1569	JN175342.1.1527_Bacteria;Proteobacteria;Gammaproteobacteria;Enterobacteriales;Enterobacteriaceae;Tatumella;Tatumella_punctata	96.44	253	9	0	1	253	777	525	2e-119	430
denovo157	JN035217.1.1416_Bacteria;Proteobacteria;Gammaproteobacteria;Aeromonadales;Aeromonadaceae;Aeromonas;bacterium_SUTW_73	93.28	253	17	0	1	253	743	491	2e-88	327
denovo1570	FJ196001.1.1446_Bacteria;Proteobacteria;Alphaproteobacteria;Rhodobacterales;Rhodobacteraceae;Pseudorhodobacter;Rhodobacter_sp._ZS3-13	91.30	253	22	0	1	253	737	485	2e-88	327
denovo1571	JN175342.1.1527_Bacteria;Proteobacteria;Gammaproteobacteria;Enterobacteriales;Enterobacteriaceae;Tatumella;Tatumella_punctata	96.84	253	8	0	1	253	777	525	9e-122	438
denovo1572	X82290.1.1476_Bacteria;Proteobacteria;Alphaproteobacteria;Rhodospirillales;Acetobacteraceae;Gluconobacter;Gluconobacter_frateurii	92.89	253	18	0	1	253	723	471	7e-98	359
denovo1573	FN869533.1.1410_Bacteria;Proteobacteria;Gammaproteobacteria;Order_Incertae_Sedis;Family_Incertae_Sedis;Sedimenticola;Myrtea_tanimbarensis_gill_endosymbiont	94.47	253	14	0	1	253	731	479	2e-107	391
denovo1574	FJ404760.1.1489_Bacteria;Proteobacteria;Gammaproteobacteria;Enterobacteriales;Enterobacteriaceae;Enterobacter;Mangrovibacter_sp._WG-1	94.07	253	15	0	1	253	757	505	5e-105	383
denovo1575	X80775.1.1448_Bacteria;Proteobacteria;Alphaproteobacteria;Rhodospirillales;Acetobacteraceae;Gluconobacter;Gluconobacter_cerinus	95.65	253	11	0	1	253	712	460	1e-114	414
denovo1576	JN990099.1.1503_Bacteria;Proteobacteria;Gammaproteobacteria;Enterobacteriales;Enterobacteriaceae;Enterobacter;uncultured_bacterium	96.05	253	10	0	1	253	779	527	5e-117	422
denovo1577	JN175342.1.1527_Bacteria;Proteobacteria;Gammaproteobacteria;Enterobacteriales;Enterobacteriaceae;Tatumella;Tatumella_punctata	95.26	253	12	0	1	253	777	525	3e-112	406
denovo1578	GQ246347.1.1508_Bacteria;Planctomycetes;OM190;uncultured_bacterium	97.63	253	6	0	1	253	771	519	2e-126	454
denovo1579	JN175342.1.1527_Bacteria;Proteobacteria;Gammaproteobacteria;Enterobacteriales;Enterobacteriaceae;Tatumella;Tatumella_punctata	96.84	253	8	0	1	253	777	525	9e-122	438
denovo158	JN175342.1.1527_Bacteria;Proteobacteria;Gammaproteobacteria;Enterobacteriales;Enterobacteriaceae;Tatumella;Tatumella_punctata	96.05	253	10	0	1	253	777	525	5e-117	422
denovo1580	JF706534.1.1396_Bacteria;Proteobacteria;Gammaproteobacteria;Enterobacteriales;Enterobacteriaceae;Erwinia;Erwinia_rhapontici	96.84	253	8	0	1	253	736	484	9e-122	438
denovo1581	EU512011.1.1361_Bacteria;Proteobacteria;Gammaproteobacteria;Pseudomonadales;Pseudomonadaceae;Pseudomonas;uncultured_bacterium	94.47	253	14	0	1	253	773	521	2e-107	391
denovo1582	JN175342.1.1527_Bacteria;Proteobacteria;Gammaproteobacteria;Enterobacteriales;Enterobacteriaceae;Tatumella;Tatumella_punctata	96.44	253	9	0	1	253	777	525	2e-119	430
denovo1583	JN175342.1.1527_Bacteria;Proteobacteria;Gammaproteobacteria;Enterobacteriales;Enterobacteriaceae;Tatumella;Tatumella_punctata	96.33	218	8	0	1	218	777	560	6e-101	369
denovo1584	JN175342.1.1527_Bacteria;Proteobacteria;Gammaproteobacteria;Enterobacteriales;Enterobacteriaceae;Tatumella;Tatumella_punctata	95.65	253	11	0	1	253	777	525	1e-114	414
denovo1585	JN175342.1.1527_Bacteria;Proteobacteria;Gammaproteobacteria;Enterobacteriales;Enterobacteriaceae;Tatumella;Tatumella_punctata	96.84	253	8	0	1	253	777	525	9e-122	438
denovo1586	HE589869.1.1460_Bacteria;Proteobacteria;Gammaproteobacteria;Enterobacteriales;Enterobacteriaceae;Escherichia-Shigella;uncultured_bacterium	94.86	253	13	0	1	253	755	503	8e-110	398
denovo1587	X80775.1.1448_Bacteria;Proteobacteria;Alphaproteobacteria;Rhodospirillales;Acetobacteraceae;Gluconobacter;Gluconobacter_cerinus	95.83	240	10	0	4	243	709	470	3e-109	396
denovo1588	GU356223.1.1318_Bacteria;Proteobacteria;Gammaproteobacteria;Aeromonadales;Aeromonadaceae;Aeromonas;uncultured_Aeromonas_sp.	94.47	253	14	0	1	253	674	422	2e-107	391
denovo1589	X70953.1.1555_Bacteria;Proteobacteria;Deltaproteobacteria;Desulfobacterales;Desulfobacteraceae;Desulfobacula;Desulfobacula_toluolica	96.84	253	8	0	1	253	794	542	9e-122	438
denovo159	JN990099.1.1503_Bacteria;Proteobacteria;Gammaproteobacteria;Enterobacteriales;Enterobacteriaceae;Enterobacter;uncultured_bacterium	96.84	253	8	0	1	253	779	527	9e-122	438
denovo1590	JN175342.1.1527_Bacteria;Proteobacteria;Gammaproteobacteria;Enterobacteriales;Enterobacteriaceae;Tatumella;Tatumella_punctata	95.26	253	12	0	1	253	777	525	3e-112	406
denovo1591	FJ628326.1.1517_Bacteria;Proteobacteria;Gammaproteobacteria;Xanthomonadales;Sinobacteraceae;JTB255_marine_benthic_group;uncultured_bacterium	95.26	253	12	0	1	253	793	541	3e-112	406
denovo1592	JF706534.1.1396_Bacteria;Proteobacteria;Gammaproteobacteria;Enterobacteriales;Enterobacteriaceae;Erwinia;Erwinia_rhapontici	96.05	253	10	0	1	253	736	484	5e-117	422
denovo1593	X80775.1.1448_Bacteria;Proteobacteria;Alphaproteobacteria;Rhodospirillales;Acetobacteraceae;Gluconobacter;Gluconobacter_cerinus	95.45	242	11	0	1	242	712	471	5e-108	392
denovo1594	GU584306.1.1398_Bacteria;Proteobacteria;Gammaproteobacteria;Thiotrichales;Piscirickettsiaceae;uncultured;uncultured_bacterium	93.28	253	17	0	1	253	779	527	3e-100	367
denovo1595	JN990099.1.1503_Bacteria;Proteobacteria;Gammaproteobacteria;Enterobacteriales;Enterobacteriaceae;Enterobacter;uncultured_bacterium	94.86	253	13	0	1	253	779	527	8e-110	398
denovo1596	HQ787613.1.1473_Bacteria;Proteobacteria;Gammaproteobacteria;Enterobacteriales;Enterobacteriaceae;Enterobacter;uncultured_organism	98.02	252	5	0	1	252	760	509	2e-128	460
denovo1597	GQ497246.1.1596_Bacteria;Proteobacteria;Gammaproteobacteria;Enterobacteriales;Enterobacteriaceae;Klebsiella;Klebsiella_sp._A4-1	96.80	250	8	0	4	253	800	551	6e-120	432
denovo1598	DQ831556.1.1504_Bacteria;Proteobacteria;Deltaproteobacteria;Desulfobacterales;Desulfobulbaceae;Desulfopila;uncultured_Desulfocapsa_sp.	92.52	254	18	1	1	253	761	508	1e-93	345
denovo1599	FJ203269.1.1406_Bacteria;Cyanobacteria;Chloroplast;uncultured_bacterium	98.42	253	4	0	1	253	708	456	3e-131	470
denovo16	HM558240.1.1372_Bacteria;Proteobacteria;Gammaproteobacteria;Enterobacteriales;Enterobacteriaceae;Tatumella;uncultured_bacterium	96.05	253	10	0	1	253	756	504	5e-117	422
denovo160	X80736.1.1464_Bacteria;Actinobacteria;Actinobacteria;Micrococcales;Micrococcaceae;Arthrobacter;Arthrobacter_globiformis	100.00	253	0	0	1	253	745	493	7e-141	502
denovo1600	FN429792.1.1506_Bacteria;Proteobacteria;Deltaproteobacteria;Desulfobacterales;Desulfobulbaceae;uncultured;uncultured_delta_proteobacterium	94.47	253	14	0	1	253	781	529	2e-107	391
denovo1601	JN175342.1.1527_Bacteria;Proteobacteria;Gammaproteobacteria;Enterobacteriales;Enterobacteriaceae;Tatumella;Tatumella_punctata	96.84	253	8	0	1	253	777	525	9e-122	438
denovo1602	JN175342.1.1527_Bacteria;Proteobacteria;Gammaproteobacteria;Enterobacteriales;Enterobacteriaceae;Tatumella;Tatumella_punctata	92.89	253	18	0	1	253	777	525	7e-98	359
denovo1603	GQ417303.1.1463_Bacteria;Proteobacteria;Gammaproteobacteria;Enterobacteriales;Enterobacteriaceae;Klebsiella;uncultured_Klebsiella_sp.	96.00	250	10	0	4	253	754	505	3e-115	416
denovo1604	DQ068818.1.1506_Bacteria;Proteobacteria;Gammaproteobacteria;Enterobacteriales;Enterobacteriaceae;Citrobacter;uncultured_bacterium	96.05	253	10	0	1	253	779	527	5e-117	422
denovo1605	JN175342.1.1527_Bacteria;Proteobacteria;Gammaproteobacteria;Enterobacteriales;Enterobacteriaceae;Tatumella;Tatumella_punctata	94.86	253	13	0	1	253	777	525	1e-99	365
denovo1606	JN613470.1.1451_Bacteria;Proteobacteria;Gammaproteobacteria;Enterobacteriales;Enterobacteriaceae;Enterobacter;Leclercia_sp._O-NR2	94.47	253	14	0	1	253	747	495	2e-107	391
denovo1607	HM558240.1.1372_Bacteria;Proteobacteria;Gammaproteobacteria;Enterobacteriales;Enterobacteriaceae;Tatumella;uncultured_bacterium	97.23	253	7	0	1	253	756	504	4e-124	446
denovo1608	JN175342.1.1527_Bacteria;Proteobacteria;Gammaproteobacteria;Enterobacteriales;Enterobacteriaceae;Tatumella;Tatumella_punctata	96.84	253	8	0	1	253	777	525	9e-122	438
denovo1609	HQ204289.1.1501_Bacteria;Proteobacteria;Gammaproteobacteria;Enterobacteriales;Enterobacteriaceae;Klebsiella;bacterium_QZ33S	95.26	253	12	0	1	253	777	525	3e-112	406
denovo161	JN175342.1.1527_Bacteria;Proteobacteria;Gammaproteobacteria;Enterobacteriales;Enterobacteriaceae;Tatumella;Tatumella_punctata	95.65	253	11	0	1	253	777	525	1e-114	414
denovo1610	GQ347322.1.1359_Bacteria;Proteobacteria;Gammaproteobacteria;Alteromonadales;Alteromonadaceae;OM60(NOR5)_clade;uncultured_gamma_proteobacterium	96.44	253	9	0	1	253	773	521	2e-119	430
denovo1611	JQ318909.1.1370_Bacteria;Proteobacteria;Gammaproteobacteria;Enterobacteriales;Enterobacteriaceae;Erwinia;uncultured_Erwinia_sp.	95.26	253	12	0	1	253	694	442	3e-112	406
denovo1612	GQ872422.1.1463_Bacteria;Proteobacteria;Gammaproteobacteria;Alteromonadales;Alteromonadaceae;Simiduia;Simiduia_areninigrae	94.47	253	14	0	1	253	757	505	2e-107	391
denovo1613	JN175342.1.1527_Bacteria;Proteobacteria;Gammaproteobacteria;Enterobacteriales;Enterobacteriaceae;Tatumella;Tatumella_punctata	96.05	253	10	0	1	253	777	525	5e-117	422
denovo1614	GQ349203.1.1382_Bacteria;Proteobacteria;Gammaproteobacteria;Oceanospirillales;Oceanospirillaceae;Pseudospirillum;uncultured_gamma_proteobacterium	94.09	254	14	1	1	253	757	504	3e-103	377
denovo1615	JF706534.1.1396_Bacteria;Proteobacteria;Gammaproteobacteria;Enterobacteriales;Enterobacteriaceae;Erwinia;Erwinia_rhapontici	96.44	253	9	0	1	253	736	484	2e-119	430
denovo1616	AY942761.1.1415_Bacteria;Proteobacteria;Gammaproteobacteria;Oceanospirillales;Oceanospirillaceae;Pseudospirillum;uncultured_bacterium	94.86	253	13	0	1	253	777	525	8e-110	398
denovo1617	JN175342.1.1527_Bacteria;Proteobacteria;Gammaproteobacteria;Enterobacteriales;Enterobacteriaceae;Tatumella;Tatumella_punctata	96.33	245	9	0	1	245	777	533	1e-114	414
denovo1618	JQ245601.1.1387_Bacteria;Proteobacteria;Deltaproteobacteria;Desulfuromonadales;Desulfuromonadaceae;Desulfuromusa;uncultured_bacterium	94.47	253	14	0	1	253	706	454	2e-107	391
denovo1619	JN175342.1.1527_Bacteria;Proteobacteria;Gammaproteobacteria;Enterobacteriales;Enterobacteriaceae;Tatumella;Tatumella_punctata	96.05	253	10	0	1	253	777	525	5e-117	422
denovo162	JN990093.1.1541_Bacteria;Proteobacteria;Gammaproteobacteria;Enterobacteriales;Enterobacteriaceae;Enterobacter;uncultured_Pantoea_sp.	92.49	253	19	0	1	253	784	532	2e-95	351
denovo1620	GQ249562.1.1529_Bacteria;Proteobacteria;Deltaproteobacteria;Desulfuromonadales;Sva1033;uncultured_delta_proteobacterium	97.63	253	6	0	1	253	792	540	2e-126	454
denovo1621	HM558240.1.1372_Bacteria;Proteobacteria;Gammaproteobacteria;Enterobacteriales;Enterobacteriaceae;Tatumella;uncultured_bacterium	96.84	253	8	0	1	253	756	504	9e-122	438
denovo1622	JF706534.1.1396_Bacteria;Proteobacteria;Gammaproteobacteria;Enterobacteriales;Enterobacteriaceae;Erwinia;Erwinia_rhapontici	97.23	253	7	0	1	253	736	484	4e-124	446
denovo1623	X80775.1.1448_Bacteria;Proteobacteria;Alphaproteobacteria;Rhodospirillales;Acetobacteraceae;Gluconobacter;Gluconobacter_cerinus	94.47	253	14	0	1	253	712	460	2e-107	391
denovo1624	JN175342.1.1527_Bacteria;Proteobacteria;Gammaproteobacteria;Enterobacteriales;Enterobacteriaceae;Tatumella;Tatumella_punctata	96.44	253	9	0	1	253	777	525	2e-119	430
denovo1625	HM558240.1.1372_Bacteria;Proteobacteria;Gammaproteobacteria;Enterobacteriales;Enterobacteriaceae;Tatumella;uncultured_bacterium	97.23	253	7	0	1	253	756	504	4e-124	446
denovo1626	JF104371.1.1351_Bacteria;Proteobacteria;Gammaproteobacteria;Cardiobacteriales;Cardiobacteriaceae;uncultured;uncultured_bacterium	98.02	253	5	0	1	253	750	498	6e-129	462
denovo1627	JN175342.1.1527_Bacteria;Proteobacteria;Gammaproteobacteria;Enterobacteriales;Enterobacteriaceae;Tatumella;Tatumella_punctata	94.86	253	13	0	1	253	777	525	8e-110	398
denovo1628	DQ676357.1.1422_Bacteria;Proteobacteria;Gammaproteobacteria;Order_Incertae_Sedis;Family_Incertae_Sedis;Arenicella;uncultured_gamma_proteobacterium	95.65	253	11	0	1	253	730	478	1e-114	414
denovo1629	GU356230.1.1377_Bacteria;Proteobacteria;Gammaproteobacteria;Aeromonadales;Aeromonadaceae;Aeromonas;uncultured_Aeromonas_sp.	92.89	253	18	0	1	253	730	478	7e-98	359
denovo163	JN175342.1.1527_Bacteria;Proteobacteria;Gammaproteobacteria;Enterobacteriales;Enterobacteriaceae;Tatumella;Tatumella_punctata	96.44	253	9	0	1	253	777	525	2e-119	430
denovo1630	JN175342.1.1527_Bacteria;Proteobacteria;Gammaproteobacteria;Enterobacteriales;Enterobacteriaceae;Tatumella;Tatumella_punctata	96.84	253	8	0	1	253	777	525	9e-122	438
denovo1631	JN175342.1.1527_Bacteria;Proteobacteria;Gammaproteobacteria;Enterobacteriales;Enterobacteriaceae;Tatumella;Tatumella_punctata	95.65	253	11	0	1	253	777	525	1e-114	414
denovo1632	Z96078.1.1495_Bacteria;Proteobacteria;Gammaproteobacteria;Enterobacteriales;Enterobacteriaceae;Enterobacter;Enterobacter_cancerogenus	95.26	253	12	0	1	253	757	505	3e-100	367
denovo1633	AM882637.1.1515_Bacteria;Proteobacteria;Deltaproteobacteria;Sh765B-TzT-29;uncultured_delta_proteobacterium	100.00	253	0	0	1	253	790	538	7e-141	502
denovo1634	GU584410.1.1396_Bacteria;Proteobacteria;Gammaproteobacteria;Thiotrichales;Piscirickettsiaceae;uncultured;uncultured_bacterium	90.51	253	24	0	1	253	777	525	1e-83	311
denovo1635	X80775.1.1448_Bacteria;Proteobacteria;Alphaproteobacteria;Rhodospirillales;Acetobacteraceae;Gluconobacter;Gluconobacter_cerinus	96.77	217	7	0	1	217	712	496	9e-103	375
denovo1636	JN194132.1.1320_Bacteria;Proteobacteria;Gammaproteobacteria;Enterobacteriales;Enterobacteriaceae;Pantoea;bacterium_MPB_JP_b	96.44	253	9	0	1	253	668	416	2e-119	430
denovo1637	JN175342.1.1527_Bacteria;Proteobacteria;Gammaproteobacteria;Enterobacteriales;Enterobacteriaceae;Tatumella;Tatumella_punctata	92.89	253	18	0	1	253	777	525	7e-98	359
denovo1638	JN175342.1.1527_Bacteria;Proteobacteria;Gammaproteobacteria;Enterobacteriales;Enterobacteriaceae;Tatumella;Tatumella_punctata	94.93	217	11	0	1	217	777	561	3e-93	343
denovo1639	JF747844.1.1519_Bacteria;Proteobacteria;Deltaproteobacteria;Desulfobacterales;Desulfobulbaceae;Desulfocapsa;uncultured_bacterium	93.28	253	17	0	1	253	791	539	3e-100	367
denovo164	JN175342.1.1527_Bacteria;Proteobacteria;Gammaproteobacteria;Enterobacteriales;Enterobacteriaceae;Tatumella;Tatumella_punctata	96.84	253	8	0	1	253	777	525	9e-122	438
denovo1640	FN869544.1.1438_Bacteria;Proteobacteria;Gammaproteobacteria;Order_Incertae_Sedis;Family_Incertae_Sedis;Sedimenticola;Myrtea_flabelliformis_gill_endosymbiont	96.05	253	10	0	1	253	742	490	5e-117	422
denovo1641	EU409601.1.1482_Bacteria;Proteobacteria;Alphaproteobacteria;Rhodospirillales;Acetobacteraceae;uncultured;Commensalibacter_intestini	96.84	253	8	0	1	253	731	479	9e-122	438
denovo1642	JN194132.1.1320_Bacteria;Proteobacteria;Gammaproteobacteria;Enterobacteriales;Enterobacteriaceae;Pantoea;bacterium_MPB_JP_b	94.47	253	14	0	1	253	668	416	2e-107	391
denovo1643	JN990099.1.1503_Bacteria;Proteobacteria;Gammaproteobacteria;Enterobacteriales;Enterobacteriaceae;Enterobacter;uncultured_bacterium	94.86	253	13	0	1	253	779	527	8e-110	398
denovo1644	X82290.1.1476_Bacteria;Proteobacteria;Alphaproteobacteria;Rhodospirillales;Acetobacteraceae;Gluconobacter;Gluconobacter_frateurii	97.63	253	6	0	1	253	723	471	2e-126	454
denovo1645	JN175342.1.1527_Bacteria;Proteobacteria;Gammaproteobacteria;Enterobacteriales;Enterobacteriaceae;Tatumella;Tatumella_punctata	96.05	253	10	0	1	253	777	525	5e-117	422
denovo1646	JF690979.1.1419_Bacteria;Proteobacteria;Gammaproteobacteria;Enterobacteriales;Enterobacteriaceae;Enterobacter;Enterobacter_ludwigii	96.05	253	10	0	1	253	738	486	5e-117	422
denovo1647	HQ787611.1.1463_Bacteria;Proteobacteria;Gammaproteobacteria;Enterobacteriales;Enterobacteriaceae;Enterobacter;uncultured_organism	95.26	253	12	0	1	253	755	503	3e-112	406
denovo1648	JN175342.1.1527_Bacteria;Proteobacteria;Gammaproteobacteria;Enterobacteriales;Enterobacteriaceae;Tatumella;Tatumella_punctata	96.84	253	8	0	1	253	777	525	9e-122	438
denovo1649	X80775.1.1448_Bacteria;Proteobacteria;Alphaproteobacteria;Rhodospirillales;Acetobacteraceae;Gluconobacter;Gluconobacter_cerinus	96.86	191	6	0	1	191	712	522	1e-89	331
denovo165	JF690979.1.1419_Bacteria;Proteobacteria;Gammaproteobacteria;Enterobacteriales;Enterobacteriaceae;Enterobacter;Enterobacter_ludwigii	96.40	250	9	0	4	253	735	486	1e-117	424
denovo1650	JN175342.1.1527_Bacteria;Proteobacteria;Gammaproteobacteria;Enterobacteriales;Enterobacteriaceae;Tatumella;Tatumella_punctata	96.05	253	10	0	1	253	777	525	5e-117	422
denovo1651	JN977206.1.1534_Bacteria;Proteobacteria;Deltaproteobacteria;Desulfobacterales;Desulfobulbaceae;uncultured;uncultured_bacterium	94.47	253	14	0	1	253	778	526	2e-107	391
denovo1652	AB021400.1.1522_Bacteria;Proteobacteria;Gammaproteobacteria;Enterobacteriales;Enterobacteriaceae;Tatumella;Pseudomonas_flectens	97.63	253	6	0	1	253	774	522	2e-126	454
denovo1653	FJ628232.1.1494_Bacteria;Proteobacteria;Epsilonproteobacteria;Campylobacterales;Helicobacteraceae;Sulfurimonas;uncultured_bacterium	92.89	253	18	0	1	253	773	521	7e-98	359
denovo1654	JN175342.1.1527_Bacteria;Proteobacteria;Gammaproteobacteria;Enterobacteriales;Enterobacteriaceae;Tatumella;Tatumella_punctata	96.41	223	8	0	1	223	777	555	6e-104	379
denovo1655	FM165237.1.1502_Bacteria;Proteobacteria;Deltaproteobacteria;Myxococcales;Nannocystineae;uncultured;uncultured_bacterium	94.86	253	13	0	1	253	779	527	8e-110	398
denovo1656	JN194132.1.1320_Bacteria;Proteobacteria;Gammaproteobacteria;Enterobacteriales;Enterobacteriaceae;Pantoea;bacterium_MPB_JP_b	90.91	253	23	0	1	253	668	416	6e-86	319
denovo1657	JN175342.1.1527_Bacteria;Proteobacteria;Gammaproteobacteria;Enterobacteriales;Enterobacteriaceae;Tatumella;Tatumella_punctata	96.84	253	8	0	1	253	777	525	9e-122	438
denovo1658	JN175342.1.1527_Bacteria;Proteobacteria;Gammaproteobacteria;Enterobacteriales;Enterobacteriaceae;Tatumella;Tatumella_punctata	96.84	253	8	0	1	253	777	525	9e-122	438
denovo1659	GQ417409.1.1465_Bacteria;Proteobacteria;Gammaproteobacteria;Enterobacteriales;Enterobacteriaceae;Citrobacter;uncultured_Citrobacter_sp.	95.26	253	12	0	1	253	759	507	3e-112	406
denovo166	JN049601.1.1503_Bacteria;Proteobacteria;Gammaproteobacteria;Xanthomonadales;Xanthomonadaceae;Stenotrophomonas;Klebsiella_sp._Y6	96.05	253	10	0	1	253	776	524	5e-117	422
denovo1660	JF706534.1.1396_Bacteria;Proteobacteria;Gammaproteobacteria;Enterobacteriales;Enterobacteriaceae;Erwinia;Erwinia_rhapontici	96.84	253	8	0	1	253	736	484	9e-122	438
denovo1661	HQ153952.1.1420_Bacteria;Proteobacteria;Gammaproteobacteria;Thiotrichales;Thiotrichaceae;uncultured;uncultured_bacterium	95.26	253	12	0	1	253	734	482	3e-112	406
denovo1662	JN175342.1.1527_Bacteria;Proteobacteria;Gammaproteobacteria;Enterobacteriales;Enterobacteriaceae;Tatumella;Tatumella_punctata	96.05	253	10	0	1	253	777	525	5e-117	422
denovo1663	JN194132.1.1320_Bacteria;Proteobacteria;Gammaproteobacteria;Enterobacteriales;Enterobacteriaceae;Pantoea;bacterium_MPB_JP_b	95.65	253	11	0	1	253	668	416	1e-114	414
denovo1664	JN175342.1.1527_Bacteria;Proteobacteria;Gammaproteobacteria;Enterobacteriales;Enterobacteriaceae;Tatumella;Tatumella_punctata	96.40	250	9	0	4	253	774	525	1e-117	424
denovo1665	AY150184.1.1404_Bacteria;Proteobacteria;Gammaproteobacteria;Alteromonadales;Alteromonadaceae;Simiduia;symbiont_LP2_of_Lyrodus_pedicellatus	98.02	253	5	0	1	253	707	455	6e-129	462
denovo1666	X82290.1.1476_Bacteria;Proteobacteria;Alphaproteobacteria;Rhodospirillales;Acetobacteraceae;Gluconobacter;Gluconobacter_frateurii	96.84	253	8	0	1	253	723	471	9e-122	438
denovo1667	HQ787611.1.1463_Bacteria;Proteobacteria;Gammaproteobacteria;Enterobacteriales;Enterobacteriaceae;Enterobacter;uncultured_organism	96.44	253	9	0	1	253	755	503	2e-119	430
denovo1668	JN175342.1.1527_Bacteria;Proteobacteria;Gammaproteobacteria;Enterobacteriales;Enterobacteriaceae;Tatumella;Tatumella_punctata	96.84	253	8	0	1	253	777	525	9e-122	438
denovo1669	EU289465.1.1506_Bacteria;Proteobacteria;Gammaproteobacteria;Enterobacteriales;Enterobacteriaceae;Trabulsiella;uncultured_bacterium	96.05	253	10	0	1	253	779	527	5e-117	422
denovo167	JN194132.1.1320_Bacteria;Proteobacteria;Gammaproteobacteria;Enterobacteriales;Enterobacteriaceae;Pantoea;bacterium_MPB_JP_b	97.63	253	6	0	1	253	668	416	2e-126	454
denovo1670	JN990099.1.1503_Bacteria;Proteobacteria;Gammaproteobacteria;Enterobacteriales;Enterobacteriaceae;Enterobacter;uncultured_bacterium	95.26	253	12	0	1	253	779	527	3e-112	406
denovo1671	FN429775.1.1516_Bacteria;Proteobacteria;Deltaproteobacteria;Desulfobacterales;Desulfobulbaceae;Desulfocapsa;uncultured_delta_proteobacterium	94.86	253	13	0	1	253	790	538	8e-110	398
denovo1672	JN175342.1.1527_Bacteria;Proteobacteria;Gammaproteobacteria;Enterobacteriales;Enterobacteriaceae;Tatumella;Tatumella_punctata	95.26	253	12	0	1	253	777	525	3e-112	406
denovo1673	JF920313.1.1360_Bacteria;Proteobacteria;Gammaproteobacteria;Enterobacteriales;Enterobacteriaceae;Raoultella;Enterobacter;uncultured_bacterium	95.26	253	12	0	1	253	757	505	3e-112	406
denovo1674	JN175342.1.1527_Bacteria;Proteobacteria;Gammaproteobacteria;Enterobacteriales;Enterobacteriaceae;Tatumella;Tatumella_punctata	95.20	250	12	0	4	253	774	525	2e-98	361
denovo1675	JN175342.1.1527_Bacteria;Proteobacteria;Gammaproteobacteria;Enterobacteriales;Enterobacteriaceae;Tatumella;Tatumella_punctata	94.86	253	13	0	1	253	777	525	8e-110	398
denovo1676	JN175342.1.1527_Bacteria;Proteobacteria;Gammaproteobacteria;Enterobacteriales;Enterobacteriaceae;Tatumella;Tatumella_punctata	95.65	253	11	0	1	253	777	525	1e-114	414
denovo1677	HQ787611.1.1463_Bacteria;Proteobacteria;Gammaproteobacteria;Enterobacteriales;Enterobacteriaceae;Enterobacter;uncultured_organism	93.28	253	17	0	1	253	755	503	3e-100	367
denovo1678	DQ269073.1.1411_Bacteria;Proteobacteria;Gammaproteobacteria;Alteromonadales;Alteromonadaceae;uncultured;uncultured_gamma_proteobacterium	93.28	253	17	0	1	253	736	484	3e-100	367
denovo1679	HQ203810.1.1476_Bacteria;Proteobacteria;Epsilonproteobacteria;Campylobacterales;Helicobacteraceae;Sulfurimonas;uncultured_bacterium	90.40	250	24	0	4	253	745	496	9e-82	305
denovo168	JF915349.1.1403_Bacteria;Proteobacteria;Gammaproteobacteria;Enterobacteriales;Enterobacteriaceae;Kluyvera;Buttiauxella_sp._NW51	92.89	253	18	0	1	253	728	476	7e-98	359
denovo1680	AY230815.1.1460_Bacteria;Proteobacteria;Alphaproteobacteria;Rhodospirillales;Acetobacteraceae;Gluconacetobacter;Gluconacetobacter_diazotrophicus	96.30	243	9	0	1	243	704	462	2e-113	410
denovo1681	JN175342.1.1527_Bacteria;Proteobacteria;Gammaproteobacteria;Enterobacteriales;Enterobacteriaceae;Tatumella;Tatumella_punctata	95.41	218	10	0	1	218	777	560	3e-96	353
denovo1682	AB506690.1.1410_Bacteria;Proteobacteria;Gammaproteobacteria;Enterobacteriales;Enterobacteriaceae;Erwinia;Erwinia_sp._YPPS_950	96.05	253	10	0	1	253	727	475	5e-117	422
denovo1683	HQ787695.1.1459_Bacteria;Proteobacteria;Gammaproteobacteria;Enterobacteriales;Enterobacteriaceae;Enterobacter;uncultured_organism	96.84	253	8	0	1	253	750	498	9e-122	438
denovo1684	EU574674.1.1439_Bacteria;Proteobacteria;Epsilonproteobacteria;Campylobacterales;Helicobacteraceae;Sulfurimonas;uncultured_bacterium	92.89	253	18	0	1	253	713	461	7e-98	359
denovo1685	JN871229.1.1484_Bacteria;Proteobacteria;Gammaproteobacteria;Enterobacteriales;Enterobacteriaceae;Enterobacter;Enterobacter_cloacae_subsp._cloacae	93.28	253	17	0	1	253	769	517	3e-100	367
denovo1686	JN613470.1.1451_Bacteria;Proteobacteria;Gammaproteobacteria;Enterobacteriales;Enterobacteriaceae;Enterobacter;Leclercia_sp._O-NR2	95.26	253	12	0	1	253	747	495	3e-100	367
denovo1687	JN175342.1.1527_Bacteria;Proteobacteria;Gammaproteobacteria;Enterobacteriales;Enterobacteriaceae;Tatumella;Tatumella_punctata	93.28	253	17	0	1	253	777	525	3e-100	367
denovo1688	JN175342.1.1527_Bacteria;Proteobacteria;Gammaproteobacteria;Enterobacteriales;Enterobacteriaceae;Tatumella;Tatumella_punctata	95.65	253	11	0	1	253	777	525	1e-114	414
denovo1689	JN175342.1.1527_Bacteria;Proteobacteria;Gammaproteobacteria;Enterobacteriales;Enterobacteriaceae;Tatumella;Tatumella_punctata	96.80	250	8	0	4	253	774	525	6e-120	432
denovo169	JN990099.1.1503_Bacteria;Proteobacteria;Gammaproteobacteria;Enterobacteriales;Enterobacteriaceae;Enterobacter;uncultured_bacterium	96.05	253	10	0	1	253	779	527	5e-117	422
denovo1690	JN175342.1.1527_Bacteria;Proteobacteria;Gammaproteobacteria;Enterobacteriales;Enterobacteriaceae;Tatumella;Tatumella_punctata	96.77	217	7	0	1	217	777	561	9e-103	375
denovo1691	AB278144.1.1458_Bacteria;Proteobacteria;Gammaproteobacteria;Chromatiales;Granulosicoccaceae;Granulosicoccus;uncultured_bacterium	93.50	246	16	0	1	246	733	488	2e-98	361
denovo1692	JN613470.1.1451_Bacteria;Proteobacteria;Gammaproteobacteria;Enterobacteriales;Enterobacteriaceae;Enterobacter;Leclercia_sp._O-NR2	91.30	253	22	0	1	253	747	495	2e-88	327
denovo1693	JN175342.1.1527_Bacteria;Proteobacteria;Gammaproteobacteria;Enterobacteriales;Enterobacteriaceae;Tatumella;Tatumella_punctata	96.44	253	9	0	1	253	777	525	2e-119	430
denovo1694	JN175342.1.1527_Bacteria;Proteobacteria;Gammaproteobacteria;Enterobacteriales;Enterobacteriaceae;Tatumella;Tatumella_punctata	94.47	253	14	0	1	253	777	525	2e-107	391
denovo1695	JN175342.1.1527_Bacteria;Proteobacteria;Gammaproteobacteria;Enterobacteriales;Enterobacteriaceae;Tatumella;Tatumella_punctata	96.05	253	10	0	1	253	777	525	5e-117	422
denovo1696	JN175342.1.1527_Bacteria;Proteobacteria;Gammaproteobacteria;Enterobacteriales;Enterobacteriaceae;Tatumella;Tatumella_punctata	95.26	253	12	0	1	253	777	525	3e-112	406
denovo1697	JN175342.1.1527_Bacteria;Proteobacteria;Gammaproteobacteria;Enterobacteriales;Enterobacteriaceae;Tatumella;Tatumella_punctata	96.44	253	9	0	1	253	777	525	2e-107	391
denovo1698	X80775.1.1448_Bacteria;Proteobacteria;Alphaproteobacteria;Rhodospirillales;Acetobacteraceae;Gluconobacter;Gluconobacter_cerinus	96.44	253	9	0	1	253	712	460	2e-119	430
denovo1699	AB286475.1.1456_Bacteria;Proteobacteria;Gammaproteobacteria;Aeromonadales;Aeromonadaceae;Aeromonas;uncultured_bacterium	95.65	253	11	0	1	253	744	492	1e-114	414
denovo17	JN175342.1.1527_Bacteria;Proteobacteria;Gammaproteobacteria;Enterobacteriales;Enterobacteriaceae;Tatumella;Tatumella_punctata	96.84	253	8	0	1	253	777	525	9e-122	438
denovo170	JN175342.1.1527_Bacteria;Proteobacteria;Gammaproteobacteria;Enterobacteriales;Enterobacteriaceae;Tatumella;Tatumella_punctata	94.47	253	14	0	1	253	777	525	2e-107	391
denovo1700	EU287368.1.1501_Bacteria;Proteobacteria;Gammaproteobacteria;Oceanospirillales;Alcanivoracaceae;Kangiella;uncultured_bacterium	94.80	250	13	0	4	253	774	525	5e-108	392
denovo1701	JN672630.1.1465_Bacteria;Proteobacteria;Gammaproteobacteria;BD7-8_marine_group;uncultured_gamma_proteobacterium	96.00	250	10	0	4	253	754	505	3e-115	416
denovo1702	JN175342.1.1527_Bacteria;Proteobacteria;Gammaproteobacteria;Enterobacteriales;Enterobacteriaceae;Tatumella;Tatumella_punctata	95.51	245	11	0	1	245	777	533	7e-110	398
denovo1703	HQ916543.1.1399_Bacteria;Proteobacteria;Gammaproteobacteria;Order_Incertae_Sedis;Family_Incertae_Sedis;Arenicella;uncultured_bacterium	90.91	253	23	0	1	253	726	474	6e-86	319
denovo1704	JN175342.1.1527_Bacteria;Proteobacteria;Gammaproteobacteria;Enterobacteriales;Enterobacteriaceae;Tatumella;Tatumella_punctata	96.84	253	8	0	1	253	777	525	9e-122	438
denovo1705	HM556852.1.1374_Bacteria;Proteobacteria;Gammaproteobacteria;Enterobacteriales;Enterobacteriaceae;Tatumella;uncultured_bacterium	97.63	253	6	0	1	253	758	506	2e-126	454
denovo1706	JF767287.1.1485_Bacteria;Bacteroidetes;Flavobacteria;Flavobacteriales;Cryomorphaceae;Owenweeksia;uncultured_marine_bacterium	99.60	253	1	0	1	253	772	520	2e-138	494
denovo1707	JN175342.1.1527_Bacteria;Proteobacteria;Gammaproteobacteria;Enterobacteriales;Enterobacteriaceae;Tatumella;Tatumella_punctata	97.21	251	7	0	3	253	775	525	6e-123	442
denovo1708	JN990099.1.1503_Bacteria;Proteobacteria;Gammaproteobacteria;Enterobacteriales;Enterobacteriaceae;Enterobacter;uncultured_bacterium	92.49	253	19	0	1	253	779	527	2e-95	351
denovo1709	HQ880415.1.1372_Bacteria;Proteobacteria;Gammaproteobacteria;Enterobacteriales;Enterobacteriaceae;Cronobacter;Cronobacter_dublinensis	96.84	253	8	0	1	253	692	440	9e-122	438
denovo171	JF946790.1.1385_Bacteria;Proteobacteria;Gammaproteobacteria;Enterobacteriales;Enterobacteriaceae;Cedecea;Cedecea_sp._A415	94.86	253	13	0	1	253	725	473	8e-110	398
denovo1710	HM557327.1.1357_Bacteria;Proteobacteria;Gammaproteobacteria;Enterobacteriales;Enterobacteriaceae;Enterobacter;uncultured_bacterium	94.69	245	13	0	1	245	741	497	4e-105	383
denovo1711	HQ204289.1.1501_Bacteria;Proteobacteria;Gammaproteobacteria;Enterobacteriales;Enterobacteriaceae;Klebsiella;bacterium_QZ33S	96.84	253	8	0	1	253	777	525	9e-122	438
denovo1712	JN175342.1.1527_Bacteria;Proteobacteria;Gammaproteobacteria;Enterobacteriales;Enterobacteriaceae;Tatumella;Tatumella_punctata	96.44	253	9	0	1	253	777	525	2e-119	430
denovo1713	HM558240.1.1372_Bacteria;Proteobacteria;Gammaproteobacteria;Enterobacteriales;Enterobacteriaceae;Tatumella;uncultured_bacterium	96.44	253	9	0	1	253	756	504	2e-119	430
denovo1714	X82290.1.1476_Bacteria;Proteobacteria;Alphaproteobacteria;Rhodospirillales;Acetobacteraceae;Gluconobacter;Gluconobacter_frateurii	97.23	253	7	0	1	253	723	471	4e-124	446
denovo1715	JN175342.1.1527_Bacteria;Proteobacteria;Gammaproteobacteria;Enterobacteriales;Enterobacteriaceae;Tatumella;Tatumella_punctata	94.07	253	15	0	1	253	777	525	5e-105	383
denovo1716	JN977396.1.1526_Bacteria;Proteobacteria;Gammaproteobacteria;Order_Incertae_Sedis;Family_Incertae_Sedis;Thiohalophilus;uncultured_bacterium	94.86	253	13	0	1	253	771	519	8e-110	398
denovo1717	JF344074.1.1504_Bacteria;Proteobacteria;Gammaproteobacteria;Alteromonadales;Alteromonadaceae;Haliea;uncultured_gamma_proteobacterium	99.21	253	2	0	1	253	782	530	4e-136	486
denovo1718	JN175342.1.1527_Bacteria;Proteobacteria;Gammaproteobacteria;Enterobacteriales;Enterobacteriaceae;Tatumella;Tatumella_punctata	96.05	253	10	0	1	253	777	525	5e-117	422
denovo1719	JN175342.1.1527_Bacteria;Proteobacteria;Gammaproteobacteria;Enterobacteriales;Enterobacteriaceae;Tatumella;Tatumella_punctata	95.65	253	11	0	1	253	777	525	1e-114	414
denovo172	JN194132.1.1320_Bacteria;Proteobacteria;Gammaproteobacteria;Enterobacteriales;Enterobacteriaceae;Pantoea;bacterium_MPB_JP_b	95.83	216	9	0	1	216	668	453	2e-97	357
denovo1720	X82290.1.1476_Bacteria;Proteobacteria;Alphaproteobacteria;Rhodospirillales;Acetobacteraceae;Gluconobacter;Gluconobacter_frateurii	95.65	253	11	0	1	253	723	471	1e-114	414
denovo1721	JN175342.1.1527_Bacteria;Proteobacteria;Gammaproteobacteria;Enterobacteriales;Enterobacteriaceae;Tatumella;Tatumella_punctata	96.80	250	8	0	4	253	774	525	6e-120	432
denovo1722	HM798995.1.1372_Bacteria;Planctomycetes;OM190;uncultured_planctomycete	97.29	221	6	0	1	221	648	428	2e-107	391
denovo1723	JF128989.1.1367_Bacteria;Proteobacteria;Gammaproteobacteria;Xanthomonadales;Xanthomonadaceae;Dyella;uncultured_bacterium	100.00	253	0	0	1	253	760	508	7e-141	502
denovo1724	JN175342.1.1527_Bacteria;Proteobacteria;Gammaproteobacteria;Enterobacteriales;Enterobacteriaceae;Tatumella;Tatumella_punctata	97.20	250	7	0	4	253	774	525	2e-122	440
denovo1725	GU145547.1.1476_Bacteria;Proteobacteria;Epsilonproteobacteria;Campylobacterales;Helicobacteraceae;Sulfurimonas;uncultured_bacterium	97.23	253	7	0	1	253	748	496	4e-124	446
denovo1726	JF344655.1.1521_Bacteria;Proteobacteria;Deltaproteobacteria;Desulfobacterales;Desulfobacteraceae;Sva0081_sediment_group;uncultured_delta_proteobacterium	96.73	245	8	0	1	245	796	552	5e-117	422
denovo1727	X80775.1.1448_Bacteria;Proteobacteria;Alphaproteobacteria;Rhodospirillales;Acetobacteraceae;Gluconobacter;Gluconobacter_cerinus	94.86	253	13	0	1	253	712	460	8e-110	398
denovo1728	HQ153883.1.1390_Bacteria;Proteobacteria;Gammaproteobacteria;Chromatiales;Granulosicoccaceae;Granulosicoccus;uncultured_bacterium	93.68	253	16	0	1	253	732	480	1e-102	375
denovo1729	JN194132.1.1320_Bacteria;Proteobacteria;Gammaproteobacteria;Enterobacteriales;Enterobacteriaceae;Pantoea;bacterium_MPB_JP_b	96.44	253	9	0	1	253	668	416	2e-119	430
denovo173	JN175342.1.1527_Bacteria;Proteobacteria;Gammaproteobacteria;Enterobacteriales;Enterobacteriaceae;Tatumella;Tatumella_punctata	96.44	253	9	0	1	253	777	525	2e-107	391
denovo1730	AY690717.1.1482_Bacteria;Proteobacteria;Gammaproteobacteria;Enterobacteriales;Enterobacteriaceae;Brenneria;Erwinia_sp._MK09	92.49	253	19	0	1	253	749	497	2e-95	351
denovo1731	JF920313.1.1360_Bacteria;Proteobacteria;Gammaproteobacteria;Enterobacteriales;Enterobacteriaceae;Raoultella;Enterobacter;uncultured_bacterium	94.07	253	15	0	1	253	757	505	5e-105	383
denovo1732	JN175342.1.1527_Bacteria;Proteobacteria;Gammaproteobacteria;Enterobacteriales;Enterobacteriaceae;Tatumella;Tatumella_punctata	95.20	250	12	0	4	253	774	525	2e-110	400
denovo1733	JN175342.1.1527_Bacteria;Proteobacteria;Gammaproteobacteria;Enterobacteriales;Enterobacteriaceae;Tatumella;Tatumella_punctata	94.86	253	13	0	1	253	777	525	8e-110	398
denovo1734	GQ416356.1.1463_Bacteria;Proteobacteria;Gammaproteobacteria;Enterobacteriales;Enterobacteriaceae;Klebsiella;uncultured_Klebsiella_sp.	94.86	253	13	0	1	253	757	505	8e-110	398
denovo1735	JN194132.1.1320_Bacteria;Proteobacteria;Gammaproteobacteria;Enterobacteriales;Enterobacteriaceae;Pantoea;bacterium_MPB_JP_b	96.44	253	9	0	1	253	668	416	2e-119	430
denovo1736	GU583986.1.1508_Bacteria;Proteobacteria;Gammaproteobacteria;uncultured_bacterium	93.28	253	17	0	1	253	778	526	3e-100	367
denovo1737	Z00044.138378.139868_Bacteria;Cyanobacteria;Chloroplast;Nicotiana_tabacum_(common_tobacco)	99.60	253	1	0	1	253	733	481	2e-138	494
denovo1738	HQ191020.1.1395_Bacteria;Proteobacteria;Gammaproteobacteria;Xanthomonadales;Sinobacteraceae;JTB255_marine_benthic_group;uncultured_sediment_bacterium	95.65	253	11	0	1	253	775	523	1e-114	414
denovo1739	JN175342.1.1527_Bacteria;Proteobacteria;Gammaproteobacteria;Enterobacteriales;Enterobacteriaceae;Tatumella;Tatumella_punctata	97.20	250	7	0	4	253	774	525	2e-110	400
denovo174	JN175342.1.1527_Bacteria;Proteobacteria;Gammaproteobacteria;Enterobacteriales;Enterobacteriaceae;Tatumella;Tatumella_punctata	96.05	253	10	0	1	253	777	525	5e-117	422
denovo1740	JF690979.1.1419_Bacteria;Proteobacteria;Gammaproteobacteria;Enterobacteriales;Enterobacteriaceae;Enterobacter;Enterobacter_ludwigii	98.02	253	5	0	1	253	738	486	6e-129	462
denovo1741	JN977155.1.1529_Bacteria;Proteobacteria;Gammaproteobacteria;Chromatiales;Granulosicoccaceae;Granulosicoccus;uncultured_bacterium	94.47	253	14	0	1	253	773	521	2e-107	391
denovo1742	GU197429.1.1507_Bacteria;Proteobacteria;Deltaproteobacteria;Desulfobacterales;Desulfobulbaceae;uncultured;uncultured_bacterium	98.42	253	4	0	1	253	782	530	3e-131	470
denovo1743	Z96078.1.1495_Bacteria;Proteobacteria;Gammaproteobacteria;Enterobacteriales;Enterobacteriaceae;Enterobacter;Enterobacter_cancerogenus	97.63	253	6	0	1	253	757	505	2e-126	454
denovo1744	AB021400.1.1522_Bacteria;Proteobacteria;Gammaproteobacteria;Enterobacteriales;Enterobacteriaceae;Tatumella;Pseudomonas_flectens	94.47	253	14	0	1	253	774	522	2e-107	391
denovo1745	HM556761.1.1322_Bacteria;Proteobacteria;Alphaproteobacteria;Rhodospirillales;Acetobacteraceae;Acetobacter;uncultured_bacterium	97.23	253	7	0	1	253	705	453	4e-124	446
denovo1746	JN977206.1.1534_Bacteria;Proteobacteria;Deltaproteobacteria;Desulfobacterales;Desulfobulbaceae;uncultured;uncultured_bacterium	93.68	253	16	0	1	253	778	526	1e-102	375
denovo1747	JN175342.1.1527_Bacteria;Proteobacteria;Gammaproteobacteria;Enterobacteriales;Enterobacteriaceae;Tatumella;Tatumella_punctata	94.86	253	13	0	1	253	777	525	8e-110	398
denovo1748	Z93964.1.1527_Bacteria;Proteobacteria;Betaproteobacteria;Burkholderiales;Comamonadaceae;Acidovorax;uncultured_bacterium	99.07	214	2	0	1	214	770	557	7e-113	408
denovo1749	HM109483.1.1384_Bacteria;Proteobacteria;Gammaproteobacteria;Enterobacteriales;Enterobacteriaceae;Tatumella;uncultured_gamma_proteobacterium	93.68	253	16	0	1	253	758	506	1e-102	375
denovo175	JQ287026.1.1540_Bacteria;Proteobacteria;Deltaproteobacteria;Desulfobacterales;Desulfobulbaceae;SEEP-SRB4;uncultured_bacterium	95.65	253	11	0	1	253	795	543	1e-114	414
denovo1750	JF706534.1.1396_Bacteria;Proteobacteria;Gammaproteobacteria;Enterobacteriales;Enterobacteriaceae;Erwinia;Erwinia_rhapontici	96.84	253	8	0	1	253	736	484	9e-122	438
denovo1751	JF224426.1.1342_Bacteria;Actinobacteria;Actinobacteria;Corynebacteriales;Corynebacteriaceae;uncultured_bacterium	99.60	253	1	0	1	253	736	484	2e-138	494
denovo1752	JF128989.1.1367_Bacteria;Proteobacteria;Gammaproteobacteria;Xanthomonadales;Xanthomonadaceae;Dyella;uncultured_bacterium	96.44	253	9	0	1	253	760	508	2e-119	430
denovo1753	JN175342.1.1527_Bacteria;Proteobacteria;Gammaproteobacteria;Enterobacteriales;Enterobacteriaceae;Tatumella;Tatumella_punctata	96.05	253	10	0	1	253	777	525	5e-117	422
denovo1754	JN175342.1.1527_Bacteria;Proteobacteria;Gammaproteobacteria;Enterobacteriales;Enterobacteriaceae;Tatumella;Tatumella_punctata	95.65	253	11	0	1	253	777	525	1e-114	414
denovo1755	JN175342.1.1527_Bacteria;Proteobacteria;Gammaproteobacteria;Enterobacteriales;Enterobacteriaceae;Tatumella;Tatumella_punctata	96.84	253	8	0	1	253	777	525	9e-122	438
denovo1756	HM556457.1.1373_Bacteria;Proteobacteria;Gammaproteobacteria;Enterobacteriales;Enterobacteriaceae;Tatumella;uncultured_bacterium	95.65	253	11	0	1	253	758	506	1e-114	414
denovo1757	HM556852.1.1374_Bacteria;Proteobacteria;Gammaproteobacteria;Enterobacteriales;Enterobacteriaceae;Tatumella;uncultured_bacterium	96.44	253	9	0	1	253	758	506	2e-119	430
denovo1758	JN175342.1.1527_Bacteria;Proteobacteria;Gammaproteobacteria;Enterobacteriales;Enterobacteriaceae;Tatumella;Tatumella_punctata	96.44	253	9	0	1	253	777	525	2e-119	430
denovo1759	JN175342.1.1527_Bacteria;Proteobacteria;Gammaproteobacteria;Enterobacteriales;Enterobacteriaceae;Tatumella;Tatumella_punctata	94.47	253	14	0	1	253	777	525	2e-107	391
denovo176	JN175342.1.1527_Bacteria;Proteobacteria;Gammaproteobacteria;Enterobacteriales;Enterobacteriaceae;Tatumella;Tatumella_punctata	96.40	250	9	0	4	253	774	525	1e-117	424
denovo1760	JN023771.1.1491_Bacteria;Proteobacteria;Gammaproteobacteria;Xanthomonadales;Sinobacteraceae;uncultured;uncultured_bacterium	100.00	253	0	0	1	253	737	485	7e-141	502
denovo1761	JN175342.1.1527_Bacteria;Proteobacteria;Gammaproteobacteria;Enterobacteriales;Enterobacteriaceae;Tatumella;Tatumella_punctata	95.65	253	11	0	1	253	777	525	1e-114	414
denovo1762	HQ673990.1.1462_Bacteria;Proteobacteria;Alphaproteobacteria;Rhodospirillales;Rhodospirillaceae;uncultured;uncultured_bacterium	92.89	253	18	0	1	253	736	484	7e-98	359
denovo1763	HQ916532.1.1405_Bacteria;Proteobacteria;Gammaproteobacteria;Order_Incertae_Sedis;Family_Incertae_Sedis;Thiohalophilus;uncultured_bacterium	94.47	253	14	0	1	253	725	473	2e-107	391
denovo1764	JN175342.1.1527_Bacteria;Proteobacteria;Gammaproteobacteria;Enterobacteriales;Enterobacteriaceae;Tatumella;Tatumella_punctata	96.44	253	9	0	1	253	777	525	2e-119	430
denovo1765	Z96089.1.1497_Bacteria;Proteobacteria;Gammaproteobacteria;Enterobacteriales;Enterobacteriaceae;Pectobacterium;Pectobacterium_carotovorum_subsp._carotovorum	95.65	253	11	0	1	253	759	507	1e-114	414
denovo1766	DQ011254.1.1445_Bacteria;Proteobacteria;Gammaproteobacteria;Enterobacteriales;Enterobacteriaceae;Enterobacter;uncultured_bacterium	94.86	253	13	0	1	253	741	489	8e-110	398
denovo1767	JN175342.1.1527_Bacteria;Proteobacteria;Gammaproteobacteria;Enterobacteriales;Enterobacteriaceae;Tatumella;Tatumella_punctata	96.88	192	6	0	1	192	777	586	3e-90	333
denovo1768	Z96078.1.1495_Bacteria;Proteobacteria;Gammaproteobacteria;Enterobacteriales;Enterobacteriaceae;Enterobacter;Enterobacter_cancerogenus	95.65	253	11	0	1	253	757	505	1e-102	375
denovo1769	HM558240.1.1372_Bacteria;Proteobacteria;Gammaproteobacteria;Enterobacteriales;Enterobacteriaceae;Tatumella;uncultured_bacterium	96.84	253	8	0	1	253	756	504	9e-122	438
denovo177	JN194132.1.1320_Bacteria;Proteobacteria;Gammaproteobacteria;Enterobacteriales;Enterobacteriaceae;Pantoea;bacterium_MPB_JP_b	96.44	253	9	0	1	253	668	416	2e-119	430
denovo1770	JF703600.1.1510_Bacteria;Proteobacteria;Gammaproteobacteria;Enterobacteriales;Enterobacteriaceae;Enterobacter;uncultured_Enterobacter_sp.	94.86	253	13	0	1	253	780	528	8e-110	398
denovo1771	FN554139.1.1491_Bacteria;Proteobacteria;Gammaproteobacteria;Alteromonadales;Alteromonadaceae;OM60(NOR5)_clade;uncultured_sediment_bacterium	99.21	253	2	0	1	253	770	518	4e-136	486
denovo1772	HM556457.1.1373_Bacteria;Proteobacteria;Gammaproteobacteria;Enterobacteriales;Enterobacteriaceae;Tatumella;uncultured_bacterium	95.65	253	11	0	1	253	758	506	1e-114	414
denovo1773	JN049601.1.1503_Bacteria;Proteobacteria;Gammaproteobacteria;Xanthomonadales;Xanthomonadaceae;Stenotrophomonas;Klebsiella_sp._Y6	96.05	253	10	0	1	253	776	524	5e-117	422
denovo1774	JF706534.1.1396_Bacteria;Proteobacteria;Gammaproteobacteria;Enterobacteriales;Enterobacteriaceae;Erwinia;Erwinia_rhapontici	94.47	253	14	0	1	253	736	484	2e-107	391
denovo1775	L32813.1.1497_Bacteria;Firmicutes;Bacilli;Lactobacillales;Streptococcaceae;Lactococcus;Lactococcus_garvieae	100.00	252	0	0	1	252	763	512	3e-140	500
denovo1776	JF706534.1.1396_Bacteria;Proteobacteria;Gammaproteobacteria;Enterobacteriales;Enterobacteriaceae;Erwinia;Erwinia_rhapontici	97.23	253	7	0	1	253	736	484	4e-124	446
denovo1777	GU108571.1.1380_Bacteria;Proteobacteria;Gammaproteobacteria;Chromatiales;Chromatiaceae;Rheinheimera;uncultured_gamma_proteobacterium	90.51	253	24	0	1	253	718	466	1e-83	311
denovo1778	JN175342.1.1527_Bacteria;Proteobacteria;Gammaproteobacteria;Enterobacteriales;Enterobacteriaceae;Tatumella;Tatumella_punctata	96.84	253	8	0	1	253	777	525	9e-122	438
denovo1779	AY216438.1.1365_Bacteria;Proteobacteria;Epsilonproteobacteria;Campylobacterales;Helicobacteraceae;Sulfurimonas;uncultured_bacterium	96.05	253	10	0	1	253	741	489	5e-117	422
denovo178	FJ516918.1.1484_Bacteria;Bacteroidetes;SB-5;uncultured_Cytophagales_bacterium	97.63	253	6	0	1	253	768	516	2e-126	454
denovo1780	JN175342.1.1527_Bacteria;Proteobacteria;Gammaproteobacteria;Enterobacteriales;Enterobacteriaceae;Tatumella;Tatumella_punctata	94.86	253	13	0	1	253	777	525	8e-110	398
denovo1781	JN175342.1.1527_Bacteria;Proteobacteria;Gammaproteobacteria;Enterobacteriales;Enterobacteriaceae;Tatumella;Tatumella_punctata	96.05	253	10	0	1	253	777	525	7e-107	389
denovo1782	FN396675.1.1403_Bacteria;Bacteroidetes;Bacteroidia;Bacteroidales;Marinilabiaceae;uncultured;uncultured_marine_bacterium	100.00	253	0	0	1	253	731	479	7e-141	502
denovo1783	DQ009125.1.1942_Bacteria;Proteobacteria;Gammaproteobacteria;Oceanospirillales;SAR86_clade;uncultured_marine_bacterium	99.18	243	2	0	1	243	768	526	4e-130	466
denovo1784	JN175342.1.1527_Bacteria;Proteobacteria;Gammaproteobacteria;Enterobacteriales;Enterobacteriaceae;Tatumella;Tatumella_punctata	96.35	219	8	0	1	219	777	559	1e-101	371
denovo1785	GQ452899.1.1497_Bacteria;Proteobacteria;Gammaproteobacteria;Alteromonadales;Alteromonadaceae;OM60(NOR5)_clade;uncultured_gamma_proteobacterium	95.26	253	12	0	1	253	770	518	3e-112	406
denovo1786	JN175342.1.1527_Bacteria;Proteobacteria;Gammaproteobacteria;Enterobacteriales;Enterobacteriaceae;Tatumella;Tatumella_punctata	96.84	253	8	0	1	253	777	525	9e-122	438
denovo1787	JN175342.1.1527_Bacteria;Proteobacteria;Gammaproteobacteria;Enterobacteriales;Enterobacteriaceae;Tatumella;Tatumella_punctata	96.05	253	10	0	1	253	777	525	5e-117	422
denovo1788	X82290.1.1476_Bacteria;Proteobacteria;Alphaproteobacteria;Rhodospirillales;Acetobacteraceae;Gluconobacter;Gluconobacter_frateurii	98.02	253	5	0	1	253	723	471	6e-129	462
denovo1789	FJ202843.1.1506_Bacteria;Proteobacteria;Deltaproteobacteria;Desulfobacterales;Desulfobacteraceae;Desulforegula;uncultured_bacterium	91.70	253	21	0	1	253	784	532	1e-90	335
denovo179	HM556852.1.1374_Bacteria;Proteobacteria;Gammaproteobacteria;Enterobacteriales;Enterobacteriaceae;Tatumella;uncultured_bacterium	92.49	253	19	0	1	253	758	506	2e-95	351
denovo1790	EF604413.1.1489_Bacteria;Proteobacteria;Gammaproteobacteria;Enterobacteriales;Enterobacteriaceae;Salmonella;uncultured_bacterium	96.44	253	9	0	1	253	768	516	2e-119	430
denovo1791	JF915349.1.1403_Bacteria;Proteobacteria;Gammaproteobacteria;Enterobacteriales;Enterobacteriaceae;Kluyvera;Buttiauxella_sp._NW51	94.86	253	13	0	1	253	728	476	8e-110	398
denovo1792	HM556852.1.1374_Bacteria;Proteobacteria;Gammaproteobacteria;Enterobacteriales;Enterobacteriaceae;Tatumella;uncultured_bacterium	94.07	253	15	0	1	253	758	506	5e-105	383
denovo1793	DQ068818.1.1506_Bacteria;Proteobacteria;Gammaproteobacteria;Enterobacteriales;Enterobacteriaceae;Citrobacter;uncultured_bacterium	97.63	253	6	0	1	253	779	527	2e-126	454
denovo1794	JF915349.1.1403_Bacteria;Proteobacteria;Gammaproteobacteria;Enterobacteriales;Enterobacteriaceae;Kluyvera;Buttiauxella_sp._NW51	96.84	253	8	0	1	253	728	476	9e-122	438
denovo1795	JN175342.1.1527_Bacteria;Proteobacteria;Gammaproteobacteria;Enterobacteriales;Enterobacteriaceae;Tatumella;Tatumella_punctata	96.84	253	8	0	1	253	777	525	9e-122	438
denovo1796	AY542553.1.1365_Bacteria;Proteobacteria;Gammaproteobacteria;Thiotrichales;Thiotrichaceae;uncultured;uncultured_gamma_proteobacterium	97.23	253	7	0	1	253	783	531	4e-124	446
denovo1797	JF690979.1.1419_Bacteria;Proteobacteria;Gammaproteobacteria;Enterobacteriales;Enterobacteriaceae;Enterobacter;Enterobacter_ludwigii	96.44	253	9	0	1	253	738	486	2e-119	430
denovo1798	U78182.1.1502_Bacteria;Proteobacteria;Gammaproteobacteria;Enterobacteriales;Enterobacteriaceae;Raoultella;Raoultella_ornithinolytica	97.63	253	6	0	1	253	777	525	2e-126	454
denovo1799	JN194132.1.1320_Bacteria;Proteobacteria;Gammaproteobacteria;Enterobacteriales;Enterobacteriaceae;Pantoea;bacterium_MPB_JP_b	92.49	253	19	0	1	253	668	416	2e-95	351
denovo18	EF509905.1.1477_Bacteria;Proteobacteria;Gammaproteobacteria;Enterobacteriales;Enterobacteriaceae;Klebsiella;uncultured_bacterium	96.84	253	8	0	1	253	758	506	9e-122	438
denovo180	JN175342.1.1527_Bacteria;Proteobacteria;Gammaproteobacteria;Enterobacteriales;Enterobacteriaceae;Tatumella;Tatumella_punctata	95.65	253	11	0	1	253	777	525	1e-114	414
denovo1800	JF690979.1.1419_Bacteria;Proteobacteria;Gammaproteobacteria;Enterobacteriales;Enterobacteriaceae;Enterobacter;Enterobacter_ludwigii	96.84	253	8	0	1	253	738	486	9e-122	438
denovo1801	JN175342.1.1527_Bacteria;Proteobacteria;Gammaproteobacteria;Enterobacteriales;Enterobacteriaceae;Tatumella;Tatumella_punctata	92.49	253	19	0	1	253	777	525	2e-95	351
denovo1802	HM556852.1.1374_Bacteria;Proteobacteria;Gammaproteobacteria;Enterobacteriales;Enterobacteriaceae;Tatumella;uncultured_bacterium	95.26	253	12	0	1	253	758	506	3e-112	406
denovo1803	X80775.1.1448_Bacteria;Proteobacteria;Alphaproteobacteria;Rhodospirillales;Acetobacteraceae;Gluconobacter;Gluconobacter_cerinus	96.44	253	9	0	1	253	712	460	2e-119	430
denovo1804	HM031970.1.1384_Bacteria;Bacteroidetes;Bacteroidia;Bacteroidales;Marinilabiaceae;Cytophaga_sp._UDC369	99.21	253	2	0	1	253	730	478	4e-136	486
denovo1805	JN194132.1.1320_Bacteria;Proteobacteria;Gammaproteobacteria;Enterobacteriales;Enterobacteriaceae;Pantoea;bacterium_MPB_JP_b	96.05	253	10	0	1	253	668	416	5e-117	422
denovo1806	JN175342.1.1527_Bacteria;Proteobacteria;Gammaproteobacteria;Enterobacteriales;Enterobacteriaceae;Tatumella;Tatumella_punctata	95.65	253	11	0	1	253	777	525	1e-114	414
denovo1807	HM556852.1.1374_Bacteria;Proteobacteria;Gammaproteobacteria;Enterobacteriales;Enterobacteriaceae;Tatumella;uncultured_bacterium	95.26	253	12	0	1	253	758	506	3e-112	406
denovo1808	JN175342.1.1527_Bacteria;Proteobacteria;Gammaproteobacteria;Enterobacteriales;Enterobacteriaceae;Tatumella;Tatumella_punctata	94.07	253	15	0	1	253	777	525	5e-105	383
denovo1809	JN175342.1.1527_Bacteria;Proteobacteria;Gammaproteobacteria;Enterobacteriales;Enterobacteriaceae;Tatumella;Tatumella_punctata	96.84	253	8	0	1	253	777	525	8e-110	398
denovo181	JN175342.1.1527_Bacteria;Proteobacteria;Gammaproteobacteria;Enterobacteriales;Enterobacteriaceae;Tatumella;Tatumella_punctata	96.84	253	8	0	1	253	777	525	9e-122	438
denovo1810	JN175342.1.1527_Bacteria;Proteobacteria;Gammaproteobacteria;Enterobacteriales;Enterobacteriaceae;Tatumella;Tatumella_punctata	97.20	250	7	0	4	253	774	525	2e-122	440
denovo1811	X80775.1.1448_Bacteria;Proteobacteria;Alphaproteobacteria;Rhodospirillales;Acetobacteraceae;Gluconobacter;Gluconobacter_cerinus	95.65	253	11	0	1	253	712	460	1e-114	414
denovo1812	HM556852.1.1374_Bacteria;Proteobacteria;Gammaproteobacteria;Enterobacteriales;Enterobacteriaceae;Tatumella;uncultured_bacterium	95.26	253	12	0	1	253	758	506	3e-112	406
denovo1813	AM882524.1.1493_Bacteria;Proteobacteria;Gammaproteobacteria;Chromatiales;Ectothiorhodospiraceae;Acidiferrobacter;uncultured_gamma_proteobacterium	96.05	253	10	0	1	253	774	522	5e-117	422
denovo1814	JN874148.1.1475_Bacteria;Proteobacteria;Epsilonproteobacteria;Campylobacterales;Helicobacteraceae;Sulfurimonas;uncultured_bacterium	90.00	250	25	0	4	253	744	495	2e-79	297
denovo1815	AJ244799.1.1333_Bacteria;Actinobacteria;Actinobacteria;Propionibacteriales;Propionibacteriaceae;Jiangella;Gram-positive_bacterium_SOGA22	96.84	253	8	0	1	253	733	481	9e-122	438
denovo1816	EU491786.1.1456_Bacteria;Proteobacteria;Gammaproteobacteria;Alteromonadales;Alteromonadaceae;OM60(NOR5)_clade;uncultured_bacterium	96.05	253	10	0	1	253	750	498	5e-117	422
denovo1817	X82290.1.1476_Bacteria;Proteobacteria;Alphaproteobacteria;Rhodospirillales;Acetobacteraceae;Gluconobacter;Gluconobacter_frateurii	98.02	253	5	0	1	253	723	471	6e-129	462
denovo1818	JN175342.1.1527_Bacteria;Proteobacteria;Gammaproteobacteria;Enterobacteriales;Enterobacteriaceae;Tatumella;Tatumella_punctata	96.44	253	9	0	1	253	777	525	2e-119	430
denovo1819	HQ190985.1.1495_Bacteria;Proteobacteria;Gammaproteobacteria;HOC36;uncultured_sediment_bacterium	97.71	218	5	0	1	218	774	557	4e-108	392
denovo182	JN175342.1.1527_Bacteria;Proteobacteria;Gammaproteobacteria;Enterobacteriales;Enterobacteriaceae;Tatumella;Tatumella_punctata	96.05	253	10	0	1	253	777	525	5e-117	422
denovo1820	JN175342.1.1527_Bacteria;Proteobacteria;Gammaproteobacteria;Enterobacteriales;Enterobacteriaceae;Tatumella;Tatumella_punctata	95.65	253	11	0	1	253	777	525	1e-114	414
denovo1821	JF706534.1.1396_Bacteria;Proteobacteria;Gammaproteobacteria;Enterobacteriales;Enterobacteriaceae;Erwinia;Erwinia_rhapontici	92.89	253	18	0	1	253	736	484	7e-98	359
denovo1822	GQ416352.1.1463_Bacteria;Proteobacteria;Gammaproteobacteria;Enterobacteriales;Enterobacteriaceae;Klebsiella;uncultured_Klebsiella_sp.	93.28	253	17	0	1	253	757	505	3e-100	367
denovo1823	JN175342.1.1527_Bacteria;Proteobacteria;Gammaproteobacteria;Enterobacteriales;Enterobacteriaceae;Tatumella;Tatumella_punctata	95.60	250	11	0	4	253	774	525	8e-113	408
denovo1824	HQ191058.1.1498_Bacteria;Proteobacteria;Gammaproteobacteria;BD7-8_marine_group;uncultured_sediment_bacterium	96.05	253	10	0	1	253	774	522	5e-117	422
denovo1825	JN990099.1.1503_Bacteria;Proteobacteria;Gammaproteobacteria;Enterobacteriales;Enterobacteriaceae;Enterobacter;uncultured_bacterium	95.26	253	12	0	1	253	779	527	3e-112	406
denovo1826	JN175342.1.1527_Bacteria;Proteobacteria;Gammaproteobacteria;Enterobacteriales;Enterobacteriaceae;Tatumella;Tatumella_punctata	94.80	250	13	0	4	253	774	525	5e-108	392
denovo1827	FJ868805.1.1515_Bacteria;Proteobacteria;Gammaproteobacteria;Enterobacteriales;Enterobacteriaceae;Enterobacter;Enterobacter_sp._BSRA1	94.07	253	15	0	1	253	779	527	5e-105	383
denovo1828	JN175342.1.1527_Bacteria;Proteobacteria;Gammaproteobacteria;Enterobacteriales;Enterobacteriaceae;Tatumella;Tatumella_punctata	95.26	253	12	0	1	253	777	525	3e-112	406
denovo1829	HQ916532.1.1405_Bacteria;Proteobacteria;Gammaproteobacteria;Order_Incertae_Sedis;Family_Incertae_Sedis;Thiohalophilus;uncultured_bacterium	94.47	253	14	0	1	253	725	473	2e-107	391
denovo183	JN175342.1.1527_Bacteria;Proteobacteria;Gammaproteobacteria;Enterobacteriales;Enterobacteriaceae;Tatumella;Tatumella_punctata	95.41	218	10	0	1	218	777	560	3e-96	353
denovo1830	HM558240.1.1372_Bacteria;Proteobacteria;Gammaproteobacteria;Enterobacteriales;Enterobacteriaceae;Tatumella;uncultured_bacterium	96.84	253	8	0	1	253	756	504	9e-122	438
denovo1831	JN175342.1.1527_Bacteria;Proteobacteria;Gammaproteobacteria;Enterobacteriales;Enterobacteriaceae;Tatumella;Tatumella_punctata	96.40	250	9	0	4	253	774	525	1e-117	424
denovo1832	HM558240.1.1372_Bacteria;Proteobacteria;Gammaproteobacteria;Enterobacteriales;Enterobacteriaceae;Tatumella;uncultured_bacterium	97.23	253	7	0	1	253	756	504	4e-124	446
denovo1833	JN175342.1.1527_Bacteria;Proteobacteria;Gammaproteobacteria;Enterobacteriales;Enterobacteriaceae;Tatumella;Tatumella_punctata	96.05	253	10	0	1	253	777	525	5e-117	422
denovo1834	JN793873.1.1507_Bacteria;Proteobacteria;Gammaproteobacteria;Enterobacteriales;Enterobacteriaceae;Tatumella;uncultured_Enterobacteriaceae_bacterium	96.05	253	10	0	1	253	780	528	5e-117	422
denovo1835	GQ417303.1.1463_Bacteria;Proteobacteria;Gammaproteobacteria;Enterobacteriales;Enterobacteriaceae;Klebsiella;uncultured_Klebsiella_sp.	94.86	253	13	0	1	253	757	505	8e-110	398
denovo1836	JN175342.1.1527_Bacteria;Proteobacteria;Gammaproteobacteria;Enterobacteriales;Enterobacteriaceae;Tatumella;Tatumella_punctata	95.65	253	11	0	1	253	777	525	1e-114	414
denovo1837	JN990099.1.1503_Bacteria;Proteobacteria;Gammaproteobacteria;Enterobacteriales;Enterobacteriaceae;Enterobacter;uncultured_bacterium	94.86	253	13	0	1	253	779	527	8e-110	398
denovo1838	JN175342.1.1527_Bacteria;Proteobacteria;Gammaproteobacteria;Enterobacteriales;Enterobacteriaceae;Tatumella;Tatumella_punctata	96.05	253	10	0	1	253	777	525	5e-117	422
denovo1839	JN175342.1.1527_Bacteria;Proteobacteria;Gammaproteobacteria;Enterobacteriales;Enterobacteriaceae;Tatumella;Tatumella_punctata	96.84	253	8	0	1	253	777	525	9e-122	438
denovo184	JN175342.1.1527_Bacteria;Proteobacteria;Gammaproteobacteria;Enterobacteriales;Enterobacteriaceae;Tatumella;Tatumella_punctata	94.07	253	15	0	1	253	777	525	5e-105	383
denovo1840	JF706534.1.1396_Bacteria;Proteobacteria;Gammaproteobacteria;Enterobacteriales;Enterobacteriaceae;Erwinia;Erwinia_rhapontici	96.44	253	9	0	1	253	736	484	2e-119	430
denovo1841	FJ264662.1.1511_Bacteria;Proteobacteria;Gammaproteobacteria;Alteromonadales;Alteromonadaceae;Haliea;uncultured_bacterium	96.05	253	10	0	1	253	786	534	5e-117	422
denovo1842	JF706534.1.1396_Bacteria;Proteobacteria;Gammaproteobacteria;Enterobacteriales;Enterobacteriaceae;Erwinia;Erwinia_rhapontici	96.05	253	10	0	1	253	736	484	5e-117	422
denovo1843	JN175342.1.1527_Bacteria;Proteobacteria;Gammaproteobacteria;Enterobacteriales;Enterobacteriaceae;Tatumella;Tatumella_punctata	96.44	253	9	0	1	253	777	525	2e-119	430
denovo1844	JF344268.1.1520_Bacteria;Proteobacteria;Deltaproteobacteria;Desulfobacterales;Desulfobacteraceae;Desulfobacula;uncultured_delta_proteobacterium	96.05	253	10	0	1	253	794	542	5e-117	422
denovo1845	HM558240.1.1372_Bacteria;Proteobacteria;Gammaproteobacteria;Enterobacteriales;Enterobacteriaceae;Tatumella;uncultured_bacterium	94.07	253	15	0	1	253	756	504	5e-105	383
denovo1846	Z96078.1.1495_Bacteria;Proteobacteria;Gammaproteobacteria;Enterobacteriales;Enterobacteriaceae;Enterobacter;Enterobacter_cancerogenus	95.85	217	9	0	1	217	757	541	5e-86	319
denovo1847	JN175342.1.1527_Bacteria;Proteobacteria;Gammaproteobacteria;Enterobacteriales;Enterobacteriaceae;Tatumella;Tatumella_punctata	96.84	253	8	0	1	253	777	525	9e-122	438
denovo1848	JF833747.1.1497_Bacteria;Proteobacteria;Gammaproteobacteria;Enterobacteriales;Enterobacteriaceae;Enterobacter;uncultured_Streptomyces_sp.	94.86	253	13	0	1	253	746	494	8e-110	398
denovo1849	HM556852.1.1374_Bacteria;Proteobacteria;Gammaproteobacteria;Enterobacteriales;Enterobacteriaceae;Tatumella;uncultured_bacterium	96.84	253	8	0	1	253	758	506	9e-122	438
denovo185	JN175342.1.1527_Bacteria;Proteobacteria;Gammaproteobacteria;Enterobacteriales;Enterobacteriaceae;Tatumella;Tatumella_punctata	96.44	253	9	0	1	253	777	525	2e-119	430
denovo1850	X80775.1.1448_Bacteria;Proteobacteria;Alphaproteobacteria;Rhodospirillales;Acetobacteraceae;Gluconobacter;Gluconobacter_cerinus	96.05	253	10	0	1	253	712	460	5e-117	422
denovo1851	JN990082.1.1502_Bacteria;Proteobacteria;Gammaproteobacteria;Enterobacteriales;Enterobacteriaceae;Enterobacter;uncultured_gamma_proteobacterium	96.05	253	10	0	1	253	779	527	5e-117	422
denovo1852	JN175342.1.1527_Bacteria;Proteobacteria;Gammaproteobacteria;Enterobacteriales;Enterobacteriaceae;Tatumella;Tatumella_punctata	92.17	217	17	0	1	217	777	561	7e-79	295
denovo1853	JN175342.1.1527_Bacteria;Proteobacteria;Gammaproteobacteria;Enterobacteriales;Enterobacteriaceae;Tatumella;Tatumella_punctata	96.44	253	9	0	1	253	777	525	2e-119	430
denovo1854	EF509905.1.1477_Bacteria;Proteobacteria;Gammaproteobacteria;Enterobacteriales;Enterobacteriaceae;Klebsiella;uncultured_bacterium	96.44	253	9	0	1	253	758	506	2e-119	430
denovo1855	JN175342.1.1527_Bacteria;Proteobacteria;Gammaproteobacteria;Enterobacteriales;Enterobacteriaceae;Tatumella;Tatumella_punctata	96.05	253	10	0	1	253	777	525	5e-117	422
denovo1856	JF344532.1.1499_Bacteria;Proteobacteria;Gammaproteobacteria;uncultured_gamma_proteobacterium	96.84	253	8	0	1	253	777	525	9e-122	438
denovo1857	JN175342.1.1527_Bacteria;Proteobacteria;Gammaproteobacteria;Enterobacteriales;Enterobacteriaceae;Tatumella;Tatumella_punctata	96.33	218	8	0	1	218	777	560	6e-101	369
denovo1858	JN175342.1.1527_Bacteria;Proteobacteria;Gammaproteobacteria;Enterobacteriales;Enterobacteriaceae;Tatumella;Tatumella_punctata	96.44	253	9	0	1	253	777	525	2e-119	430
denovo1859	X80775.1.1448_Bacteria;Proteobacteria;Alphaproteobacteria;Rhodospirillales;Acetobacteraceae;Gluconobacter;Gluconobacter_cerinus	96.44	253	9	0	1	253	712	460	2e-119	430
denovo186	Z14111.1.1438_Bacteria;Actinobacteria;Actinobacteria;Pseudonocardiales;Pseudonocardiaceae;Pseudonocardia;Pseudonocardia_halophobica	100.00	254	0	0	1	254	717	464	2e-141	504
denovo1860	JN175342.1.1527_Bacteria;Proteobacteria;Gammaproteobacteria;Enterobacteriales;Enterobacteriaceae;Tatumella;Tatumella_punctata	96.44	253	9	0	1	253	777	525	2e-119	430
denovo1861	JN990099.1.1503_Bacteria;Proteobacteria;Gammaproteobacteria;Enterobacteriales;Enterobacteriaceae;Enterobacter;uncultured_bacterium	96.05	253	10	0	1	253	779	527	5e-117	422
denovo1862	X73820.1.1476_Bacteria;Proteobacteria;Alphaproteobacteria;Rhodospirillales;Acetobacteraceae;Gluconobacter;Gluconobacter_oxydans	94.49	254	12	2	1	253	723	471	3e-103	377
denovo1863	DQ011254.1.1445_Bacteria;Proteobacteria;Gammaproteobacteria;Enterobacteriales;Enterobacteriaceae;Enterobacter;uncultured_bacterium	93.68	253	16	0	1	253	741	489	1e-102	375
denovo1864	GQ348617.1.1364_Bacteria;Proteobacteria;Deltaproteobacteria;Desulfobacterales;Nitrospinaceae;Nitrospina;uncultured_delta_proteobacterium	96.28	242	9	0	1	242	739	498	8e-113	408
denovo1865	EU289465.1.1506_Bacteria;Proteobacteria;Gammaproteobacteria;Enterobacteriales;Enterobacteriaceae;Trabulsiella;uncultured_bacterium	95.65	253	11	0	1	253	779	527	1e-114	414
denovo1866	JN194132.1.1320_Bacteria;Proteobacteria;Gammaproteobacteria;Enterobacteriales;Enterobacteriaceae;Pantoea;bacterium_MPB_JP_b	95.26	253	12	0	1	253	668	416	3e-112	406
denovo1867	EF059832.1.1462_Bacteria;Proteobacteria;Gammaproteobacteria;Enterobacteriales;Enterobacteriaceae;Enterobacter;bacterium_E429	96.05	253	10	0	1	253	743	491	5e-117	422
denovo1868	JN175342.1.1527_Bacteria;Proteobacteria;Gammaproteobacteria;Enterobacteriales;Enterobacteriaceae;Tatumella;Tatumella_punctata	96.44	253	9	0	1	253	777	525	2e-119	430
denovo1869	JN175342.1.1527_Bacteria;Proteobacteria;Gammaproteobacteria;Enterobacteriales;Enterobacteriaceae;Tatumella;Tatumella_punctata	96.84	253	8	0	1	253	777	525	9e-122	438
denovo187	X80775.1.1448_Bacteria;Proteobacteria;Alphaproteobacteria;Rhodospirillales;Acetobacteraceae;Gluconobacter;Gluconobacter_cerinus	95.65	253	11	0	1	253	712	460	1e-114	414
denovo1870	X80775.1.1448_Bacteria;Proteobacteria;Alphaproteobacteria;Rhodospirillales;Acetobacteraceae;Gluconobacter;Gluconobacter_cerinus	93.28	253	17	0	1	253	712	460	3e-100	367
denovo1871	JN175342.1.1527_Bacteria;Proteobacteria;Gammaproteobacteria;Enterobacteriales;Enterobacteriaceae;Tatumella;Tatumella_punctata	96.84	253	8	0	1	253	777	525	9e-122	438
denovo1872	JQ396393.1.1405_Bacteria;Proteobacteria;Gammaproteobacteria;Enterobacteriales;Enterobacteriaceae;Serratia_sp._PXG6	95.26	253	12	0	1	253	730	478	3e-112	406
denovo1873	JN990099.1.1503_Bacteria;Proteobacteria;Gammaproteobacteria;Enterobacteriales;Enterobacteriaceae;Enterobacter;uncultured_bacterium	94.07	253	15	0	1	253	779	527	5e-105	383
denovo1874	X80775.1.1448_Bacteria;Proteobacteria;Alphaproteobacteria;Rhodospirillales;Acetobacteraceae;Gluconobacter;Gluconobacter_cerinus	96.44	253	9	0	1	253	712	460	2e-119	430
denovo1875	HQ673550.1.1502_Bacteria;Proteobacteria;Gammaproteobacteria;Alteromonadales;Alteromonadaceae;uncultured;uncultured_bacterium	98.02	253	5	0	1	253	777	525	6e-129	462
denovo1876	HQ671894.1.1428_Bacteria;Proteobacteria;Alphaproteobacteria;Rhodobacterales;Rhodobacteraceae;Roseobacter_clade_OCT_lineage;uncultured_bacterium	94.47	253	14	0	1	253	722	470	2e-107	391
denovo1877	JN175342.1.1527_Bacteria;Proteobacteria;Gammaproteobacteria;Enterobacteriales;Enterobacteriaceae;Tatumella;Tatumella_punctata	96.30	216	8	0	1	216	777	562	9e-100	365
denovo1878	JN175342.1.1527_Bacteria;Proteobacteria;Gammaproteobacteria;Enterobacteriales;Enterobacteriaceae;Tatumella;Tatumella_punctata	95.65	253	11	0	1	253	777	525	1e-114	414
denovo1879	JF706534.1.1396_Bacteria;Proteobacteria;Gammaproteobacteria;Enterobacteriales;Enterobacteriaceae;Erwinia;Erwinia_rhapontici	94.07	253	15	0	1	253	736	484	5e-105	383
denovo188	JN049601.1.1503_Bacteria;Proteobacteria;Gammaproteobacteria;Xanthomonadales;Xanthomonadaceae;Stenotrophomonas;Klebsiella_sp._Y6	96.44	253	9	0	1	253	776	524	2e-119	430
denovo1880	JN175342.1.1527_Bacteria;Proteobacteria;Gammaproteobacteria;Enterobacteriales;Enterobacteriaceae;Tatumella;Tatumella_punctata	95.65	253	11	0	1	253	777	525	1e-114	414
denovo1881	HM590891.1.1503_Bacteria;Proteobacteria;Gammaproteobacteria;Enterobacteriales;Enterobacteriaceae;Serratia;Serratia_marcescens	93.68	253	16	0	1	253	779	527	1e-102	375
denovo1882	GQ246422.1.1519_Bacteria;Candidate_division_WS3;uncultured_bacterium	97.94	243	5	0	1	243	792	550	6e-123	442
denovo1883	JN175342.1.1527_Bacteria;Proteobacteria;Gammaproteobacteria;Enterobacteriales;Enterobacteriaceae;Tatumella;Tatumella_punctata	96.84	253	8	0	1	253	777	525	9e-122	438
denovo1884	EU741091.1.1407_Bacteria;Proteobacteria;Alphaproteobacteria;Rhodobacterales;Rhodobacteraceae;Rhodobacter;Rhodobacter_sp._13636H	92.49	253	19	0	1	253	710	458	2e-95	351
denovo1885	JF915349.1.1403_Bacteria;Proteobacteria;Gammaproteobacteria;Enterobacteriales;Enterobacteriaceae;Kluyvera;Buttiauxella_sp._NW51	95.65	253	11	0	1	253	728	476	1e-114	414
denovo1886	HM556852.1.1374_Bacteria;Proteobacteria;Gammaproteobacteria;Enterobacteriales;Enterobacteriaceae;Tatumella;uncultured_bacterium	94.86	253	13	0	1	253	758	506	8e-110	398
denovo1887	HM556852.1.1374_Bacteria;Proteobacteria;Gammaproteobacteria;Enterobacteriales;Enterobacteriaceae;Tatumella;uncultured_bacterium	96.79	218	7	0	1	218	758	541	2e-103	377
denovo1888	JN175342.1.1527_Bacteria;Proteobacteria;Gammaproteobacteria;Enterobacteriales;Enterobacteriaceae;Tatumella;Tatumella_punctata	96.84	253	8	0	1	253	777	525	9e-122	438
denovo1889	JN175342.1.1527_Bacteria;Proteobacteria;Gammaproteobacteria;Enterobacteriales;Enterobacteriaceae;Tatumella;Tatumella_punctata	95.65	253	11	0	1	253	777	525	1e-114	414
denovo189	JN175342.1.1527_Bacteria;Proteobacteria;Gammaproteobacteria;Enterobacteriales;Enterobacteriaceae;Tatumella;Tatumella_punctata	94.07	253	15	0	1	253	777	525	5e-105	383
denovo1890	JN175342.1.1527_Bacteria;Proteobacteria;Gammaproteobacteria;Enterobacteriales;Enterobacteriaceae;Tatumella;Tatumella_punctata	96.44	253	9	0	1	253	777	525	2e-119	430
denovo1891	U77478.1.1461_Bacteria;Proteobacteria;Gammaproteobacteria;Order_Incertae_Sedis;Family_Incertae_Sedis;Sedimenticola;endosymbiont_of_Riftia_pachyptila	92.09	253	20	0	1	253	763	511	4e-93	343
denovo1892	JN175342.1.1527_Bacteria;Proteobacteria;Gammaproteobacteria;Enterobacteriales;Enterobacteriaceae;Tatumella;Tatumella_punctata	96.84	253	8	0	1	253	777	525	9e-122	438
denovo1893	JN175342.1.1527_Bacteria;Proteobacteria;Gammaproteobacteria;Enterobacteriales;Enterobacteriaceae;Tatumella;Tatumella_punctata	95.65	253	11	0	1	253	777	525	1e-114	414
denovo1894	JF706534.1.1396_Bacteria;Proteobacteria;Gammaproteobacteria;Enterobacteriales;Enterobacteriaceae;Erwinia;Erwinia_rhapontici	94.47	253	14	0	1	253	736	484	2e-107	391
denovo1895	JN613470.1.1451_Bacteria;Proteobacteria;Gammaproteobacteria;Enterobacteriales;Enterobacteriaceae;Enterobacter;Leclercia_sp._O-NR2	97.63	253	6	0	1	253	747	495	2e-126	454
denovo1896	FN677979.1.1427_Bacteria;Proteobacteria;Gammaproteobacteria;Chromatiales;Chromatiaceae;Thiophaeococcus_sp._JA592	92.49	253	19	0	1	253	720	468	2e-95	351
denovo1897	FJ535299.1.1362_Bacteria;Proteobacteria;Gammaproteobacteria;BD7-8_marine_group;uncultured_bacterium	96.44	253	9	0	1	253	756	504	2e-119	430
denovo1898	JF747656.1.1535_Bacteria;Proteobacteria;Deltaproteobacteria;Syntrophobacterales;Syntrophobacteraceae;uncultured;uncultured_bacterium	97.63	253	6	0	1	253	796	544	2e-126	454
denovo1899	JN175342.1.1527_Bacteria;Proteobacteria;Gammaproteobacteria;Enterobacteriales;Enterobacteriaceae;Tatumella;Tatumella_punctata	96.05	253	10	0	1	253	777	525	5e-117	422
denovo19	JN872545.1.1379_Bacteria;Proteobacteria;Alphaproteobacteria;Sphingomonadales;Sphingomonadaceae;Sphingomonas;Sphingomonadaceae_bacterium_SAP56_1	100.00	253	0	0	1	253	722	470	7e-141	502
denovo190	JN175342.1.1527_Bacteria;Proteobacteria;Gammaproteobacteria;Enterobacteriales;Enterobacteriaceae;Tatumella;Tatumella_punctata	96.40	250	9	0	4	253	774	525	1e-117	424
denovo1900	JN049601.1.1503_Bacteria;Proteobacteria;Gammaproteobacteria;Xanthomonadales;Xanthomonadaceae;Stenotrophomonas;Klebsiella_sp._Y6	97.63	253	6	0	1	253	776	524	2e-126	454
denovo1901	JF706534.1.1396_Bacteria;Proteobacteria;Gammaproteobacteria;Enterobacteriales;Enterobacteriaceae;Erwinia;Erwinia_rhapontici	96.05	253	10	0	1	253	736	484	5e-117	422
denovo1902	HE589869.1.1460_Bacteria;Proteobacteria;Gammaproteobacteria;Enterobacteriales;Enterobacteriaceae;Escherichia-Shigella;uncultured_bacterium	93.28	253	17	0	1	253	755	503	3e-100	367
denovo1903	AB513364.1.1437_Bacteria;Proteobacteria;Alphaproteobacteria;Rhodospirillales;Acetobacteraceae;Saccharibacter;alpha_proteobacterium_BCC_25711	96.84	253	8	0	1	253	724	472	9e-122	438
denovo1904	X80775.1.1448_Bacteria;Proteobacteria;Alphaproteobacteria;Rhodospirillales;Acetobacteraceae;Gluconobacter;Gluconobacter_cerinus	95.65	253	11	0	1	253	712	460	1e-114	414
denovo1905	JN456368.1.1355_Bacteria;Proteobacteria;Deltaproteobacteria;Desulfobacterales;Desulfobacteraceae;Desulfotignum;uncultured_organism	92.49	253	19	0	1	253	690	438	2e-95	351
denovo1906	FJ517133.1.1528_Bacteria;Planctomycetes;OM190;uncultured_Planctomycetales_bacterium	93.00	243	17	0	1	243	792	550	2e-94	347
denovo1907	EU652537.1.1505_Bacteria;Proteobacteria;Gammaproteobacteria;Thiotrichales;Piscirickettsiaceae;uncultured;uncultured_bacterium	94.07	253	15	0	1	253	777	525	5e-105	383
denovo1908	GU584417.1.1396_Bacteria;Proteobacteria;Gammaproteobacteria;Thiotrichales;Piscirickettsiaceae;uncultured;uncultured_bacterium	93.68	253	16	0	1	253	777	525	1e-102	375
denovo1909	JN175342.1.1527_Bacteria;Proteobacteria;Gammaproteobacteria;Enterobacteriales;Enterobacteriaceae;Tatumella;Tatumella_punctata	94.86	253	13	0	1	253	777	525	8e-110	398
denovo191	FJ404760.1.1489_Bacteria;Proteobacteria;Gammaproteobacteria;Enterobacteriales;Enterobacteriaceae;Enterobacter;Mangrovibacter_sp._WG-1	95.65	253	11	0	1	253	757	505	1e-114	414
denovo1910	GQ240639.1.1326_Bacteria;Proteobacteria;Alphaproteobacteria;Rhodospirillales;Acetobacteraceae;Acetobacter;Acetobacter_pasteurianus	99.21	253	2	0	1	253	678	426	4e-136	486
denovo1911	JN175342.1.1527_Bacteria;Proteobacteria;Gammaproteobacteria;Enterobacteriales;Enterobacteriaceae;Tatumella;Tatumella_punctata	94.86	253	13	0	1	253	777	525	8e-110	398
denovo1912	JN049601.1.1503_Bacteria;Proteobacteria;Gammaproteobacteria;Xanthomonadales;Xanthomonadaceae;Stenotrophomonas;Klebsiella_sp._Y6	95.26	253	12	0	1	253	776	524	3e-112	406
denovo1913	JN175342.1.1527_Bacteria;Proteobacteria;Gammaproteobacteria;Enterobacteriales;Enterobacteriaceae;Tatumella;Tatumella_punctata	96.91	194	6	0	1	194	777	584	2e-91	337
denovo1914	FN396670.1.1413_Bacteria;Proteobacteria;Gammaproteobacteria;CS-B046;uncultured_marine_bacterium	95.65	253	11	0	1	253	728	476	1e-114	414
denovo1915	JN175342.1.1527_Bacteria;Proteobacteria;Gammaproteobacteria;Enterobacteriales;Enterobacteriaceae;Tatumella;Tatumella_punctata	96.80	250	8	0	4	253	774	525	6e-120	432
denovo1916	HM306002.1.1319_Bacteria;Cyanobacteria;Chloroplast;uncultured_eukaryote	98.02	253	5	0	1	253	714	462	6e-129	462
denovo1917	JN175342.1.1527_Bacteria;Proteobacteria;Gammaproteobacteria;Enterobacteriales;Enterobacteriaceae;Tatumella;Tatumella_punctata	96.44	253	9	0	1	253	777	525	2e-119	430
denovo1918	GU941096.1.1413_Bacteria;Proteobacteria;Gammaproteobacteria;Aeromonadales;Aeromonadaceae;Aeromonas;uncultured_bacterium	94.29	245	14	0	1	245	787	543	1e-102	375
denovo1919	GQ102048.1.1364_Bacteria;Proteobacteria;Gammaproteobacteria;Enterobacteriales;Enterobacteriaceae;Yersinia;uncultured_bacterium	88.93	253	28	0	1	253	759	507	5e-74	280
denovo192	X80775.1.1448_Bacteria;Proteobacteria;Alphaproteobacteria;Rhodospirillales;Acetobacteraceae;Gluconobacter;Gluconobacter_cerinus	96.05	253	10	0	1	253	712	460	5e-117	422
denovo1920	X80775.1.1448_Bacteria;Proteobacteria;Alphaproteobacteria;Rhodospirillales;Acetobacteraceae;Gluconobacter;Gluconobacter_cerinus	94.86	253	13	0	1	253	712	460	8e-110	398
denovo1921	JQ033771.1.1417_Bacteria;Proteobacteria;Epsilonproteobacteria;Campylobacterales;Helicobacteraceae;Sulfurovum;uncultured_Helicobacteraceae_bacterium	95.20	250	12	0	4	253	745	496	2e-110	400
denovo1922	X84979.1.1502_Bacteria;Proteobacteria;Gammaproteobacteria;Order_Incertae_Sedis;Family_Incertae_Sedis;Sedimenticola;Codakia_orbicularis_gill_symbiont	96.84	253	8	0	1	253	776	524	9e-122	438
denovo1923	JN175342.1.1527_Bacteria;Proteobacteria;Gammaproteobacteria;Enterobacteriales;Enterobacteriaceae;Tatumella;Tatumella_punctata	96.84	253	8	0	1	253	777	525	9e-122	438
denovo1924	JN662232.1.1476_Bacteria;Proteobacteria;Epsilonproteobacteria;Campylobacterales;Helicobacteraceae;Sulfurimonas;uncultured_epsilon_proteobacterium	92.89	253	18	0	1	253	752	500	7e-98	359
denovo1925	DQ068818.1.1506_Bacteria;Proteobacteria;Gammaproteobacteria;Enterobacteriales;Enterobacteriaceae;Citrobacter;uncultured_bacterium	96.44	253	9	0	1	253	779	527	2e-119	430
denovo1926	JN175342.1.1527_Bacteria;Proteobacteria;Gammaproteobacteria;Enterobacteriales;Enterobacteriaceae;Tatumella;Tatumella_punctata	94.93	217	11	0	1	217	777	561	3e-93	343
denovo1927	JF119129.1.1361_Bacteria;Proteobacteria;Gammaproteobacteria;Enterobacteriales;Enterobacteriaceae;Klebsiella;uncultured_bacterium	92.89	253	18	0	1	253	757	505	7e-98	359
denovo1928	JN990099.1.1503_Bacteria;Proteobacteria;Gammaproteobacteria;Enterobacteriales;Enterobacteriaceae;Enterobacter;uncultured_bacterium	96.05	253	10	0	1	253	779	527	5e-117	422
denovo1929	AB530236.1.1479_Bacteria;Proteobacteria;Epsilonproteobacteria;Campylobacterales;Campylobacteraceae;Arcobacter;uncultured_bacterium	94.69	245	13	0	1	245	757	513	4e-105	383
denovo193	JN175342.1.1527_Bacteria;Proteobacteria;Gammaproteobacteria;Enterobacteriales;Enterobacteriaceae;Tatumella;Tatumella_punctata	96.84	253	8	0	1	253	777	525	9e-122	438
denovo1930	JN175342.1.1527_Bacteria;Proteobacteria;Gammaproteobacteria;Enterobacteriales;Enterobacteriaceae;Tatumella;Tatumella_punctata	95.65	253	11	0	1	253	777	525	1e-114	414
denovo1931	JN175342.1.1527_Bacteria;Proteobacteria;Gammaproteobacteria;Enterobacteriales;Enterobacteriaceae;Tatumella;Tatumella_punctata	96.44	253	9	0	1	253	777	525	2e-119	430
denovo1932	HQ189755.1.1434_Bacteria;Proteobacteria;Gammaproteobacteria;Pseudomonadales;Pseudomonadaceae;Pseudomonas;Pseudomonas_stutzeri	98.81	253	3	0	1	253	724	472	1e-133	478
denovo1933	JN175342.1.1527_Bacteria;Proteobacteria;Gammaproteobacteria;Enterobacteriales;Enterobacteriaceae;Tatumella;Tatumella_punctata	95.26	253	12	0	1	253	777	525	3e-112	406
denovo1934	HM556940.1.1327_Bacteria;Proteobacteria;Gammaproteobacteria;Enterobacteriales;Enterobacteriaceae;Escherichia-Shigella;uncultured_bacterium	94.47	253	14	0	1	253	707	455	2e-107	391
denovo1935	JN175342.1.1527_Bacteria;Proteobacteria;Gammaproteobacteria;Enterobacteriales;Enterobacteriaceae;Tatumella;Tatumella_punctata	94.86	253	13	0	1	253	777	525	8e-110	398
denovo1936	AB540148.1.1430_Bacteria;Proteobacteria;Alphaproteobacteria;Rhodospirillales;Acetobacteraceae;Gluconobacter;Gluconobacter_nephelii	90.91	253	23	0	1	253	723	471	6e-86	319
denovo1937	JN874097.1.1464_Bacteria;Proteobacteria;Epsilonproteobacteria;Campylobacterales;Helicobacteraceae;Sulfurimonas;uncultured_bacterium	98.02	253	5	0	1	253	740	488	6e-129	462
denovo1938	HM335046.1.1363_Bacteria;Proteobacteria;Gammaproteobacteria;Enterobacteriales;Enterobacteriaceae;Enterobacter;uncultured_bacterium	96.44	253	9	0	1	253	759	507	2e-119	430
denovo1939	X80775.1.1448_Bacteria;Proteobacteria;Alphaproteobacteria;Rhodospirillales;Acetobacteraceae;Gluconobacter;Gluconobacter_cerinus	96.84	253	8	0	1	253	712	460	9e-122	438
denovo194	JN175342.1.1527_Bacteria;Proteobacteria;Gammaproteobacteria;Enterobacteriales;Enterobacteriaceae;Tatumella;Tatumella_punctata	94.07	253	15	0	1	253	777	525	5e-105	383
denovo1940	JN409118.1.1409_Bacteria;Proteobacteria;Alphaproteobacteria;Sphingomonadales;Sphingomonadaceae;Sphingomonas;uncultured_alpha_proteobacterium	100.00	253	0	0	1	253	702	450	7e-141	502
denovo1941	JN175342.1.1527_Bacteria;Proteobacteria;Gammaproteobacteria;Enterobacteriales;Enterobacteriaceae;Tatumella;Tatumella_punctata	95.20	250	12	0	4	253	774	525	2e-110	400
denovo1942	JN175342.1.1527_Bacteria;Proteobacteria;Gammaproteobacteria;Enterobacteriales;Enterobacteriaceae;Tatumella;Tatumella_punctata	96.84	253	8	0	1	253	777	525	9e-122	438
denovo1943	GQ416312.1.1463_Bacteria;Proteobacteria;Gammaproteobacteria;Enterobacteriales;Enterobacteriaceae;Klebsiella;uncultured_Klebsiella_sp.	96.84	253	8	0	1	253	757	505	9e-122	438
denovo1944	JN175342.1.1527_Bacteria;Proteobacteria;Gammaproteobacteria;Enterobacteriales;Enterobacteriaceae;Tatumella;Tatumella_punctata	95.26	253	12	0	1	253	777	525	3e-112	406
denovo1945	EF509905.1.1477_Bacteria;Proteobacteria;Gammaproteobacteria;Enterobacteriales;Enterobacteriaceae;Klebsiella;uncultured_bacterium	96.84	253	8	0	1	253	758	506	9e-122	438
denovo1946	JN175342.1.1527_Bacteria;Proteobacteria;Gammaproteobacteria;Enterobacteriales;Enterobacteriaceae;Tatumella;Tatumella_punctata	96.44	253	9	0	1	253	777	525	2e-119	430
denovo1947	JN175342.1.1527_Bacteria;Proteobacteria;Gammaproteobacteria;Enterobacteriales;Enterobacteriaceae;Tatumella;Tatumella_punctata	95.65	253	11	0	1	253	777	525	1e-114	414
denovo1948	JF268373.1.1520_Bacteria;Proteobacteria;Deltaproteobacteria;Desulfobacterales;Desulfobacteraceae;Desulfosalsimonas;uncultured_bacterium	94.47	253	14	0	1	253	796	544	2e-107	391
denovo1949	JN990099.1.1503_Bacteria;Proteobacteria;Gammaproteobacteria;Enterobacteriales;Enterobacteriaceae;Enterobacter;uncultured_bacterium	92.80	250	18	0	4	253	776	527	4e-96	353
denovo195	JN175342.1.1527_Bacteria;Proteobacteria;Gammaproteobacteria;Enterobacteriales;Enterobacteriaceae;Tatumella;Tatumella_punctata	96.84	253	8	0	1	253	777	525	9e-122	438
denovo1950	JN175342.1.1527_Bacteria;Proteobacteria;Gammaproteobacteria;Enterobacteriales;Enterobacteriaceae;Tatumella;Tatumella_punctata	96.84	253	8	0	1	253	777	525	9e-122	438
denovo1951	JN175342.1.1527_Bacteria;Proteobacteria;Gammaproteobacteria;Enterobacteriales;Enterobacteriaceae;Tatumella;Tatumella_punctata	96.77	217	7	0	1	217	777	561	9e-103	375
denovo1952	AM236336.1.1505_Bacteria;Proteobacteria;Gammaproteobacteria;Order_Incertae_Sedis;Family_Incertae_Sedis;Sedimenticola;thiotrophic_gammaproteobacterial_endosymbiont_of_Lucinoma_aff._kazani	94.47	217	12	0	1	217	779	563	8e-91	335
denovo1953	JQ318909.1.1370_Bacteria;Proteobacteria;Gammaproteobacteria;Enterobacteriales;Enterobacteriaceae;Erwinia;uncultured_Erwinia_sp.	97.20	250	7	0	4	253	691	442	2e-122	440
denovo1954	JN175342.1.1527_Bacteria;Proteobacteria;Gammaproteobacteria;Enterobacteriales;Enterobacteriaceae;Tatumella;Tatumella_punctata	89.72	253	26	0	1	253	777	525	8e-79	295
denovo1955	JN175342.1.1527_Bacteria;Proteobacteria;Gammaproteobacteria;Enterobacteriales;Enterobacteriaceae;Tatumella;Tatumella_punctata	95.65	253	11	0	1	253	777	525	1e-114	414
denovo1956	EF187250.1.1380_Bacteria;Proteobacteria;Gammaproteobacteria;Pasteurellales;Pasteurellaceae;Orbus;Pasteurellaceae_bacterium_LvLi2	99.60	253	1	0	1	253	718	466	2e-138	494
denovo1957	JN175342.1.1527_Bacteria;Proteobacteria;Gammaproteobacteria;Enterobacteriales;Enterobacteriaceae;Tatumella;Tatumella_punctata	95.26	253	12	0	1	253	777	525	3e-112	406
denovo1958	EF509857.1.1417_Bacteria;Proteobacteria;Gammaproteobacteria;Enterobacteriales;Enterobacteriaceae;Klebsiella;uncultured_bacterium	95.26	253	12	0	1	253	772	520	3e-112	406
denovo1959	X80775.1.1448_Bacteria;Proteobacteria;Alphaproteobacteria;Rhodospirillales;Acetobacteraceae;Gluconobacter;Gluconobacter_cerinus	96.44	253	9	0	1	253	712	460	2e-119	430
denovo196	JF706534.1.1396_Bacteria;Proteobacteria;Gammaproteobacteria;Enterobacteriales;Enterobacteriaceae;Erwinia;Erwinia_rhapontici	96.44	253	9	0	1	253	736	484	2e-119	430
denovo1960	X93216.1.1495_Bacteria;Proteobacteria;Gammaproteobacteria;Enterobacteriales;Enterobacteriaceae;Raoultella;Raoultella_planticola	96.05	253	10	0	1	253	757	505	5e-117	422
denovo1961	JN175342.1.1527_Bacteria;Proteobacteria;Gammaproteobacteria;Enterobacteriales;Enterobacteriaceae;Tatumella;Tatumella_punctata	96.05	253	10	0	1	253	777	525	5e-117	422
denovo1962	FJ516918.1.1484_Bacteria;Bacteroidetes;SB-5;uncultured_Cytophagales_bacterium	94.44	216	12	0	1	216	768	553	3e-90	333
denovo1963	JN990099.1.1503_Bacteria;Proteobacteria;Gammaproteobacteria;Enterobacteriales;Enterobacteriaceae;Enterobacter;uncultured_bacterium	93.28	253	17	0	1	253	779	527	3e-100	367
denovo1964	JN175342.1.1527_Bacteria;Proteobacteria;Gammaproteobacteria;Enterobacteriales;Enterobacteriaceae;Tatumella;Tatumella_punctata	96.05	253	10	0	1	253	777	525	5e-117	422
denovo1965	FJ404760.1.1489_Bacteria;Proteobacteria;Gammaproteobacteria;Enterobacteriales;Enterobacteriaceae;Enterobacter;Mangrovibacter_sp._WG-1	96.05	253	10	0	1	253	757	505	5e-117	422
denovo1966	JN977206.1.1534_Bacteria;Proteobacteria;Deltaproteobacteria;Desulfobacterales;Desulfobulbaceae;uncultured;uncultured_bacterium	97.23	253	7	0	1	253	778	526	4e-124	446
denovo1967	JN175342.1.1527_Bacteria;Proteobacteria;Gammaproteobacteria;Enterobacteriales;Enterobacteriaceae;Tatumella;Tatumella_punctata	96.44	253	9	0	1	253	777	525	2e-119	430
denovo1968	FJ712606.1.1476_Bacteria;Proteobacteria;Epsilonproteobacteria;Campylobacterales;Helicobacteraceae;Sulfurimonas;uncultured_bacterium	98.00	250	5	0	4	253	749	500	4e-127	456
denovo1969	JN175342.1.1527_Bacteria;Proteobacteria;Gammaproteobacteria;Enterobacteriales;Enterobacteriaceae;Tatumella;Tatumella_punctata	96.80	250	8	0	4	253	774	525	6e-120	432
denovo197	JN175342.1.1527_Bacteria;Proteobacteria;Gammaproteobacteria;Enterobacteriales;Enterobacteriaceae;Tatumella;Tatumella_punctata	94.00	250	15	0	4	253	774	525	3e-103	377
denovo1970	DQ234105.1.1568_Bacteria;Proteobacteria;Gammaproteobacteria;Thiotrichales;Piscirickettsiaceae;uncultured;uncultured_Piscirickettsiaceae_bacterium	93.28	253	17	0	1	253	784	532	3e-100	367
denovo1971	JN175342.1.1527_Bacteria;Proteobacteria;Gammaproteobacteria;Enterobacteriales;Enterobacteriaceae;Tatumella;Tatumella_punctata	96.84	253	8	0	1	253	777	525	9e-122	438
denovo1972	JN175342.1.1527_Bacteria;Proteobacteria;Gammaproteobacteria;Enterobacteriales;Enterobacteriaceae;Tatumella;Tatumella_punctata	96.84	253	8	0	1	253	777	525	9e-122	438
denovo1973	HM557114.1.1377_Bacteria;Proteobacteria;Gammaproteobacteria;Enterobacteriales;Enterobacteriaceae;Enterobacter;uncultured_bacterium	94.07	253	15	0	1	253	760	508	5e-105	383
denovo1974	EF509905.1.1477_Bacteria;Proteobacteria;Gammaproteobacteria;Enterobacteriales;Enterobacteriaceae;Klebsiella;uncultured_bacterium	97.22	216	6	0	1	216	758	543	2e-104	381
denovo1975	JN175342.1.1527_Bacteria;Proteobacteria;Gammaproteobacteria;Enterobacteriales;Enterobacteriaceae;Tatumella;Tatumella_punctata	96.44	253	9	0	1	253	777	525	2e-119	430
denovo1976	JN175342.1.1527_Bacteria;Proteobacteria;Gammaproteobacteria;Enterobacteriales;Enterobacteriaceae;Tatumella;Tatumella_punctata	95.26	253	12	0	1	253	777	525	3e-112	406
denovo1977	JF706534.1.1396_Bacteria;Proteobacteria;Gammaproteobacteria;Enterobacteriales;Enterobacteriaceae;Erwinia;Erwinia_rhapontici	96.44	253	9	0	1	253	736	484	2e-119	430
denovo1978	JN175342.1.1527_Bacteria;Proteobacteria;Gammaproteobacteria;Enterobacteriales;Enterobacteriaceae;Tatumella;Tatumella_punctata	96.44	253	9	0	1	253	777	525	2e-119	430
denovo1979	HM558240.1.1372_Bacteria;Proteobacteria;Gammaproteobacteria;Enterobacteriales;Enterobacteriaceae;Tatumella;uncultured_bacterium	97.23	253	7	0	1	253	756	504	4e-124	446
denovo198	X80678.1.1459_Bacteria;Proteobacteria;Gammaproteobacteria;Enterobacteriales;Enterobacteriaceae;Salmonella;Salmonella_enterica_subsp._enterica_serovar_Shomron	97.23	253	7	0	1	253	785	533	3e-112	406
denovo1980	JN624746.1.1207_Bacteria;Proteobacteria;Gammaproteobacteria;Xanthomonadales;Xanthomonadaceae;Stenotrophomonas;Stenotrophomonas_maltophilia	100.00	253	0	0	1	253	643	391	7e-141	502
denovo1981	HM779832.1.1381_Bacteria;Proteobacteria;Gammaproteobacteria;Enterobacteriales;Enterobacteriaceae;Citrobacter;uncultured_bacterium	96.05	253	10	0	1	253	648	396	5e-117	422
denovo1982	EU289465.1.1506_Bacteria;Proteobacteria;Gammaproteobacteria;Enterobacteriales;Enterobacteriaceae;Trabulsiella;uncultured_bacterium	94.86	253	13	0	1	253	779	527	8e-110	398
denovo1983	JN662041.1.1403_Bacteria;Proteobacteria;Epsilonproteobacteria;Campylobacterales;Helicobacteraceae;Sulfurovum;uncultured_proteobacterium	94.47	253	14	0	1	253	737	485	2e-107	391
denovo1984	JN175342.1.1527_Bacteria;Proteobacteria;Gammaproteobacteria;Enterobacteriales;Enterobacteriaceae;Tatumella;Tatumella_punctata	95.65	253	11	0	1	253	777	525	1e-114	414
denovo1985	JN175342.1.1527_Bacteria;Proteobacteria;Gammaproteobacteria;Enterobacteriales;Enterobacteriaceae;Tatumella;Tatumella_punctata	95.26	253	12	0	1	253	777	525	3e-112	406
denovo1986	JN175342.1.1527_Bacteria;Proteobacteria;Gammaproteobacteria;Enterobacteriales;Enterobacteriaceae;Tatumella;Tatumella_punctata	94.07	253	15	0	1	253	777	525	5e-105	383
denovo1987	EF469636.1.1317_Bacteria;Proteobacteria;Gammaproteobacteria;Enterobacteriales;Enterobacteriaceae;Candidatus_Stammerula;Candidatus_Stammerula_sp._of_Campiglossa_doronici	93.28	253	17	0	1	253	614	362	3e-100	367
denovo1988	X80775.1.1448_Bacteria;Proteobacteria;Alphaproteobacteria;Rhodospirillales;Acetobacteraceae;Gluconobacter;Gluconobacter_cerinus	96.84	253	8	0	1	253	712	460	9e-122	438
denovo1989	JN175342.1.1527_Bacteria;Proteobacteria;Gammaproteobacteria;Enterobacteriales;Enterobacteriaceae;Tatumella;Tatumella_punctata	97.57	247	6	0	7	253	771	525	6e-123	442
denovo199	JN175342.1.1527_Bacteria;Proteobacteria;Gammaproteobacteria;Enterobacteriales;Enterobacteriaceae;Tatumella;Tatumella_punctata	95.60	250	11	0	4	253	774	525	8e-113	408
denovo1990	JN175342.1.1527_Bacteria;Proteobacteria;Gammaproteobacteria;Enterobacteriales;Enterobacteriaceae;Tatumella;Tatumella_punctata	95.26	253	12	0	1	253	777	525	3e-112	406
denovo1991	JN175342.1.1527_Bacteria;Proteobacteria;Gammaproteobacteria;Enterobacteriales;Enterobacteriaceae;Tatumella;Tatumella_punctata	96.44	253	9	0	1	253	777	525	2e-119	430
denovo1992	JN175342.1.1527_Bacteria;Proteobacteria;Gammaproteobacteria;Enterobacteriales;Enterobacteriaceae;Tatumella;Tatumella_punctata	95.26	253	12	0	1	253	777	525	3e-112	406
denovo1993	HM556457.1.1373_Bacteria;Proteobacteria;Gammaproteobacteria;Enterobacteriales;Enterobacteriaceae;Tatumella;uncultured_bacterium	94.07	253	15	0	1	253	758	506	5e-105	383
denovo1994	JF496528.1.1461_Bacteria;Proteobacteria;Gammaproteobacteria;Aeromonadales;Aeromonadaceae;Aeromonas;Aeromonas_sharmana	96.84	253	8	0	1	253	759	507	9e-122	438
denovo1995	HM556457.1.1373_Bacteria;Proteobacteria;Gammaproteobacteria;Enterobacteriales;Enterobacteriaceae;Tatumella;uncultured_bacterium	96.84	253	8	0	1	253	758	506	9e-122	438
denovo1996	JN175342.1.1527_Bacteria;Proteobacteria;Gammaproteobacteria;Enterobacteriales;Enterobacteriaceae;Tatumella;Tatumella_punctata	94.07	253	15	0	1	253	777	525	5e-105	383
denovo1997	JN175342.1.1527_Bacteria;Proteobacteria;Gammaproteobacteria;Enterobacteriales;Enterobacteriaceae;Tatumella;Tatumella_punctata	96.84	253	8	0	1	253	777	525	9e-122	438
denovo1998	HM556940.1.1327_Bacteria;Proteobacteria;Gammaproteobacteria;Enterobacteriales;Enterobacteriaceae;Escherichia-Shigella;uncultured_bacterium	97.23	253	7	0	1	253	707	455	4e-124	446
denovo1999	JF706534.1.1396_Bacteria;Proteobacteria;Gammaproteobacteria;Enterobacteriales;Enterobacteriaceae;Erwinia;Erwinia_rhapontici	96.84	253	8	0	1	253	736	484	9e-122	438
denovo2	JN175342.1.1527_Bacteria;Proteobacteria;Gammaproteobacteria;Enterobacteriales;Enterobacteriaceae;Tatumella;Tatumella_punctata	96.44	253	9	0	1	253	777	525	2e-119	430
denovo20	JN175342.1.1527_Bacteria;Proteobacteria;Gammaproteobacteria;Enterobacteriales;Enterobacteriaceae;Tatumella;Tatumella_punctata	94.86	253	13	0	1	253	777	525	8e-110	398
denovo200	EF509905.1.1477_Bacteria;Proteobacteria;Gammaproteobacteria;Enterobacteriales;Enterobacteriaceae;Klebsiella;uncultured_bacterium	97.14	245	7	0	1	245	758	514	2e-119	430
denovo2000	JN175342.1.1527_Bacteria;Proteobacteria;Gammaproteobacteria;Enterobacteriales;Enterobacteriaceae;Tatumella;Tatumella_punctata	95.65	253	11	0	1	253	777	525	1e-114	414
denovo2001	JN990099.1.1503_Bacteria;Proteobacteria;Gammaproteobacteria;Enterobacteriales;Enterobacteriaceae;Enterobacter;uncultured_bacterium	94.86	253	13	0	1	253	779	527	8e-110	398
denovo2002	JN194132.1.1320_Bacteria;Proteobacteria;Gammaproteobacteria;Enterobacteriales;Enterobacteriaceae;Pantoea;bacterium_MPB_JP_b	94.86	253	13	0	1	253	668	416	8e-110	398
denovo2003	JN194132.1.1320_Bacteria;Proteobacteria;Gammaproteobacteria;Enterobacteriales;Enterobacteriaceae;Pantoea;bacterium_MPB_JP_b	95.26	253	12	0	1	253	668	416	3e-112	406
denovo2004	JN990099.1.1503_Bacteria;Proteobacteria;Gammaproteobacteria;Enterobacteriales;Enterobacteriaceae;Enterobacter;uncultured_bacterium	97.23	253	7	0	1	253	779	527	4e-124	446
denovo2005	HQ190999.1.1454_Bacteria;Proteobacteria;Candidatus_Thiobios;uncultured_sediment_bacterium	97.63	253	6	0	1	253	732	480	2e-126	454
denovo2006	JN194132.1.1320_Bacteria;Proteobacteria;Gammaproteobacteria;Enterobacteriales;Enterobacteriaceae;Pantoea;bacterium_MPB_JP_b	97.63	253	6	0	1	253	668	416	2e-126	454
denovo2007	JN175342.1.1527_Bacteria;Proteobacteria;Gammaproteobacteria;Enterobacteriales;Enterobacteriaceae;Tatumella;Tatumella_punctata	96.80	250	8	0	4	253	774	525	6e-120	432
denovo2008	JN175342.1.1527_Bacteria;Proteobacteria;Gammaproteobacteria;Enterobacteriales;Enterobacteriaceae;Tatumella;Tatumella_punctata	96.44	253	9	0	1	253	777	525	2e-119	430
denovo2009	EU133447.1.1320_Bacteria;Proteobacteria;Alphaproteobacteria;Rhizobiales;Xanthobacteraceae;uncultured;uncultured_bacterium	99.60	253	1	0	1	253	707	455	2e-138	494
denovo201	AY922189.1.1377_Bacteria;Proteobacteria;Epsilonproteobacteria;Campylobacterales;Helicobacteraceae;Sulfurimonas;uncultured_epsilon_proteobacterium	93.68	253	16	0	1	253	753	501	1e-102	375
denovo2010	GQ479991.1.1505_Bacteria;Proteobacteria;Gammaproteobacteria;Enterobacteriales;Enterobacteriaceae;Enterobacter;uncultured_bacterium	95.26	253	12	0	1	253	779	527	3e-100	367
denovo2011	JN175342.1.1527_Bacteria;Proteobacteria;Gammaproteobacteria;Enterobacteriales;Enterobacteriaceae;Tatumella;Tatumella_punctata	95.65	253	11	0	1	253	777	525	1e-114	414
denovo2012	FR684882.1.1497_Bacteria;Proteobacteria;Gammaproteobacteria;Oceanospirillales;Oceanospirillaceae;Marinobacterium;uncultured_marine_bacterium	94.86	253	13	0	1	253	772	520	8e-110	398
denovo2013	JN175342.1.1527_Bacteria;Proteobacteria;Gammaproteobacteria;Enterobacteriales;Enterobacteriaceae;Tatumella;Tatumella_punctata	95.65	253	11	0	1	253	777	525	1e-114	414
denovo2014	JQ318909.1.1370_Bacteria;Proteobacteria;Gammaproteobacteria;Enterobacteriales;Enterobacteriaceae;Erwinia;uncultured_Erwinia_sp.	96.84	253	8	0	1	253	694	442	9e-122	438
denovo2015	JF706534.1.1396_Bacteria;Proteobacteria;Gammaproteobacteria;Enterobacteriales;Enterobacteriaceae;Erwinia;Erwinia_rhapontici	97.23	253	7	0	1	253	736	484	4e-124	446
denovo2016	JN175342.1.1527_Bacteria;Proteobacteria;Gammaproteobacteria;Enterobacteriales;Enterobacteriaceae;Tatumella;Tatumella_punctata	94.47	253	14	0	1	253	777	525	2e-107	391
denovo2017	JN175342.1.1527_Bacteria;Proteobacteria;Gammaproteobacteria;Enterobacteriales;Enterobacteriaceae;Tatumella;Tatumella_punctata	96.05	253	10	0	1	253	777	525	5e-117	422
denovo2018	JF703600.1.1510_Bacteria;Proteobacteria;Gammaproteobacteria;Enterobacteriales;Enterobacteriaceae;Enterobacter;uncultured_Enterobacter_sp.	95.26	253	12	0	1	253	780	528	3e-100	367
denovo2019	FJ404760.1.1489_Bacteria;Proteobacteria;Gammaproteobacteria;Enterobacteriales;Enterobacteriaceae;Enterobacter;Mangrovibacter_sp._WG-1	90.91	253	23	0	1	253	757	505	6e-86	319
denovo202	JF703600.1.1510_Bacteria;Proteobacteria;Gammaproteobacteria;Enterobacteriales;Enterobacteriaceae;Enterobacter;uncultured_Enterobacter_sp.	95.26	253	12	0	1	253	780	528	3e-100	367
denovo2020	GQ416312.1.1463_Bacteria;Proteobacteria;Gammaproteobacteria;Enterobacteriales;Enterobacteriaceae;Klebsiella;uncultured_Klebsiella_sp.	96.84	253	8	0	1	253	757	505	9e-122	438
denovo2021	HM556457.1.1373_Bacteria;Proteobacteria;Gammaproteobacteria;Enterobacteriales;Enterobacteriaceae;Tatumella;uncultured_bacterium	94.47	253	14	0	1	253	758	506	2e-107	391
denovo2022	AM491469.1.1503_Bacteria;Proteobacteria;Gammaproteobacteria;Enterobacteriales;Enterobacteriaceae;Enterobacter;Enterobacter_sp._Nj-68	94.40	250	14	0	4	253	776	527	1e-105	385
denovo2023	JF690979.1.1419_Bacteria;Proteobacteria;Gammaproteobacteria;Enterobacteriales;Enterobacteriaceae;Enterobacter;Enterobacter_ludwigii	96.44	253	9	0	1	253	738	486	2e-119	430
denovo2024	JN175342.1.1527_Bacteria;Proteobacteria;Gammaproteobacteria;Enterobacteriales;Enterobacteriaceae;Tatumella;Tatumella_punctata	93.68	253	16	0	1	253	777	525	1e-102	375
denovo2025	JQ398853.1.1465_Bacteria;Firmicutes;Bacilli;Bacillales;Bacillaceae;Bacillus;Bacillus_subtilis	100.00	253	0	0	1	253	761	509	7e-141	502
denovo2026	HQ225311.1.1448_Bacteria;Cyanobacteria;Chloroplast;uncultured_bacterium	97.63	253	6	0	1	253	730	478	2e-126	454
denovo2027	JN194132.1.1320_Bacteria;Proteobacteria;Gammaproteobacteria;Enterobacteriales;Enterobacteriaceae;Pantoea;bacterium_MPB_JP_b	94.47	253	14	0	1	253	668	416	2e-107	391
denovo2028	JF706534.1.1396_Bacteria;Proteobacteria;Gammaproteobacteria;Enterobacteriales;Enterobacteriaceae;Erwinia;Erwinia_rhapontici	97.19	249	7	0	5	253	732	484	9e-122	438
denovo2029	JN175342.1.1527_Bacteria;Proteobacteria;Gammaproteobacteria;Enterobacteriales;Enterobacteriaceae;Tatumella;Tatumella_punctata	96.84	253	8	0	1	253	777	525	9e-122	438
denovo203	JN175342.1.1527_Bacteria;Proteobacteria;Gammaproteobacteria;Enterobacteriales;Enterobacteriaceae;Tatumella;Tatumella_punctata	94.01	217	13	0	1	217	777	561	2e-88	327
denovo2030	AB032502.1.1444_Bacteria;Bacteroidetes;Flavobacteria;Flavobacteriales;Flavobacteriaceae;Tenacibaculum;Tenacibaculum_mesophilum	97.29	221	6	0	1	221	755	535	2e-107	391
denovo2031	HM556474.1.1373_Bacteria;Proteobacteria;Gammaproteobacteria;Enterobacteriales;Enterobacteriaceae;Tatumella;uncultured_bacterium	94.86	253	13	0	1	253	758	506	8e-110	398
denovo2032	JN175342.1.1527_Bacteria;Proteobacteria;Gammaproteobacteria;Enterobacteriales;Enterobacteriaceae;Tatumella;Tatumella_punctata	96.05	253	10	0	1	253	777	525	5e-117	422
denovo2033	HQ697714.1.1488_Bacteria;Actinobacteria;Acidimicrobiia;Acidimicrobiales;uncultured;uncultured_bacterium	97.24	254	7	0	1	254	759	506	9e-125	448
denovo2034	HQ203810.1.1476_Bacteria;Proteobacteria;Epsilonproteobacteria;Campylobacterales;Helicobacteraceae;Sulfurimonas;uncultured_bacterium	92.80	250	18	0	4	253	745	496	4e-96	353
denovo2035	JN175342.1.1527_Bacteria;Proteobacteria;Gammaproteobacteria;Enterobacteriales;Enterobacteriaceae;Tatumella;Tatumella_punctata	96.05	253	10	0	1	253	777	525	5e-117	422
denovo2036	JN175342.1.1527_Bacteria;Proteobacteria;Gammaproteobacteria;Enterobacteriales;Enterobacteriaceae;Tatumella;Tatumella_punctata	94.86	253	13	0	1	253	777	525	8e-110	398
denovo2037	JN175342.1.1527_Bacteria;Proteobacteria;Gammaproteobacteria;Enterobacteriales;Enterobacteriaceae;Tatumella;Tatumella_punctata	96.84	253	8	0	1	253	777	525	9e-122	438
denovo2038	JN175342.1.1527_Bacteria;Proteobacteria;Gammaproteobacteria;Enterobacteriales;Enterobacteriaceae;Tatumella;Tatumella_punctata	94.86	253	13	0	1	253	777	525	8e-110	398
denovo2039	JN175342.1.1527_Bacteria;Proteobacteria;Gammaproteobacteria;Enterobacteriales;Enterobacteriaceae;Tatumella;Tatumella_punctata	96.84	253	8	0	1	253	777	525	9e-122	438
denovo204	JF706534.1.1396_Bacteria;Proteobacteria;Gammaproteobacteria;Enterobacteriales;Enterobacteriaceae;Erwinia;Erwinia_rhapontici	95.26	253	12	0	1	253	736	484	3e-112	406
denovo2040	DQ532141.1.1484_Bacteria;Deinococcus-Thermus;Deinococci;Deinococcales;Deinococcaceae;Deinococcus;uncultured_bacterium	99.59	242	1	0	4	245	755	514	6e-132	472
denovo2041	JN175342.1.1527_Bacteria;Proteobacteria;Gammaproteobacteria;Enterobacteriales;Enterobacteriaceae;Tatumella;Tatumella_punctata	94.86	253	13	0	1	253	777	525	8e-110	398
denovo2042	JN175342.1.1527_Bacteria;Proteobacteria;Gammaproteobacteria;Enterobacteriales;Enterobacteriaceae;Tatumella;Tatumella_punctata	95.60	250	11	0	4	253	774	525	8e-113	408
denovo2043	JN977279.1.1533_Bacteria;Proteobacteria;Gammaproteobacteria;BD7-8_marine_group;uncultured_bacterium	100.00	253	0	0	1	253	775	523	7e-141	502
denovo2044	EU707309.1.1491_Bacteria;Proteobacteria;Gammaproteobacteria;Alteromonadales;Alteromonadaceae;Haliea;uncultured_bacterium	98.02	253	5	0	1	253	769	517	6e-129	462
denovo2045	DQ831535.1.1500_Bacteria;Proteobacteria;Deltaproteobacteria;Desulfobacterales;Desulfobulbaceae;uncultured;uncultured_delta_proteobacterium	93.68	253	16	0	1	253	758	506	1e-102	375
denovo2046	JN175342.1.1527_Bacteria;Proteobacteria;Gammaproteobacteria;Enterobacteriales;Enterobacteriaceae;Tatumella;Tatumella_punctata	96.84	253	8	0	1	253	777	525	9e-122	438
denovo2047	JF690979.1.1419_Bacteria;Proteobacteria;Gammaproteobacteria;Enterobacteriales;Enterobacteriaceae;Enterobacter;Enterobacter_ludwigii	95.26	253	12	0	1	253	738	486	3e-112	406
denovo2048	JN990099.1.1503_Bacteria;Proteobacteria;Gammaproteobacteria;Enterobacteriales;Enterobacteriaceae;Enterobacter;uncultured_bacterium	97.23	253	7	0	1	253	779	527	4e-124	446
denovo2049	JF706534.1.1396_Bacteria;Proteobacteria;Gammaproteobacteria;Enterobacteriales;Enterobacteriaceae;Erwinia;Erwinia_rhapontici	95.65	253	11	0	1	253	736	484	1e-114	414
denovo205	HQ787611.1.1463_Bacteria;Proteobacteria;Gammaproteobacteria;Enterobacteriales;Enterobacteriaceae;Enterobacter;uncultured_organism	97.63	253	6	0	1	253	755	503	2e-126	454
denovo2050	JN175342.1.1527_Bacteria;Proteobacteria;Gammaproteobacteria;Enterobacteriales;Enterobacteriaceae;Tatumella;Tatumella_punctata	96.44	253	9	0	1	253	777	525	2e-119	430
denovo2051	JN175342.1.1527_Bacteria;Proteobacteria;Gammaproteobacteria;Enterobacteriales;Enterobacteriaceae;Tatumella;Tatumella_punctata	93.68	253	16	0	1	253	777	525	1e-102	375
denovo2052	JN175342.1.1527_Bacteria;Proteobacteria;Gammaproteobacteria;Enterobacteriales;Enterobacteriaceae;Tatumella;Tatumella_punctata	96.44	253	9	0	1	253	777	525	2e-119	430
denovo2053	GU061241.1.1423_Bacteria;Bacteroidetes;Flavobacteria;Flavobacteriales;Flavobacteriaceae;Muricola;uncultured_Bacteroidetes_bacterium	96.84	253	8	0	1	253	738	486	9e-122	438
denovo2054	Z96078.1.1495_Bacteria;Proteobacteria;Gammaproteobacteria;Enterobacteriales;Enterobacteriaceae;Enterobacter;Enterobacter_cancerogenus	95.26	253	12	0	1	253	757	505	3e-100	367
denovo2055	GQ261812.1.1404_Bacteria;Proteobacteria;Epsilonproteobacteria;Campylobacterales;Helicobacteraceae;Sulfurimonas;uncultured_epsilon_proteobacterium	96.05	253	10	0	1	253	748	496	5e-117	422
denovo2056	JF690979.1.1419_Bacteria;Proteobacteria;Gammaproteobacteria;Enterobacteriales;Enterobacteriaceae;Enterobacter;Enterobacter_ludwigii	96.40	250	9	0	4	253	735	486	1e-117	424
denovo2057	JN175342.1.1527_Bacteria;Proteobacteria;Gammaproteobacteria;Enterobacteriales;Enterobacteriaceae;Tatumella;Tatumella_punctata	96.44	253	9	0	1	253	777	525	2e-119	430
denovo2058	JN175342.1.1527_Bacteria;Proteobacteria;Gammaproteobacteria;Enterobacteriales;Enterobacteriaceae;Tatumella;Tatumella_punctata	95.65	253	11	0	1	253	777	525	1e-102	375
denovo2059	JN175342.1.1527_Bacteria;Proteobacteria;Gammaproteobacteria;Enterobacteriales;Enterobacteriaceae;Tatumella;Tatumella_punctata	93.28	253	17	0	1	253	777	525	3e-100	367
denovo206	JN175342.1.1527_Bacteria;Proteobacteria;Gammaproteobacteria;Enterobacteriales;Enterobacteriaceae;Tatumella;Tatumella_punctata	97.20	250	7	0	4	253	774	525	2e-122	440
denovo2060	EU289465.1.1506_Bacteria;Proteobacteria;Gammaproteobacteria;Enterobacteriales;Enterobacteriaceae;Trabulsiella;uncultured_bacterium	97.23	253	7	0	1	253	779	527	4e-124	446
denovo2061	EU700176.1.1509_Bacteria;Proteobacteria;Gammaproteobacteria;Chromatiales;Ectothiorhodospiraceae;Thioalkalispira;uncultured_bacterium	94.86	253	13	0	1	253	774	522	8e-110	398
denovo2062	JN175342.1.1527_Bacteria;Proteobacteria;Gammaproteobacteria;Enterobacteriales;Enterobacteriaceae;Tatumella;Tatumella_punctata	95.65	253	11	0	1	253	777	525	1e-114	414
denovo2063	HM556852.1.1374_Bacteria;Proteobacteria;Gammaproteobacteria;Enterobacteriales;Enterobacteriaceae;Tatumella;uncultured_bacterium	95.26	253	12	0	1	253	758	506	3e-112	406
denovo2064	JN990099.1.1503_Bacteria;Proteobacteria;Gammaproteobacteria;Enterobacteriales;Enterobacteriaceae;Enterobacter;uncultured_bacterium	93.28	253	17	0	1	253	779	527	3e-100	367
denovo2065	JN175342.1.1527_Bacteria;Proteobacteria;Gammaproteobacteria;Enterobacteriales;Enterobacteriaceae;Tatumella;Tatumella_punctata	96.44	253	9	0	1	253	777	525	2e-119	430
denovo2066	X82290.1.1476_Bacteria;Proteobacteria;Alphaproteobacteria;Rhodospirillales;Acetobacteraceae;Gluconobacter;Gluconobacter_frateurii	97.63	253	6	0	1	253	723	471	2e-126	454
denovo2067	JN175342.1.1527_Bacteria;Proteobacteria;Gammaproteobacteria;Enterobacteriales;Enterobacteriaceae;Tatumella;Tatumella_punctata	95.65	253	11	0	1	253	777	525	1e-102	375
denovo2068	JN175342.1.1527_Bacteria;Proteobacteria;Gammaproteobacteria;Enterobacteriales;Enterobacteriaceae;Tatumella;Tatumella_punctata	95.65	253	11	0	1	253	777	525	1e-114	414
denovo2069	FJ905639.1.1427_Bacteria;Proteobacteria;Deltaproteobacteria;Desulfobacterales;Desulfobulbaceae;SEEP-SRB4;uncultured_bacterium	98.42	253	4	0	1	253	734	482	3e-131	470
denovo207	JN532272.1.1487_Bacteria;Proteobacteria;Deltaproteobacteria;Desulfobacterales;Desulfobacteraceae;Desulfosarcina;uncultured_organism	98.42	253	4	0	1	253	791	539	3e-131	470
denovo2070	JF706534.1.1396_Bacteria;Proteobacteria;Gammaproteobacteria;Enterobacteriales;Enterobacteriaceae;Erwinia;Erwinia_rhapontici	97.19	249	7	0	5	253	732	484	9e-122	438
denovo2071	AM404370.1.1526_Bacteria;Proteobacteria;Deltaproteobacteria;Desulfobacterales;Desulfobacteraceae;SEEP-SRB1;uncultured_delta_proteobacterium	95.10	245	12	0	1	245	796	552	2e-107	391
denovo2072	JN175342.1.1527_Bacteria;Proteobacteria;Gammaproteobacteria;Enterobacteriales;Enterobacteriaceae;Tatumella;Tatumella_punctata	96.84	253	8	0	1	253	777	525	8e-110	398
denovo2073	JN175342.1.1527_Bacteria;Proteobacteria;Gammaproteobacteria;Enterobacteriales;Enterobacteriaceae;Tatumella;Tatumella_punctata	95.65	253	11	0	1	253	777	525	1e-114	414
denovo2074	EU487967.1.1474_Bacteria;Proteobacteria;Epsilonproteobacteria;Campylobacterales;Helicobacteraceae;Sulfurimonas;uncultured_bacterium	95.26	253	12	0	1	253	754	502	3e-112	406
denovo2075	JF958137.1.1407_Bacteria;Proteobacteria;Gammaproteobacteria;Enterobacteriales;Enterobacteriaceae;Pectobacterium;Erwinia_sp._JSC-N3-112-2	97.23	253	7	0	1	253	731	479	4e-124	446
denovo2076	JN175342.1.1527_Bacteria;Proteobacteria;Gammaproteobacteria;Enterobacteriales;Enterobacteriaceae;Tatumella;Tatumella_punctata	94.47	253	14	0	1	253	777	525	2e-107	391
denovo2077	JN175342.1.1527_Bacteria;Proteobacteria;Gammaproteobacteria;Enterobacteriales;Enterobacteriaceae;Tatumella;Tatumella_punctata	96.05	253	10	0	1	253	777	525	5e-117	422
denovo2078	JN175342.1.1527_Bacteria;Proteobacteria;Gammaproteobacteria;Enterobacteriales;Enterobacteriaceae;Tatumella;Tatumella_punctata	96.44	253	9	0	1	253	777	525	2e-119	430
denovo2079	JN175342.1.1527_Bacteria;Proteobacteria;Gammaproteobacteria;Enterobacteriales;Enterobacteriaceae;Tatumella;Tatumella_punctata	96.84	253	8	0	1	253	777	525	9e-122	438
denovo208	JN175342.1.1527_Bacteria;Proteobacteria;Gammaproteobacteria;Enterobacteriales;Enterobacteriaceae;Tatumella;Tatumella_punctata	94.86	253	13	0	1	253	777	525	8e-110	398
denovo2080	HQ916625.1.1390_Bacteria;Firmicutes;Clostridia;Clostridiales;Lachnospiraceae;uncultured;uncultured_bacterium	95.65	253	11	0	1	253	716	464	8e-116	418
denovo2081	AB540148.1.1430_Bacteria;Proteobacteria;Alphaproteobacteria;Rhodospirillales;Acetobacteraceae;Gluconobacter;Gluconobacter_nephelii	98.02	253	5	0	1	253	723	471	6e-129	462
denovo2082	JN613470.1.1451_Bacteria;Proteobacteria;Gammaproteobacteria;Enterobacteriales;Enterobacteriaceae;Enterobacter;Leclercia_sp._O-NR2	96.05	253	10	0	1	253	747	495	5e-117	422
denovo2083	JN175342.1.1527_Bacteria;Proteobacteria;Gammaproteobacteria;Enterobacteriales;Enterobacteriaceae;Tatumella;Tatumella_punctata	97.20	250	7	0	4	253	774	525	2e-122	440
denovo2084	HQ691915.1.1363_Bacteria;Firmicutes;Clostridia;Clostridiales;Lachnospiraceae;uncultured;uncultured_bacterium	91.30	253	22	0	1	253	711	459	2e-88	327
denovo2085	X80775.1.1448_Bacteria;Proteobacteria;Alphaproteobacteria;Rhodospirillales;Acetobacteraceae;Gluconobacter;Gluconobacter_cerinus	97.07	239	7	0	4	242	709	471	8e-116	418
denovo2086	HM558240.1.1372_Bacteria;Proteobacteria;Gammaproteobacteria;Enterobacteriales;Enterobacteriaceae;Tatumella;uncultured_bacterium	94.86	253	13	0	1	253	756	504	8e-110	398
denovo2087	GU584306.1.1398_Bacteria;Proteobacteria;Gammaproteobacteria;Thiotrichales;Piscirickettsiaceae;uncultured;uncultured_bacterium	96.05	253	10	0	1	253	779	527	5e-117	422
denovo2088	JN514281.1.1494_Bacteria;Planctomycetes;vadinHA49;uncultured_organism	92.89	253	18	0	1	253	767	515	7e-98	359
denovo2089	JN977155.1.1529_Bacteria;Proteobacteria;Gammaproteobacteria;Chromatiales;Granulosicoccaceae;Granulosicoccus;uncultured_bacterium	92.09	253	20	0	1	253	773	521	4e-93	343
denovo209	X82290.1.1476_Bacteria;Proteobacteria;Alphaproteobacteria;Rhodospirillales;Acetobacteraceae;Gluconobacter;Gluconobacter_frateurii	98.02	253	5	0	1	253	723	471	6e-129	462
denovo2090	JN613470.1.1451_Bacteria;Proteobacteria;Gammaproteobacteria;Enterobacteriales;Enterobacteriaceae;Enterobacter;Leclercia_sp._O-NR2	92.89	253	18	0	1	253	747	495	7e-98	359
denovo2091	HQ191061.1.1500_Bacteria;Proteobacteria;Gammaproteobacteria;Order_Incertae_Sedis;Family_Incertae_Sedis;Sedimenticola;uncultured_sediment_bacterium	95.65	253	11	0	1	253	778	526	1e-114	414
denovo2092	JN175342.1.1527_Bacteria;Proteobacteria;Gammaproteobacteria;Enterobacteriales;Enterobacteriaceae;Tatumella;Tatumella_punctata	96.05	253	10	0	1	253	777	525	5e-117	422
denovo2093	JN194132.1.1320_Bacteria;Proteobacteria;Gammaproteobacteria;Enterobacteriales;Enterobacteriaceae;Pantoea;bacterium_MPB_JP_b	95.65	253	11	0	1	253	668	416	1e-114	414
denovo2094	JN175342.1.1527_Bacteria;Proteobacteria;Gammaproteobacteria;Enterobacteriales;Enterobacteriaceae;Tatumella;Tatumella_punctata	94.86	253	13	0	1	253	777	525	8e-110	398
denovo2095	JN175342.1.1527_Bacteria;Proteobacteria;Gammaproteobacteria;Enterobacteriales;Enterobacteriaceae;Tatumella;Tatumella_punctata	86.59	246	33	0	8	253	770	525	6e-58	226
denovo2096	EU289465.1.1506_Bacteria;Proteobacteria;Gammaproteobacteria;Enterobacteriales;Enterobacteriaceae;Trabulsiella;uncultured_bacterium	96.05	253	10	0	1	253	779	527	5e-117	422
denovo2097	JN537304.1.1504_Bacteria;Proteobacteria;Deltaproteobacteria;Desulfobacterales;Desulfobacteraceae;uncultured;uncultured_organism	95.65	253	11	0	1	253	791	539	1e-114	414
denovo2098	X93216.1.1495_Bacteria;Proteobacteria;Gammaproteobacteria;Enterobacteriales;Enterobacteriaceae;Raoultella;Raoultella_planticola	96.35	192	7	0	1	192	757	566	7e-88	325
denovo2099	JN175342.1.1527_Bacteria;Proteobacteria;Gammaproteobacteria;Enterobacteriales;Enterobacteriaceae;Tatumella;Tatumella_punctata	94.86	253	13	0	1	253	777	525	8e-110	398
denovo21	JN175342.1.1527_Bacteria;Proteobacteria;Gammaproteobacteria;Enterobacteriales;Enterobacteriaceae;Tatumella;Tatumella_punctata	96.40	250	9	0	4	253	774	525	1e-117	424
denovo210	JN175342.1.1527_Bacteria;Proteobacteria;Gammaproteobacteria;Enterobacteriales;Enterobacteriaceae;Tatumella;Tatumella_punctata	94.47	253	14	0	1	253	777	525	2e-107	391
denovo2100	HM558240.1.1372_Bacteria;Proteobacteria;Gammaproteobacteria;Enterobacteriales;Enterobacteriaceae;Tatumella;uncultured_bacterium	97.20	250	7	0	4	253	753	504	2e-122	440
denovo2101	U83098.1.1385_Bacteria;Proteobacteria;Alphaproteobacteria;Rickettsiales;Anaplasmataceae;Wolbachia;Wolbachia_sp.	96.84	253	8	0	1	253	716	464	9e-122	438
denovo2102	JF224715.1.1335_Bacteria;Actinobacteria;Actinobacteria;Corynebacteriales;Dietziaceae;Dietzia;uncultured_bacterium	100.00	253	0	0	1	253	730	478	7e-141	502
denovo2103	JN175342.1.1527_Bacteria;Proteobacteria;Gammaproteobacteria;Enterobacteriales;Enterobacteriaceae;Tatumella;Tatumella_punctata	95.26	253	12	0	1	253	777	525	3e-112	406
denovo2104	EF509905.1.1477_Bacteria;Proteobacteria;Gammaproteobacteria;Enterobacteriales;Enterobacteriaceae;Klebsiella;uncultured_bacterium	96.84	253	8	0	1	253	758	506	9e-122	438
denovo2105	JN175342.1.1527_Bacteria;Proteobacteria;Gammaproteobacteria;Enterobacteriales;Enterobacteriaceae;Tatumella;Tatumella_punctata	94.86	253	13	0	1	253	777	525	8e-110	398
denovo2106	JN175342.1.1527_Bacteria;Proteobacteria;Gammaproteobacteria;Enterobacteriales;Enterobacteriaceae;Tatumella;Tatumella_punctata	94.86	253	13	0	1	253	777	525	8e-110	398
denovo2107	JN175342.1.1527_Bacteria;Proteobacteria;Gammaproteobacteria;Enterobacteriales;Enterobacteriaceae;Tatumella;Tatumella_punctata	96.84	253	8	0	1	253	777	525	9e-122	438
denovo2108	JN175342.1.1527_Bacteria;Proteobacteria;Gammaproteobacteria;Enterobacteriales;Enterobacteriaceae;Tatumella;Tatumella_punctata	96.84	253	8	0	1	253	777	525	1e-111	404
denovo2109	HQ588555.1.1529_Bacteria;Proteobacteria;Deltaproteobacteria;Desulfobacterales;Desulfobacteraceae;SEEP-SRB1;uncultured_bacterium	94.07	253	15	0	1	253	796	544	5e-105	383
denovo211	AB021400.1.1522_Bacteria;Proteobacteria;Gammaproteobacteria;Enterobacteriales;Enterobacteriaceae;Tatumella;Pseudomonas_flectens	96.84	253	8	0	1	253	774	522	9e-122	438
denovo2110	HM557327.1.1357_Bacteria;Proteobacteria;Gammaproteobacteria;Enterobacteriales;Enterobacteriaceae;Enterobacter;uncultured_bacterium	94.47	253	14	0	1	253	741	489	2e-107	391
denovo2111	JN175342.1.1527_Bacteria;Proteobacteria;Gammaproteobacteria;Enterobacteriales;Enterobacteriaceae;Tatumella;Tatumella_punctata	96.05	253	10	0	1	253	777	525	5e-117	422
denovo2112	JF706534.1.1396_Bacteria;Proteobacteria;Gammaproteobacteria;Enterobacteriales;Enterobacteriaceae;Erwinia;Erwinia_rhapontici	96.44	253	9	0	1	253	736	484	2e-119	430
denovo2113	JF119129.1.1361_Bacteria;Proteobacteria;Gammaproteobacteria;Enterobacteriales;Enterobacteriaceae;Klebsiella;uncultured_bacterium	91.70	253	21	0	1	253	757	505	1e-90	335
denovo2114	JN175342.1.1527_Bacteria;Proteobacteria;Gammaproteobacteria;Enterobacteriales;Enterobacteriaceae;Tatumella;Tatumella_punctata	93.28	253	17	0	1	253	777	525	3e-100	367
denovo2115	JN175342.1.1527_Bacteria;Proteobacteria;Gammaproteobacteria;Enterobacteriales;Enterobacteriaceae;Tatumella;Tatumella_punctata	95.26	253	12	0	1	253	777	525	3e-112	406
denovo2116	JN175342.1.1527_Bacteria;Proteobacteria;Gammaproteobacteria;Enterobacteriales;Enterobacteriaceae;Tatumella;Tatumella_punctata	94.47	253	14	0	1	253	777	525	2e-107	391
denovo2117	JN175342.1.1527_Bacteria;Proteobacteria;Gammaproteobacteria;Enterobacteriales;Enterobacteriaceae;Tatumella;Tatumella_punctata	96.84	253	8	0	1	253	777	525	9e-122	438
denovo2118	JN175342.1.1527_Bacteria;Proteobacteria;Gammaproteobacteria;Enterobacteriales;Enterobacteriaceae;Tatumella;Tatumella_punctata	96.05	253	10	0	1	253	777	525	5e-117	422
denovo2119	HM558240.1.1372_Bacteria;Proteobacteria;Gammaproteobacteria;Enterobacteriales;Enterobacteriaceae;Tatumella;uncultured_bacterium	96.84	253	8	0	1	253	756	504	9e-122	438
denovo212	JF344268.1.1520_Bacteria;Proteobacteria;Deltaproteobacteria;Desulfobacterales;Desulfobacteraceae;Desulfobacula;uncultured_delta_proteobacterium	97.52	242	6	0	4	245	791	550	5e-120	432
denovo2120	HM558240.1.1372_Bacteria;Proteobacteria;Gammaproteobacteria;Enterobacteriales;Enterobacteriaceae;Tatumella;uncultured_bacterium	95.93	246	10	0	8	253	749	504	8e-113	408
denovo2121	JF706534.1.1396_Bacteria;Proteobacteria;Gammaproteobacteria;Enterobacteriales;Enterobacteriaceae;Erwinia;Erwinia_rhapontici	96.05	253	10	0	1	253	736	484	5e-117	422
denovo2122	DQ011254.1.1445_Bacteria;Proteobacteria;Gammaproteobacteria;Enterobacteriales;Enterobacteriaceae;Enterobacter;uncultured_bacterium	92.40	250	19	0	4	253	738	489	1e-93	345
denovo2123	JN990099.1.1503_Bacteria;Proteobacteria;Gammaproteobacteria;Enterobacteriales;Enterobacteriaceae;Enterobacter;uncultured_bacterium	94.07	253	15	0	1	253	779	527	5e-105	383
denovo2124	JN194132.1.1320_Bacteria;Proteobacteria;Gammaproteobacteria;Enterobacteriales;Enterobacteriaceae;Pantoea;bacterium_MPB_JP_b	96.44	253	9	0	1	253	668	416	2e-119	430
denovo2125	JN175342.1.1527_Bacteria;Proteobacteria;Gammaproteobacteria;Enterobacteriales;Enterobacteriaceae;Tatumella;Tatumella_punctata	92.49	253	19	0	1	253	777	525	2e-95	351
denovo2126	JN175342.1.1527_Bacteria;Proteobacteria;Gammaproteobacteria;Enterobacteriales;Enterobacteriaceae;Tatumella;Tatumella_punctata	93.60	250	16	0	4	253	774	525	7e-101	369
denovo2127	JN175342.1.1527_Bacteria;Proteobacteria;Gammaproteobacteria;Enterobacteriales;Enterobacteriaceae;Tatumella;Tatumella_punctata	96.84	253	8	0	1	253	777	525	9e-122	438
denovo2128	JN175342.1.1527_Bacteria;Proteobacteria;Gammaproteobacteria;Enterobacteriales;Enterobacteriaceae;Tatumella;Tatumella_punctata	96.71	243	8	0	1	243	777	535	8e-116	418
denovo2129	JN175342.1.1527_Bacteria;Proteobacteria;Gammaproteobacteria;Enterobacteriales;Enterobacteriaceae;Tatumella;Tatumella_punctata	96.44	253	9	0	1	253	777	525	2e-119	430
denovo213	JN175342.1.1527_Bacteria;Proteobacteria;Gammaproteobacteria;Enterobacteriales;Enterobacteriaceae;Tatumella;Tatumella_punctata	96.05	253	10	0	1	253	777	525	5e-117	422
denovo2130	JN049601.1.1503_Bacteria;Proteobacteria;Gammaproteobacteria;Xanthomonadales;Xanthomonadaceae;Stenotrophomonas;Klebsiella_sp._Y6	95.65	253	11	0	1	253	776	524	1e-114	414
denovo2131	JN175342.1.1527_Bacteria;Proteobacteria;Gammaproteobacteria;Enterobacteriales;Enterobacteriaceae;Tatumella;Tatumella_punctata	94.47	253	14	0	1	253	777	525	2e-107	391
denovo2132	JN175342.1.1527_Bacteria;Proteobacteria;Gammaproteobacteria;Enterobacteriales;Enterobacteriaceae;Tatumella;Tatumella_punctata	96.05	253	10	0	1	253	777	525	5e-117	422
denovo2133	JN194132.1.1320_Bacteria;Proteobacteria;Gammaproteobacteria;Enterobacteriales;Enterobacteriaceae;Pantoea;bacterium_MPB_JP_b	95.26	253	12	0	1	253	668	416	3e-112	406
denovo2134	HM556761.1.1322_Bacteria;Proteobacteria;Alphaproteobacteria;Rhodospirillales;Acetobacteraceae;Acetobacter;uncultured_bacterium	97.23	253	7	0	1	253	705	453	4e-124	446
denovo2135	HM558240.1.1372_Bacteria;Proteobacteria;Gammaproteobacteria;Enterobacteriales;Enterobacteriaceae;Tatumella;uncultured_bacterium	97.23	253	7	0	1	253	756	504	4e-124	446
denovo2136	JN977308.1.1493_Bacteria;Proteobacteria;Alphaproteobacteria;Rickettsiales;TK34;uncultured_bacterium	98.35	243	4	0	1	243	737	495	2e-125	450
denovo2137	JF706534.1.1396_Bacteria;Proteobacteria;Gammaproteobacteria;Enterobacteriales;Enterobacteriaceae;Erwinia;Erwinia_rhapontici	96.84	253	8	0	1	253	736	484	9e-122	438
denovo2138	FR684202.1.1485_Bacteria;Proteobacteria;Gammaproteobacteria;Alteromonadales;Alteromonadaceae;SAR92_clade;uncultured_marine_bacterium	100.00	253	0	0	1	253	769	517	7e-141	502
denovo2139	JN990099.1.1503_Bacteria;Proteobacteria;Gammaproteobacteria;Enterobacteriales;Enterobacteriaceae;Enterobacter;uncultured_bacterium	94.86	253	13	0	1	253	779	527	7e-98	359
denovo214	HQ203810.1.1476_Bacteria;Proteobacteria;Epsilonproteobacteria;Campylobacterales;Helicobacteraceae;Sulfurimonas;uncultured_bacterium	95.60	250	11	0	4	253	745	496	8e-113	408
denovo2140	JN175342.1.1527_Bacteria;Proteobacteria;Gammaproteobacteria;Enterobacteriales;Enterobacteriaceae;Tatumella;Tatumella_punctata	96.84	253	8	0	1	253	777	525	9e-122	438
denovo2141	JN613470.1.1451_Bacteria;Proteobacteria;Gammaproteobacteria;Enterobacteriales;Enterobacteriaceae;Enterobacter;Leclercia_sp._O-NR2	96.84	253	8	0	1	253	747	495	9e-122	438
denovo2142	JN175342.1.1527_Bacteria;Proteobacteria;Gammaproteobacteria;Enterobacteriales;Enterobacteriaceae;Tatumella;Tatumella_punctata	94.86	253	13	0	1	253	777	525	8e-110	398
denovo2143	JN175342.1.1527_Bacteria;Proteobacteria;Gammaproteobacteria;Enterobacteriales;Enterobacteriaceae;Tatumella;Tatumella_punctata	97.58	248	6	0	5	252	773	526	1e-123	444
denovo2144	JN990099.1.1503_Bacteria;Proteobacteria;Gammaproteobacteria;Enterobacteriales;Enterobacteriaceae;Enterobacter;uncultured_bacterium	94.47	253	14	0	1	253	779	527	2e-107	391
denovo2145	JN175342.1.1527_Bacteria;Proteobacteria;Gammaproteobacteria;Enterobacteriales;Enterobacteriaceae;Tatumella;Tatumella_punctata	95.65	253	11	0	1	253	777	525	1e-114	414
denovo2146	GU197431.1.1506_Bacteria;Proteobacteria;Deltaproteobacteria;Desulfobacterales;Desulfobulbaceae;uncultured;uncultured_bacterium	94.86	253	13	0	1	253	782	530	8e-110	398
denovo2147	JN194132.1.1320_Bacteria;Proteobacteria;Gammaproteobacteria;Enterobacteriales;Enterobacteriaceae;Pantoea;bacterium_MPB_JP_b	94.86	253	13	0	1	253	668	416	8e-110	398
denovo2148	JN175342.1.1527_Bacteria;Proteobacteria;Gammaproteobacteria;Enterobacteriales;Enterobacteriaceae;Tatumella;Tatumella_punctata	96.44	253	9	0	1	253	777	525	2e-119	430
denovo2149	JN175342.1.1527_Bacteria;Proteobacteria;Gammaproteobacteria;Enterobacteriales;Enterobacteriaceae;Tatumella;Tatumella_punctata	96.84	253	8	0	1	253	777	525	9e-122	438
denovo215	JN513710.1.1423_Bacteria;Chloroflexi;Caldilineae;Caldilineales;Caldilineaceae;uncultured;uncultured_organism	92.89	253	18	0	1	253	724	472	7e-98	359
denovo2150	HM556457.1.1373_Bacteria;Proteobacteria;Gammaproteobacteria;Enterobacteriales;Enterobacteriaceae;Tatumella;uncultured_bacterium	95.26	253	12	0	1	253	758	506	3e-100	367
denovo2151	FJ716961.1.1547_Bacteria;Proteobacteria;Deltaproteobacteria;Desulfovibrionales;Desulfovibrionaceae;Desulfovibrio;uncultured_bacterium	94.47	253	14	0	1	253	789	537	2e-107	391
denovo2152	HQ203810.1.1476_Bacteria;Proteobacteria;Epsilonproteobacteria;Campylobacterales;Helicobacteraceae;Sulfurimonas;uncultured_bacterium	94.80	250	13	0	4	253	745	496	5e-108	392
denovo2153	JN175342.1.1527_Bacteria;Proteobacteria;Gammaproteobacteria;Enterobacteriales;Enterobacteriaceae;Tatumella;Tatumella_punctata	96.84	253	8	0	1	253	777	525	9e-122	438
denovo2154	FJ264583.1.1524_Bacteria;Planctomycetes;Phycisphaerae;MSBL9;uncultured_bacterium	99.61	254	1	0	1	254	785	532	4e-139	496
denovo2155	JN990099.1.1503_Bacteria;Proteobacteria;Gammaproteobacteria;Enterobacteriales;Enterobacteriaceae;Enterobacter;uncultured_bacterium	97.23	253	7	0	1	253	779	527	4e-124	446
denovo2156	HQ153883.1.1390_Bacteria;Proteobacteria;Gammaproteobacteria;Chromatiales;Granulosicoccaceae;Granulosicoccus;uncultured_bacterium	94.86	253	13	0	1	253	732	480	8e-110	398
denovo2157	JN018473.1.1400_Bacteria;Proteobacteria;Gammaproteobacteria;Alteromonadales;Colwelliaceae;Colwellia;uncultured_bacterium	96.44	253	9	0	1	253	779	527	2e-119	430
denovo2158	GU941096.1.1413_Bacteria;Proteobacteria;Gammaproteobacteria;Aeromonadales;Aeromonadaceae;Aeromonas;uncultured_bacterium	94.86	253	13	0	1	253	787	535	8e-110	398
denovo2159	JN175342.1.1527_Bacteria;Proteobacteria;Gammaproteobacteria;Enterobacteriales;Enterobacteriaceae;Tatumella;Tatumella_punctata	96.44	253	9	0	1	253	777	525	2e-119	430
denovo216	X82290.1.1476_Bacteria;Proteobacteria;Alphaproteobacteria;Rhodospirillales;Acetobacteraceae;Gluconobacter;Gluconobacter_frateurii	98.02	253	5	0	1	253	723	471	6e-129	462
denovo2160	JN194132.1.1320_Bacteria;Proteobacteria;Gammaproteobacteria;Enterobacteriales;Enterobacteriaceae;Pantoea;bacterium_MPB_JP_b	94.86	253	13	0	1	253	668	416	8e-110	398
denovo2161	EU491181.1.1474_Bacteria;Proteobacteria;Deltaproteobacteria;SAR324_clade(Marine_group_B);uncultured_bacterium	99.21	253	2	0	1	253	748	496	4e-136	486
denovo2162	HM556474.1.1373_Bacteria;Proteobacteria;Gammaproteobacteria;Enterobacteriales;Enterobacteriaceae;Tatumella;uncultured_bacterium	98.02	253	5	0	1	253	758	506	5e-117	422
denovo2163	JN175342.1.1527_Bacteria;Proteobacteria;Gammaproteobacteria;Enterobacteriales;Enterobacteriaceae;Tatumella;Tatumella_punctata	96.44	253	9	0	1	253	777	525	2e-119	430
denovo2164	JN387430.1.1308_Bacteria;Proteobacteria;Deltaproteobacteria;Desulfobacterales;Desulfobacteraceae;uncultured;uncultured_microorganism	93.85	244	15	0	1	244	594	351	1e-99	365
denovo2165	GQ479991.1.1505_Bacteria;Proteobacteria;Gammaproteobacteria;Enterobacteriales;Enterobacteriaceae;Enterobacter;uncultured_bacterium	94.07	253	15	0	1	253	779	527	4e-93	343
denovo2166	HQ916532.1.1405_Bacteria;Proteobacteria;Gammaproteobacteria;Order_Incertae_Sedis;Family_Incertae_Sedis;Thiohalophilus;uncultured_bacterium	94.47	253	14	0	1	253	725	473	2e-107	391
denovo2167	JN175342.1.1527_Bacteria;Proteobacteria;Gammaproteobacteria;Enterobacteriales;Enterobacteriaceae;Tatumella;Tatumella_punctata	97.22	252	7	0	1	252	777	526	1e-123	444
denovo2168	JN175342.1.1527_Bacteria;Proteobacteria;Gammaproteobacteria;Enterobacteriales;Enterobacteriaceae;Tatumella;Tatumella_punctata	96.84	253	8	0	1	253	777	525	9e-122	438
denovo2169	JQ044419.1.1364_Bacteria;Proteobacteria;Alphaproteobacteria;Rhodospirillales;Acetobacteraceae;Gluconobacter;Gluconobacter_frateurii	97.62	210	5	0	1	210	699	490	2e-103	377
denovo217	JN035217.1.1416_Bacteria;Proteobacteria;Gammaproteobacteria;Aeromonadales;Aeromonadaceae;Aeromonas;bacterium_SUTW_73	96.05	253	10	0	1	253	743	491	5e-117	422
denovo2170	DQ011254.1.1445_Bacteria;Proteobacteria;Gammaproteobacteria;Enterobacteriales;Enterobacteriaceae;Enterobacter;uncultured_bacterium	93.68	253	16	0	1	253	741	489	1e-102	375
denovo2171	HQ787611.1.1463_Bacteria;Proteobacteria;Gammaproteobacteria;Enterobacteriales;Enterobacteriaceae;Enterobacter;uncultured_organism	94.07	253	15	0	1	253	755	503	5e-105	383
denovo2172	JF915349.1.1403_Bacteria;Proteobacteria;Gammaproteobacteria;Enterobacteriales;Enterobacteriaceae;Kluyvera;Buttiauxella_sp._NW51	95.65	253	11	0	1	253	728	476	1e-114	414
denovo2173	JN175342.1.1527_Bacteria;Proteobacteria;Gammaproteobacteria;Enterobacteriales;Enterobacteriaceae;Tatumella;Tatumella_punctata	94.07	253	15	0	1	253	777	525	5e-105	383
denovo2174	JN175342.1.1527_Bacteria;Proteobacteria;Gammaproteobacteria;Enterobacteriales;Enterobacteriaceae;Tatumella;Tatumella_punctata	97.07	239	7	0	2	240	776	538	8e-116	418
denovo2175	JF958137.1.1407_Bacteria;Proteobacteria;Gammaproteobacteria;Enterobacteriales;Enterobacteriaceae;Pectobacterium;Erwinia_sp._JSC-N3-112-2	96.40	250	9	0	4	253	728	479	1e-117	424
denovo2176	JN175342.1.1527_Bacteria;Proteobacteria;Gammaproteobacteria;Enterobacteriales;Enterobacteriaceae;Tatumella;Tatumella_punctata	96.44	253	9	0	1	253	777	525	2e-119	430
denovo2177	JN175342.1.1527_Bacteria;Proteobacteria;Gammaproteobacteria;Enterobacteriales;Enterobacteriaceae;Tatumella;Tatumella_punctata	96.44	253	9	0	1	253	777	525	2e-119	430
denovo2178	JQ033749.1.1492_Bacteria;Proteobacteria;Gammaproteobacteria;Chromatiales;Ectothiorhodospiraceae;Thioalkalispira;uncultured_gamma_proteobacterium	94.86	253	13	0	1	253	747	495	8e-110	398
denovo2179	JN175342.1.1527_Bacteria;Proteobacteria;Gammaproteobacteria;Enterobacteriales;Enterobacteriaceae;Tatumella;Tatumella_punctata	93.60	250	16	0	4	253	774	525	7e-101	369
denovo218	DQ068760.1.1462_Bacteria;Proteobacteria;Gammaproteobacteria;Enterobacteriales;Enterobacteriaceae;Trabulsiella;Salmonella_sp._Co9936	96.44	253	9	0	1	253	743	491	2e-119	430
denovo2180	GQ348627.1.1363_Bacteria;Proteobacteria;Deltaproteobacteria;Desulfobacterales;Nitrospinaceae;Nitrospina;uncultured_delta_proteobacterium	96.84	253	8	0	1	253	739	487	9e-122	438
denovo2181	FJ712469.1.1529_Bacteria;Proteobacteria;Deltaproteobacteria;Desulfobacterales;Desulfobacteraceae;SEEP-SRB1;uncultured_bacterium	94.47	253	14	0	1	253	796	544	2e-107	391
denovo2182	GU584306.1.1398_Bacteria;Proteobacteria;Gammaproteobacteria;Thiotrichales;Piscirickettsiaceae;uncultured;uncultured_bacterium	98.02	253	5	0	1	253	779	527	6e-129	462
denovo2183	HQ407281.1.1483_Bacteria;Proteobacteria;Gammaproteobacteria;Pasteurellales;Pasteurellaceae;Orbus;Cronobacter_sp._C106	100.00	253	0	0	1	253	774	522	7e-141	502
denovo2184	JN175342.1.1527_Bacteria;Proteobacteria;Gammaproteobacteria;Enterobacteriales;Enterobacteriaceae;Tatumella;Tatumella_punctata	95.65	253	11	0	1	253	777	525	1e-114	414
denovo2185	JF703600.1.1510_Bacteria;Proteobacteria;Gammaproteobacteria;Enterobacteriales;Enterobacteriaceae;Enterobacter;uncultured_Enterobacter_sp.	95.26	253	12	0	1	253	780	528	3e-112	406
denovo2186	AM491592.1.1399_Bacteria;Proteobacteria;Gammaproteobacteria;Chromatiales;Chromatiaceae;Thiohalocapsa;Thiohalocapsa_marina	93.68	253	16	0	1	253	758	506	1e-102	375
denovo2187	JN175342.1.1527_Bacteria;Proteobacteria;Gammaproteobacteria;Enterobacteriales;Enterobacteriaceae;Tatumella;Tatumella_punctata	96.00	250	10	0	4	253	774	525	3e-115	416
denovo2188	FM211774.1.1516_Bacteria;Proteobacteria;Deltaproteobacteria;Desulfobacterales;Desulfobulbaceae;Desulfobulbus;uncultured_gamma_proteobacterium	96.84	253	8	0	1	253	791	539	9e-122	438
denovo2189	JN175342.1.1527_Bacteria;Proteobacteria;Gammaproteobacteria;Enterobacteriales;Enterobacteriaceae;Tatumella;Tatumella_punctata	92.40	250	19	0	4	253	774	525	1e-93	345
denovo219	JN175342.1.1527_Bacteria;Proteobacteria;Gammaproteobacteria;Enterobacteriales;Enterobacteriaceae;Tatumella;Tatumella_punctata	96.44	253	9	0	1	253	777	525	2e-107	391
denovo2190	FJ404760.1.1489_Bacteria;Proteobacteria;Gammaproteobacteria;Enterobacteriales;Enterobacteriaceae;Enterobacter;Mangrovibacter_sp._WG-1	94.86	253	13	0	1	253	757	505	8e-110	398
denovo2191	FJ404760.1.1489_Bacteria;Proteobacteria;Gammaproteobacteria;Enterobacteriales;Enterobacteriaceae;Enterobacter;Mangrovibacter_sp._WG-1	94.07	253	15	0	1	253	757	505	5e-105	383
denovo2192	GU302437.1.1528_Bacteria;Proteobacteria;Deltaproteobacteria;Desulfobacterales;Desulfobacteraceae;Desulfobacterium;uncultured_bacterium	92.89	253	18	0	1	253	796	544	7e-98	359
denovo2193	JN175342.1.1527_Bacteria;Proteobacteria;Gammaproteobacteria;Enterobacteriales;Enterobacteriaceae;Tatumella;Tatumella_punctata	95.65	253	11	0	1	253	777	525	1e-114	414
denovo2194	AY726944.1.1213_Bacteria;Proteobacteria;Gammaproteobacteria;Alteromonadales;Colwelliaceae;Colwellia;uncultured_gamma_proteobacterium	96.05	253	10	0	1	253	730	478	5e-117	422
denovo2195	FN429775.1.1516_Bacteria;Proteobacteria;Deltaproteobacteria;Desulfobacterales;Desulfobulbaceae;Desulfocapsa;uncultured_delta_proteobacterium	96.05	253	10	0	1	253	790	538	5e-117	422
denovo2196	JN175342.1.1527_Bacteria;Proteobacteria;Gammaproteobacteria;Enterobacteriales;Enterobacteriaceae;Tatumella;Tatumella_punctata	96.80	250	8	0	4	253	774	525	6e-120	432
denovo2197	JN175342.1.1527_Bacteria;Proteobacteria;Gammaproteobacteria;Enterobacteriales;Enterobacteriaceae;Tatumella;Tatumella_punctata	93.68	253	16	0	1	253	777	525	1e-102	375
denovo2198	JN175342.1.1527_Bacteria;Proteobacteria;Gammaproteobacteria;Enterobacteriales;Enterobacteriaceae;Tatumella;Tatumella_punctata	94.07	253	15	0	1	253	777	525	5e-105	383
denovo2199	EU731491.1.971_Archaea;Euryarchaeota;Halobacteria;Halobacteriales;Deep_Sea_Hydrothermal_Vent_Gp_6(DHVEG-6);Candidatus_Parvarchaeum;uncultured_euryarchaeote	96.06	254	10	0	1	254	640	387	1e-117	424
denovo22	JN990099.1.1503_Bacteria;Proteobacteria;Gammaproteobacteria;Enterobacteriales;Enterobacteriaceae;Enterobacter;uncultured_bacterium	97.23	253	7	0	1	253	779	527	4e-124	446
denovo220	JN990099.1.1503_Bacteria;Proteobacteria;Gammaproteobacteria;Enterobacteriales;Enterobacteriaceae;Enterobacter;uncultured_bacterium	98.02	253	5	0	1	253	779	527	6e-129	462
denovo2200	JN175342.1.1527_Bacteria;Proteobacteria;Gammaproteobacteria;Enterobacteriales;Enterobacteriaceae;Tatumella;Tatumella_punctata	96.80	250	8	0	4	253	774	525	6e-120	432
denovo2201	JN175342.1.1527_Bacteria;Proteobacteria;Gammaproteobacteria;Enterobacteriales;Enterobacteriaceae;Tatumella;Tatumella_punctata	95.65	253	11	0	1	253	777	525	1e-114	414
denovo2202	AF388388.1.1514_Bacteria;Proteobacteria;Gammaproteobacteria;Vibrionales;Vibrionaceae;Vibrio;Vibrio_parahaemolyticus	96.44	253	9	0	1	253	789	537	2e-119	430
denovo2203	JN194132.1.1320_Bacteria;Proteobacteria;Gammaproteobacteria;Enterobacteriales;Enterobacteriaceae;Pantoea;bacterium_MPB_JP_b	94.80	250	13	0	4	253	665	416	5e-108	392
denovo2204	GQ261812.1.1404_Bacteria;Proteobacteria;Epsilonproteobacteria;Campylobacterales;Helicobacteraceae;Sulfurimonas;uncultured_epsilon_proteobacterium	92.09	253	20	0	1	253	748	496	4e-93	343
denovo2205	JN175342.1.1527_Bacteria;Proteobacteria;Gammaproteobacteria;Enterobacteriales;Enterobacteriaceae;Tatumella;Tatumella_punctata	96.84	253	8	0	1	253	777	525	9e-122	438
denovo2206	JN175342.1.1527_Bacteria;Proteobacteria;Gammaproteobacteria;Enterobacteriales;Enterobacteriaceae;Tatumella;Tatumella_punctata	96.84	253	8	0	1	253	777	525	9e-122	438
denovo2207	JF344548.1.1461_Bacteria;Proteobacteria;Gammaproteobacteria;Chromatiales;Ectothiorhodospiraceae;Acidiferrobacter;uncultured_gamma_proteobacterium	97.59	249	6	0	1	249	740	492	4e-124	446
denovo2208	EF509905.1.1477_Bacteria;Proteobacteria;Gammaproteobacteria;Enterobacteriales;Enterobacteriaceae;Klebsiella;uncultured_bacterium	97.23	253	7	0	1	253	758	506	4e-124	446
denovo2209	JN175342.1.1527_Bacteria;Proteobacteria;Gammaproteobacteria;Enterobacteriales;Enterobacteriaceae;Tatumella;Tatumella_punctata	96.84	253	8	0	1	253	777	525	9e-122	438
denovo221	JN175342.1.1527_Bacteria;Proteobacteria;Gammaproteobacteria;Enterobacteriales;Enterobacteriaceae;Tatumella;Tatumella_punctata	96.84	253	8	0	1	253	777	525	9e-122	438
denovo2210	X80775.1.1448_Bacteria;Proteobacteria;Alphaproteobacteria;Rhodospirillales;Acetobacteraceae;Gluconobacter;Gluconobacter_cerinus	96.84	253	8	0	1	253	712	460	9e-122	438
denovo2211	JN175342.1.1527_Bacteria;Proteobacteria;Gammaproteobacteria;Enterobacteriales;Enterobacteriaceae;Tatumella;Tatumella_punctata	96.44	253	9	0	1	253	777	525	2e-119	430
denovo2212	JN175342.1.1527_Bacteria;Proteobacteria;Gammaproteobacteria;Enterobacteriales;Enterobacteriaceae;Tatumella;Tatumella_punctata	94.86	253	13	0	1	253	777	525	8e-110	398
denovo2213	HM556940.1.1327_Bacteria;Proteobacteria;Gammaproteobacteria;Enterobacteriales;Enterobacteriaceae;Escherichia-Shigella;uncultured_bacterium	97.63	253	6	0	1	253	707	455	2e-126	454
denovo2214	HQ190518.1.1533_Bacteria;Proteobacteria;Deltaproteobacteria;Desulfobacterales;Desulfobacteraceae;uncultured;uncultured_bacterium	96.03	252	10	0	2	253	799	548	2e-116	420
denovo2215	GQ041789.1.1252_Bacteria;Firmicutes;Clostridia;Clostridiales;Family_XI_Incertae_Sedis;Anaerococcus;uncultured_bacterium	100.00	252	0	0	1	252	648	397	3e-140	500
denovo2216	JN990099.1.1503_Bacteria;Proteobacteria;Gammaproteobacteria;Enterobacteriales;Enterobacteriaceae;Enterobacter;uncultured_bacterium	97.23	253	7	0	1	253	779	527	4e-124	446
denovo2217	JN175342.1.1527_Bacteria;Proteobacteria;Gammaproteobacteria;Enterobacteriales;Enterobacteriaceae;Tatumella;Tatumella_punctata	96.84	253	8	0	1	253	777	525	9e-122	438
denovo2218	HM124170.1.1515_Bacteria;Firmicutes;Bacilli;Lactobacillales;Carnobacteriaceae;Atopostipes;uncultured_bacterium	99.21	254	1	1	1	253	788	535	3e-134	480
denovo2219	EU574674.1.1439_Bacteria;Proteobacteria;Epsilonproteobacteria;Campylobacterales;Helicobacteraceae;Sulfurimonas;uncultured_bacterium	99.20	250	2	0	4	253	710	461	3e-134	480
denovo222	JF706534.1.1396_Bacteria;Proteobacteria;Gammaproteobacteria;Enterobacteriales;Enterobacteriaceae;Erwinia;Erwinia_rhapontici	95.65	253	11	0	1	253	736	484	1e-114	414
denovo2220	JN175342.1.1527_Bacteria;Proteobacteria;Gammaproteobacteria;Enterobacteriales;Enterobacteriaceae;Tatumella;Tatumella_punctata	96.44	253	9	0	1	253	777	525	2e-119	430
denovo2221	JN175342.1.1527_Bacteria;Proteobacteria;Gammaproteobacteria;Enterobacteriales;Enterobacteriaceae;Tatumella;Tatumella_punctata	91.60	250	21	0	4	253	774	525	6e-89	329
denovo2222	JN035217.1.1416_Bacteria;Proteobacteria;Gammaproteobacteria;Aeromonadales;Aeromonadaceae;Aeromonas;bacterium_SUTW_73	93.68	253	16	0	1	253	743	491	1e-102	375
denovo2223	JN175342.1.1527_Bacteria;Proteobacteria;Gammaproteobacteria;Enterobacteriales;Enterobacteriaceae;Tatumella;Tatumella_punctata	96.84	253	8	0	1	253	777	525	9e-122	438
denovo2224	JN194132.1.1320_Bacteria;Proteobacteria;Gammaproteobacteria;Enterobacteriales;Enterobacteriaceae;Pantoea;bacterium_MPB_JP_b	90.51	253	24	0	1	253	668	416	1e-83	311
denovo2225	JN547817.1.1420_Bacteria;Cyanobacteria;Chloroplast;Jatropha_curcas	96.84	253	8	0	1	253	730	478	9e-122	438
denovo2226	JF920313.1.1360_Bacteria;Proteobacteria;Gammaproteobacteria;Enterobacteriales;Enterobacteriaceae;Raoultella;Enterobacter;uncultured_bacterium	93.68	253	16	0	1	253	757	505	1e-102	375
denovo2227	JN977206.1.1534_Bacteria;Proteobacteria;Deltaproteobacteria;Desulfobacterales;Desulfobulbaceae;uncultured;uncultured_bacterium	94.07	253	15	0	1	253	778	526	5e-105	383
denovo2228	JN175342.1.1527_Bacteria;Proteobacteria;Gammaproteobacteria;Enterobacteriales;Enterobacteriaceae;Tatumella;Tatumella_punctata	96.84	253	8	0	1	253	777	525	9e-122	438
denovo2229	JN175342.1.1527_Bacteria;Proteobacteria;Gammaproteobacteria;Enterobacteriales;Enterobacteriaceae;Tatumella;Tatumella_punctata	96.84	253	8	0	1	253	777	525	9e-122	438
denovo223	JN175342.1.1527_Bacteria;Proteobacteria;Gammaproteobacteria;Enterobacteriales;Enterobacteriaceae;Tatumella;Tatumella_punctata	96.84	253	8	0	1	253	777	525	2e-116	420
denovo2230	HM556457.1.1373_Bacteria;Proteobacteria;Gammaproteobacteria;Enterobacteriales;Enterobacteriaceae;Tatumella;uncultured_bacterium	97.63	253	6	0	1	253	758	506	2e-126	454
denovo2231	JN175342.1.1527_Bacteria;Proteobacteria;Gammaproteobacteria;Enterobacteriales;Enterobacteriaceae;Tatumella;Tatumella_punctata	94.07	253	15	0	1	253	777	525	5e-105	383
denovo2232	JN175342.1.1527_Bacteria;Proteobacteria;Gammaproteobacteria;Enterobacteriales;Enterobacteriaceae;Tatumella;Tatumella_punctata	96.05	253	10	0	1	253	777	525	5e-117	422
denovo2233	JN175342.1.1527_Bacteria;Proteobacteria;Gammaproteobacteria;Enterobacteriales;Enterobacteriaceae;Tatumella;Tatumella_punctata	94.86	253	13	0	1	253	777	525	8e-110	398
denovo2234	JN175342.1.1527_Bacteria;Proteobacteria;Gammaproteobacteria;Enterobacteriales;Enterobacteriaceae;Tatumella;Tatumella_punctata	96.84	253	8	0	1	253	777	525	9e-122	438
denovo2235	JN175342.1.1527_Bacteria;Proteobacteria;Gammaproteobacteria;Enterobacteriales;Enterobacteriaceae;Tatumella;Tatumella_punctata	96.84	253	8	0	1	253	777	525	9e-122	438
denovo2236	JN175342.1.1527_Bacteria;Proteobacteria;Gammaproteobacteria;Enterobacteriales;Enterobacteriaceae;Tatumella;Tatumella_punctata	96.44	253	9	0	1	253	777	525	2e-119	430
denovo2237	JF747621.1.1521_Bacteria;Proteobacteria;Deltaproteobacteria;Desulfuromonadales;Desulfuromonadaceae;Desulfuromusa;uncultured_bacterium	93.68	253	16	0	1	253	794	542	1e-102	375
denovo2238	JN175342.1.1527_Bacteria;Proteobacteria;Gammaproteobacteria;Enterobacteriales;Enterobacteriaceae;Tatumella;Tatumella_punctata	96.84	253	8	0	1	253	777	525	9e-122	438
denovo2239	X80775.1.1448_Bacteria;Proteobacteria;Alphaproteobacteria;Rhodospirillales;Acetobacteraceae;Gluconobacter;Gluconobacter_cerinus	96.44	253	9	0	1	253	712	460	2e-119	430
denovo224	JN175342.1.1527_Bacteria;Proteobacteria;Gammaproteobacteria;Enterobacteriales;Enterobacteriaceae;Tatumella;Tatumella_punctata	96.44	253	9	0	1	253	777	525	2e-119	430
denovo2240	JN175342.1.1527_Bacteria;Proteobacteria;Gammaproteobacteria;Enterobacteriales;Enterobacteriaceae;Tatumella;Tatumella_punctata	96.05	253	10	0	1	253	777	525	5e-117	422
denovo2241	JN013932.1.1509_Bacteria;Proteobacteria;Gammaproteobacteria;Enterobacteriales;Enterobacteriaceae;Enterobacter;uncultured_bacterium	94.86	253	13	0	1	253	782	530	8e-110	398
denovo2242	JF417872.1.1512_Bacteria;Firmicutes;Bacilli;Bacillales;Planococcaceae;Planomicrobium;uncultured_bacterium	97.23	253	7	0	1	253	785	533	4e-124	446
denovo2243	X80775.1.1448_Bacteria;Proteobacteria;Alphaproteobacteria;Rhodospirillales;Acetobacteraceae;Gluconobacter;Gluconobacter_cerinus	97.20	250	7	0	4	253	709	460	2e-122	440
denovo2244	U20275.1.1508_Bacteria;Proteobacteria;Gammaproteobacteria;Enterobacteriales;Enterobacteriaceae;Serratia;uncultured_bacterium	88.14	253	30	0	1	253	769	517	3e-57	224
denovo2245	JN175342.1.1527_Bacteria;Proteobacteria;Gammaproteobacteria;Enterobacteriales;Enterobacteriaceae;Tatumella;Tatumella_punctata	93.28	253	17	0	1	253	777	525	3e-100	367
denovo2246	JN175342.1.1527_Bacteria;Proteobacteria;Gammaproteobacteria;Enterobacteriales;Enterobacteriaceae;Tatumella;Tatumella_punctata	96.44	253	9	0	1	253	777	525	2e-119	430
denovo2247	GU451511.1.1214_Bacteria;Proteobacteria;Alphaproteobacteria;Sphingomonadales;Sphingomonadaceae;Sphingopyxis;uncultured_bacterium	98.42	253	4	0	1	253	605	353	3e-131	470
denovo2248	GU118708.1.1458_Bacteria;Proteobacteria;Gammaproteobacteria;HOC36;uncultured_bacterium	96.86	255	6	2	1	253	755	501	3e-118	426
denovo2249	JN175342.1.1527_Bacteria;Proteobacteria;Gammaproteobacteria;Enterobacteriales;Enterobacteriaceae;Tatumella;Tatumella_punctata	96.84	253	8	0	1	253	777	525	9e-122	438
denovo225	HM558240.1.1372_Bacteria;Proteobacteria;Gammaproteobacteria;Enterobacteriales;Enterobacteriaceae;Tatumella;uncultured_bacterium	96.44	253	9	0	1	253	756	504	2e-119	430
denovo2250	JN175342.1.1527_Bacteria;Proteobacteria;Gammaproteobacteria;Enterobacteriales;Enterobacteriaceae;Tatumella;Tatumella_punctata	96.44	253	9	0	1	253	777	525	2e-119	430
denovo2251	JN175342.1.1527_Bacteria;Proteobacteria;Gammaproteobacteria;Enterobacteriales;Enterobacteriaceae;Tatumella;Tatumella_punctata	96.84	253	8	0	1	253	777	525	9e-122	438
denovo2252	X80775.1.1448_Bacteria;Proteobacteria;Alphaproteobacteria;Rhodospirillales;Acetobacteraceae;Gluconobacter;Gluconobacter_cerinus	97.20	250	7	0	4	253	709	460	2e-122	440
denovo2253	AB021400.1.1522_Bacteria;Proteobacteria;Gammaproteobacteria;Enterobacteriales;Enterobacteriaceae;Tatumella;Pseudomonas_flectens	94.47	253	14	0	1	253	774	522	2e-107	391
denovo2254	JN175342.1.1527_Bacteria;Proteobacteria;Gammaproteobacteria;Enterobacteriales;Enterobacteriaceae;Tatumella;Tatumella_punctata	96.83	252	8	0	1	252	777	526	4e-121	436
denovo2255	JN175342.1.1527_Bacteria;Proteobacteria;Gammaproteobacteria;Enterobacteriales;Enterobacteriaceae;Tatumella;Tatumella_punctata	96.84	253	8	0	1	253	777	525	9e-122	438
denovo2256	HM556852.1.1374_Bacteria;Proteobacteria;Gammaproteobacteria;Enterobacteriales;Enterobacteriaceae;Tatumella;uncultured_bacterium	97.23	253	7	0	1	253	758	506	4e-124	446
denovo2257	DQ008711.1.2066_Bacteria;Proteobacteria;Alphaproteobacteria;Rickettsiales;mitochondria;Cinnamomum_camphora_(camphor_tree)	99.58	240	1	0	1	240	800	561	1e-130	468
denovo2258	JQ318909.1.1370_Bacteria;Proteobacteria;Gammaproteobacteria;Enterobacteriales;Enterobacteriaceae;Erwinia;uncultured_Erwinia_sp.	93.68	253	16	0	1	253	694	442	1e-102	375
denovo2259	X80775.1.1448_Bacteria;Proteobacteria;Alphaproteobacteria;Rhodospirillales;Acetobacteraceae;Gluconobacter;Gluconobacter_cerinus	95.26	253	12	0	1	253	712	460	3e-112	406
denovo226	EF515224.1.1409_Bacteria;Proteobacteria;Gammaproteobacteria;Aeromonadales;Aeromonadaceae;Aeromonas;uncultured_bacterium	92.49	253	19	0	1	253	782	530	2e-95	351
denovo2260	FJ535299.1.1362_Bacteria;Proteobacteria;Gammaproteobacteria;BD7-8_marine_group;uncultured_bacterium	94.47	253	14	0	1	253	756	504	2e-107	391
denovo2261	JF706534.1.1396_Bacteria;Proteobacteria;Gammaproteobacteria;Enterobacteriales;Enterobacteriaceae;Erwinia;Erwinia_rhapontici	97.23	253	7	0	1	253	736	484	4e-124	446
denovo2262	JN175342.1.1527_Bacteria;Proteobacteria;Gammaproteobacteria;Enterobacteriales;Enterobacteriaceae;Tatumella;Tatumella_punctata	96.84	253	8	0	1	253	777	525	9e-122	438
denovo2263	HQ787611.1.1463_Bacteria;Proteobacteria;Gammaproteobacteria;Enterobacteriales;Enterobacteriaceae;Enterobacter;uncultured_organism	97.63	253	6	0	1	253	755	503	2e-126	454
denovo2264	JF344483.1.1521_Bacteria;Proteobacteria;Deltaproteobacteria;Desulfobacterales;Desulfobacteraceae;SEEP-SRB1;uncultured_delta_proteobacterium	95.26	253	12	0	1	253	796	544	3e-112	406
denovo2265	JF946790.1.1385_Bacteria;Proteobacteria;Gammaproteobacteria;Enterobacteriales;Enterobacteriaceae;Cedecea;Cedecea_sp._A415	97.23	253	7	0	1	253	725	473	4e-124	446
denovo2266	JN175342.1.1527_Bacteria;Proteobacteria;Gammaproteobacteria;Enterobacteriales;Enterobacteriaceae;Tatumella;Tatumella_punctata	95.65	253	11	0	1	253	777	525	1e-114	414
denovo2267	EU289465.1.1506_Bacteria;Proteobacteria;Gammaproteobacteria;Enterobacteriales;Enterobacteriaceae;Trabulsiella;uncultured_bacterium	92.49	253	19	0	1	253	779	527	2e-95	351
denovo2268	EF509857.1.1417_Bacteria;Proteobacteria;Gammaproteobacteria;Enterobacteriales;Enterobacteriaceae;Klebsiella;uncultured_bacterium	94.79	192	10	0	1	192	772	581	1e-80	301
denovo2269	JN175342.1.1527_Bacteria;Proteobacteria;Gammaproteobacteria;Enterobacteriales;Enterobacteriaceae;Tatumella;Tatumella_punctata	95.65	253	11	0	1	253	777	525	1e-114	414
denovo227	JN990099.1.1503_Bacteria;Proteobacteria;Gammaproteobacteria;Enterobacteriales;Enterobacteriaceae;Enterobacter;uncultured_bacterium	96.44	253	9	0	1	253	779	527	2e-119	430
denovo2270	JN175342.1.1527_Bacteria;Proteobacteria;Gammaproteobacteria;Enterobacteriales;Enterobacteriaceae;Tatumella;Tatumella_punctata	96.05	253	10	0	1	253	777	525	5e-117	422
denovo2271	JF344193.1.1518_Bacteria;Acidobacteria;Holophagae;NKB17;uncultured_Acidobacteria_bacterium	97.63	253	6	0	1	253	792	540	2e-126	454
denovo2272	JN990099.1.1503_Bacteria;Proteobacteria;Gammaproteobacteria;Enterobacteriales;Enterobacteriaceae;Enterobacter;uncultured_bacterium	95.26	253	12	0	1	253	779	527	3e-112	406
denovo2273	JN175342.1.1527_Bacteria;Proteobacteria;Gammaproteobacteria;Enterobacteriales;Enterobacteriaceae;Tatumella;Tatumella_punctata	96.05	253	10	0	1	253	777	525	5e-117	422
denovo2274	HM556852.1.1374_Bacteria;Proteobacteria;Gammaproteobacteria;Enterobacteriales;Enterobacteriaceae;Tatumella;uncultured_bacterium	94.86	253	13	0	1	253	758	506	8e-110	398
denovo2275	X80775.1.1448_Bacteria;Proteobacteria;Alphaproteobacteria;Rhodospirillales;Acetobacteraceae;Gluconobacter;Gluconobacter_cerinus	95.65	253	11	0	1	253	712	460	1e-114	414
denovo2276	JN497208.1.1366_Bacteria;Proteobacteria;Deltaproteobacteria;Myxococcales;Nannocystineae;uncultured;uncultured_organism	94.86	253	13	0	1	253	656	404	8e-110	398
denovo2277	JF706534.1.1396_Bacteria;Proteobacteria;Gammaproteobacteria;Enterobacteriales;Enterobacteriaceae;Erwinia;Erwinia_rhapontici	96.44	253	9	0	1	253	736	484	2e-119	430
denovo2278	JF119129.1.1361_Bacteria;Proteobacteria;Gammaproteobacteria;Enterobacteriales;Enterobacteriaceae;Klebsiella;uncultured_bacterium	94.80	250	13	0	4	253	754	505	5e-108	392
denovo2279	HM556852.1.1374_Bacteria;Proteobacteria;Gammaproteobacteria;Enterobacteriales;Enterobacteriaceae;Tatumella;uncultured_bacterium	97.60	250	6	0	4	253	755	506	9e-125	448
denovo228	X80775.1.1448_Bacteria;Proteobacteria;Alphaproteobacteria;Rhodospirillales;Acetobacteraceae;Gluconobacter;Gluconobacter_cerinus	97.20	250	7	0	4	253	709	460	2e-122	440
denovo2280	HM556852.1.1374_Bacteria;Proteobacteria;Gammaproteobacteria;Enterobacteriales;Enterobacteriaceae;Tatumella;uncultured_bacterium	94.86	253	13	0	1	253	758	506	8e-110	398
denovo2281	GU363029.1.1432_Bacteria;Candidate_division_WS3;uncultured_bacterium	93.88	245	15	0	1	245	746	502	3e-100	367
denovo2282	JN194132.1.1320_Bacteria;Proteobacteria;Gammaproteobacteria;Enterobacteriales;Enterobacteriaceae;Pantoea;bacterium_MPB_JP_b	95.65	253	11	0	1	253	668	416	1e-114	414
denovo2283	JN672630.1.1465_Bacteria;Proteobacteria;Gammaproteobacteria;BD7-8_marine_group;uncultured_gamma_proteobacterium	95.65	253	11	0	1	253	757	505	1e-114	414
denovo2284	JN175342.1.1527_Bacteria;Proteobacteria;Gammaproteobacteria;Enterobacteriales;Enterobacteriaceae;Tatumella;Tatumella_punctata	96.44	253	9	0	1	253	777	525	2e-119	430
denovo2285	JN175342.1.1527_Bacteria;Proteobacteria;Gammaproteobacteria;Enterobacteriales;Enterobacteriaceae;Tatumella;Tatumella_punctata	95.26	253	12	0	1	253	777	525	3e-112	406
denovo2286	JN175342.1.1527_Bacteria;Proteobacteria;Gammaproteobacteria;Enterobacteriales;Enterobacteriaceae;Tatumella;Tatumella_punctata	96.84	253	8	0	1	253	777	525	9e-122	438
denovo2287	HM557114.1.1377_Bacteria;Proteobacteria;Gammaproteobacteria;Enterobacteriales;Enterobacteriaceae;Enterobacter;uncultured_bacterium	93.28	253	17	0	1	253	760	508	3e-100	367
denovo2288	EF509905.1.1477_Bacteria;Proteobacteria;Gammaproteobacteria;Enterobacteriales;Enterobacteriaceae;Klebsiella;uncultured_bacterium	93.68	253	16	0	1	253	758	506	1e-102	375
denovo2289	HM558240.1.1372_Bacteria;Proteobacteria;Gammaproteobacteria;Enterobacteriales;Enterobacteriaceae;Tatumella;uncultured_bacterium	97.19	249	7	0	1	249	756	508	9e-122	438
denovo229	JN175342.1.1527_Bacteria;Proteobacteria;Gammaproteobacteria;Enterobacteriales;Enterobacteriaceae;Tatumella;Tatumella_punctata	96.84	253	8	0	1	253	777	525	9e-122	438
denovo2290	HM556852.1.1374_Bacteria;Proteobacteria;Gammaproteobacteria;Enterobacteriales;Enterobacteriaceae;Tatumella;uncultured_bacterium	96.84	253	8	0	1	253	758	506	9e-122	438
denovo2291	X74674.1.1460_Bacteria;Proteobacteria;Gammaproteobacteria;Aeromonadales;Aeromonadaceae;Aeromonas;Aeromonas_caviae	100.00	253	0	0	1	253	786	534	7e-141	502
denovo2292	AB189371.1.1535_Bacteria;Lentisphaerae;Lentisphaeria;R76-B128;uncultured_Verrucomicrobia_bacterium	99.60	253	1	0	1	253	805	553	2e-138	494
denovo2293	FJ712469.1.1529_Bacteria;Proteobacteria;Deltaproteobacteria;Desulfobacterales;Desulfobacteraceae;SEEP-SRB1;uncultured_bacterium	94.07	253	15	0	1	253	796	544	5e-105	383
denovo2294	JN175342.1.1527_Bacteria;Proteobacteria;Gammaproteobacteria;Enterobacteriales;Enterobacteriaceae;Tatumella;Tatumella_punctata	95.65	253	11	0	1	253	777	525	1e-114	414
denovo2295	EF509905.1.1477_Bacteria;Proteobacteria;Gammaproteobacteria;Enterobacteriales;Enterobacteriaceae;Klebsiella;uncultured_bacterium	94.07	253	15	0	1	253	758	506	5e-105	383
denovo2296	JN977155.1.1529_Bacteria;Proteobacteria;Gammaproteobacteria;Chromatiales;Granulosicoccaceae;Granulosicoccus;uncultured_bacterium	95.65	253	11	0	1	253	773	521	1e-114	414
denovo2297	JN175342.1.1527_Bacteria;Proteobacteria;Gammaproteobacteria;Enterobacteriales;Enterobacteriaceae;Tatumella;Tatumella_punctata	96.05	253	10	0	1	253	777	525	5e-117	422
denovo2298	JN175342.1.1527_Bacteria;Proteobacteria;Gammaproteobacteria;Enterobacteriales;Enterobacteriaceae;Tatumella;Tatumella_punctata	96.00	250	10	0	4	253	774	525	3e-115	416
denovo2299	JQ315905.1.1499_Bacteria;Proteobacteria;Gammaproteobacteria;Enterobacteriales;Enterobacteriaceae;Salmonella;Salmonella_enterica	97.11	242	7	0	1	242	779	538	1e-117	424
denovo23	JN175342.1.1527_Bacteria;Proteobacteria;Gammaproteobacteria;Enterobacteriales;Enterobacteriaceae;Tatumella;Tatumella_punctata	96.44	253	9	0	1	253	777	525	2e-119	430
denovo230	JN175342.1.1527_Bacteria;Proteobacteria;Gammaproteobacteria;Enterobacteriales;Enterobacteriaceae;Tatumella;Tatumella_punctata	93.28	253	17	0	1	253	777	525	3e-100	367
denovo2300	EU491181.1.1474_Bacteria;Proteobacteria;Deltaproteobacteria;SAR324_clade(Marine_group_B);uncultured_bacterium	93.09	246	17	0	8	253	741	496	4e-96	353
denovo2301	JF706534.1.1396_Bacteria;Proteobacteria;Gammaproteobacteria;Enterobacteriales;Enterobacteriaceae;Erwinia;Erwinia_rhapontici	95.65	253	11	0	1	253	736	484	1e-114	414
denovo2302	JN175342.1.1527_Bacteria;Proteobacteria;Gammaproteobacteria;Enterobacteriales;Enterobacteriaceae;Tatumella;Tatumella_punctata	95.26	253	12	0	1	253	777	525	3e-112	406
denovo2303	JN175342.1.1527_Bacteria;Proteobacteria;Gammaproteobacteria;Enterobacteriales;Enterobacteriaceae;Tatumella;Tatumella_punctata	95.65	253	11	0	1	253	777	525	1e-114	414
denovo2304	JN175342.1.1527_Bacteria;Proteobacteria;Gammaproteobacteria;Enterobacteriales;Enterobacteriaceae;Tatumella;Tatumella_punctata	96.05	253	10	0	1	253	777	525	5e-117	422
denovo2305	FJ404760.1.1489_Bacteria;Proteobacteria;Gammaproteobacteria;Enterobacteriales;Enterobacteriaceae;Enterobacter;Mangrovibacter_sp._WG-1	93.27	223	15	0	1	223	757	535	3e-87	323
denovo2306	JN175342.1.1527_Bacteria;Proteobacteria;Gammaproteobacteria;Enterobacteriales;Enterobacteriaceae;Tatumella;Tatumella_punctata	96.84	253	8	0	1	253	777	525	9e-122	438
denovo2307	JN175342.1.1527_Bacteria;Proteobacteria;Gammaproteobacteria;Enterobacteriales;Enterobacteriaceae;Tatumella;Tatumella_punctata	96.84	253	8	0	1	253	777	525	9e-122	438
denovo2308	JN175342.1.1527_Bacteria;Proteobacteria;Gammaproteobacteria;Enterobacteriales;Enterobacteriaceae;Tatumella;Tatumella_punctata	96.44	253	9	0	1	253	777	525	2e-119	430
denovo2309	FR870447.1.1508_Bacteria;Proteobacteria;Gammaproteobacteria;Enterobacteriales;Enterobacteriaceae;Pantoea;Erwinia_toletana	94.86	253	13	0	1	253	746	494	8e-110	398
denovo231	JN175342.1.1527_Bacteria;Proteobacteria;Gammaproteobacteria;Enterobacteriales;Enterobacteriaceae;Tatumella;Tatumella_punctata	94.86	253	13	0	1	253	777	525	8e-110	398
denovo2310	X93216.1.1495_Bacteria;Proteobacteria;Gammaproteobacteria;Enterobacteriales;Enterobacteriaceae;Raoultella;Raoultella_planticola	93.28	253	17	0	1	253	757	505	3e-100	367
denovo2311	JN175342.1.1527_Bacteria;Proteobacteria;Gammaproteobacteria;Enterobacteriales;Enterobacteriaceae;Tatumella;Tatumella_punctata	95.65	253	11	0	1	253	777	525	1e-114	414
denovo2312	JN990099.1.1503_Bacteria;Proteobacteria;Gammaproteobacteria;Enterobacteriales;Enterobacteriaceae;Enterobacter;uncultured_bacterium	96.84	253	8	0	1	253	779	527	9e-122	438
denovo2313	JN194132.1.1320_Bacteria;Proteobacteria;Gammaproteobacteria;Enterobacteriales;Enterobacteriaceae;Pantoea;bacterium_MPB_JP_b	93.28	253	17	0	1	253	668	416	3e-100	367
denovo2314	EU016845.1.1492_Bacteria;Cyanobacteria;Chloroplast;Cycas_micronesica	98.02	253	5	0	1	253	734	482	6e-129	462
denovo2315	HM556852.1.1374_Bacteria;Proteobacteria;Gammaproteobacteria;Enterobacteriales;Enterobacteriaceae;Tatumella;uncultured_bacterium	97.63	253	6	0	1	253	758	506	2e-126	454
denovo2316	JN175342.1.1527_Bacteria;Proteobacteria;Gammaproteobacteria;Enterobacteriales;Enterobacteriaceae;Tatumella;Tatumella_punctata	96.44	253	9	0	1	253	777	525	2e-119	430
denovo2317	FJ404760.1.1489_Bacteria;Proteobacteria;Gammaproteobacteria;Enterobacteriales;Enterobacteriaceae;Enterobacter;Mangrovibacter_sp._WG-1	94.27	192	11	0	1	192	757	566	2e-78	293
denovo2318	HM556852.1.1374_Bacteria;Proteobacteria;Gammaproteobacteria;Enterobacteriales;Enterobacteriaceae;Tatumella;uncultured_bacterium	97.23	253	7	0	1	253	758	506	4e-124	446
denovo2319	JN175342.1.1527_Bacteria;Proteobacteria;Gammaproteobacteria;Enterobacteriales;Enterobacteriaceae;Tatumella;Tatumella_punctata	94.86	253	13	0	1	253	777	525	8e-110	398
denovo232	HM558240.1.1372_Bacteria;Proteobacteria;Gammaproteobacteria;Enterobacteriales;Enterobacteriaceae;Tatumella;uncultured_bacterium	95.65	253	11	0	1	253	756	504	1e-114	414
denovo2320	FJ202841.1.1454_Bacteria;Planctomycetes;Phycisphaerae;Phycisphaerales;Phycisphaeraceae;Phycisphaera;uncultured_bacterium	97.23	253	7	0	1	253	739	487	4e-124	446
denovo2321	EU592369.1.1489_Bacteria;Proteobacteria;Gammaproteobacteria;Chromatiales;Chromatiaceae;Thiohalocapsa;uncultured_bacterium	93.68	253	16	0	1	253	766	514	1e-102	375
denovo2322	JN175342.1.1527_Bacteria;Proteobacteria;Gammaproteobacteria;Enterobacteriales;Enterobacteriaceae;Tatumella;Tatumella_punctata	94.47	253	14	0	1	253	777	525	2e-107	391
denovo2323	DQ011254.1.1445_Bacteria;Proteobacteria;Gammaproteobacteria;Enterobacteriales;Enterobacteriaceae;Enterobacter;uncultured_bacterium	95.65	253	11	0	1	253	741	489	1e-114	414
denovo2324	JN175342.1.1527_Bacteria;Proteobacteria;Gammaproteobacteria;Enterobacteriales;Enterobacteriaceae;Tatumella;Tatumella_punctata	94.47	253	14	0	1	253	777	525	2e-107	391
denovo2325	FJ425215.1.1438_Bacteria;Bacteroidetes;Flavobacteria;Flavobacteriales;Flavobacteriaceae;Tenacibaculum;Polaribacter_sp._K17-17	100.00	253	0	0	1	253	740	488	7e-141	502
denovo2326	JF706534.1.1396_Bacteria;Proteobacteria;Gammaproteobacteria;Enterobacteriales;Enterobacteriaceae;Erwinia;Erwinia_rhapontici	96.44	253	9	0	1	253	736	484	2e-119	430
denovo2327	JF825446.1.1472_Bacteria;Proteobacteria;Gammaproteobacteria;Alteromonadales;Colwelliaceae;Colwellia;Colwellia_sp._STAB604	92.49	253	19	0	1	253	768	516	2e-95	351
denovo2328	JN175342.1.1527_Bacteria;Proteobacteria;Gammaproteobacteria;Enterobacteriales;Enterobacteriaceae;Tatumella;Tatumella_punctata	95.98	249	10	0	1	249	777	529	1e-114	414
denovo2329	AB178412.1.1409_Bacteria;Proteobacteria;Alphaproteobacteria;Rhodospirillales;Acetobacteraceae;Gluconobacter;Gluconobacter_albidus	96.44	253	9	0	1	253	704	452	2e-119	430
denovo233	FJ404760.1.1489_Bacteria;Proteobacteria;Gammaproteobacteria;Enterobacteriales;Enterobacteriaceae;Enterobacter;Mangrovibacter_sp._WG-1	94.80	250	13	0	4	253	754	505	5e-108	392
denovo2330	JN175342.1.1527_Bacteria;Proteobacteria;Gammaproteobacteria;Enterobacteriales;Enterobacteriaceae;Tatumella;Tatumella_punctata	95.85	217	9	0	1	217	777	561	6e-98	359
denovo2331	JF706534.1.1396_Bacteria;Proteobacteria;Gammaproteobacteria;Enterobacteriales;Enterobacteriaceae;Erwinia;Erwinia_rhapontici	97.23	253	7	0	1	253	736	484	4e-124	446
denovo2332	JN175342.1.1527_Bacteria;Proteobacteria;Gammaproteobacteria;Enterobacteriales;Enterobacteriaceae;Tatumella;Tatumella_punctata	96.44	253	9	0	1	253	777	525	2e-119	430
denovo2333	JN175342.1.1527_Bacteria;Proteobacteria;Gammaproteobacteria;Enterobacteriales;Enterobacteriaceae;Tatumella;Tatumella_punctata	96.84	253	8	0	1	253	777	525	9e-122	438
denovo2334	HM556940.1.1327_Bacteria;Proteobacteria;Gammaproteobacteria;Enterobacteriales;Enterobacteriaceae;Escherichia-Shigella;uncultured_bacterium	97.23	253	7	0	1	253	707	455	4e-124	446
denovo2335	JF268394.1.1496_Bacteria;Proteobacteria;Gammaproteobacteria;Thiotrichales;Piscirickettsiaceae;uncultured;uncultured_bacterium	93.68	253	16	0	1	253	777	525	1e-102	375
denovo2336	HM558240.1.1372_Bacteria;Proteobacteria;Gammaproteobacteria;Enterobacteriales;Enterobacteriaceae;Tatumella;uncultured_bacterium	97.60	250	6	0	4	253	753	504	9e-125	448
denovo2337	FR683412.1.1495_Bacteria;Proteobacteria;Gammaproteobacteria;Oceanospirillales;SAR86_clade;uncultured_marine_bacterium	95.65	253	11	0	1	253	772	520	1e-114	414
denovo2338	GQ402778.1.1461_Bacteria;Proteobacteria;Betaproteobacteria;Nitrosomonadales;Gallionellaceae;Candidatus_Nitrotoga;uncultured_bacterium	93.68	253	16	0	1	253	755	503	1e-102	375
denovo2339	JN990099.1.1503_Bacteria;Proteobacteria;Gammaproteobacteria;Enterobacteriales;Enterobacteriaceae;Enterobacter;uncultured_bacterium	94.86	253	13	0	1	253	779	527	8e-110	398
denovo234	HQ191033.1.1494_Bacteria;Proteobacteria;Gammaproteobacteria;Chromatiales;Ectothiorhodospiraceae;Acidiferrobacter;uncultured_sediment_bacterium	96.33	218	8	0	1	218	773	556	6e-101	369
denovo2340	HQ787611.1.1463_Bacteria;Proteobacteria;Gammaproteobacteria;Enterobacteriales;Enterobacteriaceae;Enterobacter;uncultured_organism	93.20	250	17	0	4	253	752	503	2e-98	361
denovo2341	JN990093.1.1541_Bacteria;Proteobacteria;Gammaproteobacteria;Enterobacteriales;Enterobacteriaceae;Enterobacter;uncultured_Pantoea_sp.	97.23	253	7	0	1	253	784	532	4e-124	446
denovo2342	JN194132.1.1320_Bacteria;Proteobacteria;Gammaproteobacteria;Enterobacteriales;Enterobacteriaceae;Pantoea;bacterium_MPB_JP_b	95.26	253	12	0	1	253	668	416	3e-112	406
denovo2343	FJ404760.1.1489_Bacteria;Proteobacteria;Gammaproteobacteria;Enterobacteriales;Enterobacteriaceae;Enterobacter;Mangrovibacter_sp._WG-1	95.26	253	12	0	1	253	757	505	3e-112	406
denovo2344	JN175342.1.1527_Bacteria;Proteobacteria;Gammaproteobacteria;Enterobacteriales;Enterobacteriaceae;Tatumella;Tatumella_punctata	96.84	253	8	0	1	253	777	525	9e-122	438
denovo2345	JQ033749.1.1492_Bacteria;Proteobacteria;Gammaproteobacteria;Chromatiales;Ectothiorhodospiraceae;Thioalkalispira;uncultured_gamma_proteobacterium	94.86	253	13	0	1	253	747	495	8e-110	398
denovo2346	JN175342.1.1527_Bacteria;Proteobacteria;Gammaproteobacteria;Enterobacteriales;Enterobacteriaceae;Tatumella;Tatumella_punctata	95.65	253	11	0	1	253	777	525	1e-114	414
denovo2347	EU488600.1.1510_Bacteria;Proteobacteria;Gammaproteobacteria;Order_Incertae_Sedis;Family_Incertae_Sedis;Sedimenticola;uncultured_bacterium	96.84	253	8	0	1	253	777	525	9e-122	438
denovo2348	JF186041.1.1361_Bacteria;Proteobacteria;Gammaproteobacteria;Enterobacteriales;Enterobacteriaceae;Enterobacter;uncultured_bacterium	96.05	253	10	0	1	253	757	505	5e-117	422
denovo2349	JN175342.1.1527_Bacteria;Proteobacteria;Gammaproteobacteria;Enterobacteriales;Enterobacteriaceae;Tatumella;Tatumella_punctata	94.47	253	14	0	1	253	777	525	2e-107	391
denovo235	EU048620.1.1499_Bacteria;Planctomycetes;Planctomycetacia;Brocadiales;Brocadiaceae;W4;uncultured_bacterium	90.53	243	23	0	1	243	784	542	5e-80	299
denovo2350	HQ787611.1.1463_Bacteria;Proteobacteria;Gammaproteobacteria;Enterobacteriales;Enterobacteriaceae;Enterobacter;uncultured_organism	94.07	253	15	0	1	253	755	503	5e-105	383
denovo2351	JF706534.1.1396_Bacteria;Proteobacteria;Gammaproteobacteria;Enterobacteriales;Enterobacteriaceae;Erwinia;Erwinia_rhapontici	96.05	253	10	0	1	253	736	484	5e-117	422
denovo2352	JF179655.1.1346_Bacteria;Actinobacteria;Acidimicrobiia;Acidimicrobiales;Iamiaceae;Iamia;uncultured_bacterium	100.00	254	0	0	1	254	741	488	2e-141	504
denovo2353	JN175342.1.1527_Bacteria;Proteobacteria;Gammaproteobacteria;Enterobacteriales;Enterobacteriaceae;Tatumella;Tatumella_punctata	95.51	245	11	0	1	245	777	533	7e-110	398
denovo2354	JN175342.1.1527_Bacteria;Proteobacteria;Gammaproteobacteria;Enterobacteriales;Enterobacteriaceae;Tatumella;Tatumella_punctata	95.65	253	11	0	1	253	777	525	1e-114	414
denovo2355	EU289465.1.1506_Bacteria;Proteobacteria;Gammaproteobacteria;Enterobacteriales;Enterobacteriaceae;Trabulsiella;uncultured_bacterium	94.47	253	14	0	1	253	779	527	2e-107	391
denovo2356	JN175342.1.1527_Bacteria;Proteobacteria;Gammaproteobacteria;Enterobacteriales;Enterobacteriaceae;Tatumella;Tatumella_punctata	97.20	250	7	0	4	253	774	525	2e-122	440
denovo2357	X80775.1.1448_Bacteria;Proteobacteria;Alphaproteobacteria;Rhodospirillales;Acetobacteraceae;Gluconobacter;Gluconobacter_cerinus	94.47	253	14	0	1	253	712	460	2e-107	391
denovo2358	JF344268.1.1520_Bacteria;Proteobacteria;Deltaproteobacteria;Desulfobacterales;Desulfobacteraceae;Desulfobacula;uncultured_delta_proteobacterium	92.80	250	18	0	4	253	791	542	4e-96	353
denovo2359	HM558240.1.1372_Bacteria;Proteobacteria;Gammaproteobacteria;Enterobacteriales;Enterobacteriaceae;Tatumella;uncultured_bacterium	97.42	194	5	0	1	194	756	563	7e-94	345
denovo236	JN175342.1.1527_Bacteria;Proteobacteria;Gammaproteobacteria;Enterobacteriales;Enterobacteriaceae;Tatumella;Tatumella_punctata	96.84	253	8	0	1	253	777	525	9e-122	438
denovo2360	JN175342.1.1527_Bacteria;Proteobacteria;Gammaproteobacteria;Enterobacteriales;Enterobacteriaceae;Tatumella;Tatumella_punctata	95.26	253	12	0	1	253	777	525	3e-112	406
denovo2361	HM556852.1.1374_Bacteria;Proteobacteria;Gammaproteobacteria;Enterobacteriales;Enterobacteriaceae;Tatumella;uncultured_bacterium	96.25	240	9	0	4	243	755	516	1e-111	404
denovo2362	X73820.1.1476_Bacteria;Proteobacteria;Alphaproteobacteria;Rhodospirillales;Acetobacteraceae;Gluconobacter;Gluconobacter_oxydans	100.00	253	0	0	1	253	723	471	7e-141	502
denovo2363	AF144693.1.1279_Bacteria;Proteobacteria;Epsilonproteobacteria;Campylobacterales;Campylobacteraceae;Arcobacter;oilfield_bacterium_'FWKO_B'	90.91	253	23	0	1	253	714	462	6e-86	319
denovo2364	JN175342.1.1527_Bacteria;Proteobacteria;Gammaproteobacteria;Enterobacteriales;Enterobacteriaceae;Tatumella;Tatumella_punctata	96.84	253	8	0	1	253	777	525	9e-122	438
denovo2365	HQ191058.1.1498_Bacteria;Proteobacteria;Gammaproteobacteria;BD7-8_marine_group;uncultured_sediment_bacterium	95.79	214	9	0	4	217	771	558	3e-96	353
denovo2366	JN175342.1.1527_Bacteria;Proteobacteria;Gammaproteobacteria;Enterobacteriales;Enterobacteriaceae;Tatumella;Tatumella_punctata	96.84	253	8	0	1	253	777	525	9e-122	438
denovo2367	HQ163166.1.1374_Bacteria;Proteobacteria;Gammaproteobacteria;Alteromonadales;Pseudoalteromonadaceae;uncultured;uncultured_gamma_proteobacterium	98.81	253	3	0	1	253	758	506	1e-133	478
denovo2368	JN049601.1.1503_Bacteria;Proteobacteria;Gammaproteobacteria;Xanthomonadales;Xanthomonadaceae;Stenotrophomonas;Klebsiella_sp._Y6	96.84	253	8	0	1	253	776	524	9e-122	438
denovo2369	JN175342.1.1527_Bacteria;Proteobacteria;Gammaproteobacteria;Enterobacteriales;Enterobacteriaceae;Tatumella;Tatumella_punctata	96.84	253	8	0	1	253	777	525	9e-122	438
denovo237	JF344449.1.1521_Bacteria;Proteobacteria;Deltaproteobacteria;Desulfobacterales;Desulfobacteraceae;Sva0081_sediment_group;uncultured_delta_proteobacterium	92.89	253	18	0	1	253	796	544	7e-98	359
denovo2370	JF710262.1.1491_Bacteria;Bacteroidetes;Sphingobacteriia;Sphingobacteriales;Chitinophagaceae;Chitinophaga;Chitinophaga_sp._YC7001	98.42	253	4	0	1	253	768	516	3e-131	470
denovo2371	JF690979.1.1419_Bacteria;Proteobacteria;Gammaproteobacteria;Enterobacteriales;Enterobacteriaceae;Enterobacter;Enterobacter_ludwigii	96.84	253	8	0	1	253	738	486	9e-122	438
denovo2372	JF690979.1.1419_Bacteria;Proteobacteria;Gammaproteobacteria;Enterobacteriales;Enterobacteriaceae;Enterobacter;Enterobacter_ludwigii	96.84	253	8	0	1	253	738	486	9e-122	438
denovo2373	JN175342.1.1527_Bacteria;Proteobacteria;Gammaproteobacteria;Enterobacteriales;Enterobacteriaceae;Tatumella;Tatumella_punctata	96.84	253	8	0	1	253	777	525	9e-122	438
denovo2374	FN429792.1.1506_Bacteria;Proteobacteria;Deltaproteobacteria;Desulfobacterales;Desulfobulbaceae;uncultured;uncultured_delta_proteobacterium	94.07	253	15	0	1	253	781	529	5e-105	383
denovo2375	AM403313.1.1279_Bacteria;Bacteroidetes;Sphingobacteriia;Sphingobacteriales;KD3-93;uncultured_Bacteroidetes_bacterium	96.22	238	9	0	16	253	702	465	2e-110	400
denovo2376	JN194132.1.1320_Bacteria;Proteobacteria;Gammaproteobacteria;Enterobacteriales;Enterobacteriaceae;Pantoea;bacterium_MPB_JP_b	95.65	253	11	0	1	253	668	416	1e-114	414
denovo2377	GU584417.1.1396_Bacteria;Proteobacteria;Gammaproteobacteria;Thiotrichales;Piscirickettsiaceae;uncultured;uncultured_bacterium	94.86	253	13	0	1	253	777	525	8e-110	398
denovo2378	X82290.1.1476_Bacteria;Proteobacteria;Alphaproteobacteria;Rhodospirillales;Acetobacteraceae;Gluconobacter;Gluconobacter_frateurii	94.47	253	14	0	1	253	723	471	2e-107	391
denovo2379	JN662061.1.1381_Bacteria;Bacteroidetes;BD2-2;uncultured_Bacteroidetes_bacterium	96.05	253	10	0	1	253	721	469	5e-117	422
denovo238	JN194132.1.1320_Bacteria;Proteobacteria;Gammaproteobacteria;Enterobacteriales;Enterobacteriaceae;Pantoea;bacterium_MPB_JP_b	94.47	253	14	0	1	253	668	416	2e-107	391
denovo2380	HM128172.1.1462_Bacteria;Proteobacteria;Gammaproteobacteria;Pasteurellales;Pasteurellaceae;Orbus;uncultured_bacterium	97.24	254	6	1	1	253	757	504	2e-122	440
denovo2381	JN175342.1.1527_Bacteria;Proteobacteria;Gammaproteobacteria;Enterobacteriales;Enterobacteriaceae;Tatumella;Tatumella_punctata	94.86	253	13	0	1	253	777	525	8e-110	398
denovo2382	JF119129.1.1361_Bacteria;Proteobacteria;Gammaproteobacteria;Enterobacteriales;Enterobacteriaceae;Klebsiella;uncultured_bacterium	95.26	253	12	0	1	253	757	505	3e-112	406
denovo2383	AB468957.1.1487_Bacteria;Proteobacteria;Gammaproteobacteria;Order_Incertae_Sedis;Family_Incertae_Sedis;Thioprofundum;Thioprofundum_lithotrophica	96.84	253	8	0	1	253	773	521	9e-122	438
denovo2384	JN175342.1.1527_Bacteria;Proteobacteria;Gammaproteobacteria;Enterobacteriales;Enterobacteriaceae;Tatumella;Tatumella_punctata	95.26	253	12	0	1	253	777	525	3e-112	406
denovo2385	DQ015828.1.1458_Bacteria;Proteobacteria;Alphaproteobacteria;Rhodospirillales;Rhodospirillaceae;uncultured;uncultured_bacterium	94.27	192	11	0	1	192	733	542	2e-78	293
denovo2386	JN175342.1.1527_Bacteria;Proteobacteria;Gammaproteobacteria;Enterobacteriales;Enterobacteriaceae;Tatumella;Tatumella_punctata	96.05	253	10	0	1	253	777	525	5e-117	422
denovo2387	X82290.1.1476_Bacteria;Proteobacteria;Alphaproteobacteria;Rhodospirillales;Acetobacteraceae;Gluconobacter;Gluconobacter_frateurii	98.02	253	5	0	1	253	723	471	6e-129	462
denovo2388	JN175342.1.1527_Bacteria;Proteobacteria;Gammaproteobacteria;Enterobacteriales;Enterobacteriaceae;Tatumella;Tatumella_punctata	96.84	253	8	0	1	253	777	525	9e-122	438
denovo2389	JF915349.1.1403_Bacteria;Proteobacteria;Gammaproteobacteria;Enterobacteriales;Enterobacteriaceae;Kluyvera;Buttiauxella_sp._NW51	96.84	253	8	0	1	253	728	476	9e-122	438
denovo239	JN175342.1.1527_Bacteria;Proteobacteria;Gammaproteobacteria;Enterobacteriales;Enterobacteriaceae;Tatumella;Tatumella_punctata	96.05	253	10	0	1	253	777	525	5e-117	422
denovo2390	EF655670.1.1515_Bacteria;Proteobacteria;Deltaproteobacteria;Desulfuromonadales;Sva1033;uncultured_delta_proteobacterium	91.70	253	21	0	1	253	786	534	1e-90	335
denovo2391	JN175342.1.1527_Bacteria;Proteobacteria;Gammaproteobacteria;Enterobacteriales;Enterobacteriaceae;Tatumella;Tatumella_punctata	96.44	253	9	0	1	253	777	525	2e-119	430
denovo2392	JN175342.1.1527_Bacteria;Proteobacteria;Gammaproteobacteria;Enterobacteriales;Enterobacteriaceae;Tatumella;Tatumella_punctata	96.05	253	10	0	1	253	777	525	5e-117	422
denovo2393	HM558240.1.1372_Bacteria;Proteobacteria;Gammaproteobacteria;Enterobacteriales;Enterobacteriaceae;Tatumella;uncultured_bacterium	95.65	253	11	0	1	253	756	504	1e-102	375
denovo2394	JN175342.1.1527_Bacteria;Proteobacteria;Gammaproteobacteria;Enterobacteriales;Enterobacteriaceae;Tatumella;Tatumella_punctata	94.07	253	15	0	1	253	777	525	5e-105	383
denovo2395	HM556474.1.1373_Bacteria;Proteobacteria;Gammaproteobacteria;Enterobacteriales;Enterobacteriaceae;Tatumella;uncultured_bacterium	95.65	253	11	0	1	253	758	506	1e-114	414
denovo2396	X93216.1.1495_Bacteria;Proteobacteria;Gammaproteobacteria;Enterobacteriales;Enterobacteriaceae;Raoultella;Raoultella_planticola	95.26	253	12	0	1	253	757	505	3e-100	367
denovo2397	HQ119947.1.1455_Bacteria;Proteobacteria;Alphaproteobacteria;Rickettsiales;SM2D12;uncultured_bacterium	95.53	246	11	0	8	253	719	474	2e-110	400
denovo2398	JN175342.1.1527_Bacteria;Proteobacteria;Gammaproteobacteria;Enterobacteriales;Enterobacteriaceae;Tatumella;Tatumella_punctata	96.84	253	8	0	1	253	777	525	9e-122	438
denovo2399	JN175342.1.1527_Bacteria;Proteobacteria;Gammaproteobacteria;Enterobacteriales;Enterobacteriaceae;Tatumella;Tatumella_punctata	96.84	253	8	0	1	253	777	525	9e-122	438
denovo24	EU574674.1.1439_Bacteria;Proteobacteria;Epsilonproteobacteria;Campylobacterales;Helicobacteraceae;Sulfurimonas;uncultured_bacterium	94.07	253	15	0	1	253	713	461	5e-105	383
denovo240	HQ787611.1.1463_Bacteria;Proteobacteria;Gammaproteobacteria;Enterobacteriales;Enterobacteriaceae;Enterobacter;uncultured_organism	94.86	253	13	0	1	253	755	503	8e-110	398
denovo2400	JN175342.1.1527_Bacteria;Proteobacteria;Gammaproteobacteria;Enterobacteriales;Enterobacteriaceae;Tatumella;Tatumella_punctata	96.05	253	10	0	1	253	777	525	5e-117	422
denovo2401	JN175342.1.1527_Bacteria;Proteobacteria;Gammaproteobacteria;Enterobacteriales;Enterobacteriaceae;Tatumella;Tatumella_punctata	94.47	253	14	0	1	253	777	525	2e-107	391
denovo2402	FJ202843.1.1506_Bacteria;Proteobacteria;Deltaproteobacteria;Desulfobacterales;Desulfobacteraceae;Desulforegula;uncultured_bacterium	91.70	253	21	0	1	253	784	532	1e-90	335
denovo2403	JN175342.1.1527_Bacteria;Proteobacteria;Gammaproteobacteria;Enterobacteriales;Enterobacteriaceae;Tatumella;Tatumella_punctata	96.31	217	8	0	1	217	777	561	2e-100	367
denovo2404	GU197437.1.1535_Bacteria;Proteobacteria;Deltaproteobacteria;Desulfobacterales;Desulfobacteraceae;Desulfobacula;uncultured_bacterium	92.89	253	18	0	1	253	794	542	7e-98	359
denovo2405	JN175342.1.1527_Bacteria;Proteobacteria;Gammaproteobacteria;Enterobacteriales;Enterobacteriaceae;Tatumella;Tatumella_punctata	96.05	253	10	0	1	253	777	525	5e-117	422
denovo2406	U77482.1.1452_Bacteria;Proteobacteria;Gammaproteobacteria;Order_Incertae_Sedis;Family_Incertae_Sedis;Sedimenticola;Escarpia_spicata_endosymbiont	94.07	253	15	0	1	253	759	507	5e-105	383
denovo2407	JN175342.1.1527_Bacteria;Proteobacteria;Gammaproteobacteria;Enterobacteriales;Enterobacteriaceae;Tatumella;Tatumella_punctata	96.05	253	10	0	1	253	777	525	5e-117	422
denovo2408	U83098.1.1385_Bacteria;Proteobacteria;Alphaproteobacteria;Rickettsiales;Anaplasmataceae;Wolbachia;Wolbachia_sp.	96.84	253	8	0	1	253	716	464	9e-122	438
denovo2409	JN175342.1.1527_Bacteria;Proteobacteria;Gammaproteobacteria;Enterobacteriales;Enterobacteriaceae;Tatumella;Tatumella_punctata	96.44	253	9	0	1	253	777	525	2e-119	430
denovo241	JF706534.1.1396_Bacteria;Proteobacteria;Gammaproteobacteria;Enterobacteriales;Enterobacteriaceae;Erwinia;Erwinia_rhapontici	95.26	253	12	0	1	253	736	484	3e-112	406
denovo2410	Z96085.1.1496_Bacteria;Proteobacteria;Gammaproteobacteria;Enterobacteriales;Enterobacteriaceae;Erwinia;Erwinia_psidii	94.07	253	15	0	1	253	759	507	5e-105	383
denovo2411	JF706534.1.1396_Bacteria;Proteobacteria;Gammaproteobacteria;Enterobacteriales;Enterobacteriaceae;Erwinia;Erwinia_rhapontici	96.05	253	10	0	1	253	736	484	5e-117	422
denovo2412	JN175342.1.1527_Bacteria;Proteobacteria;Gammaproteobacteria;Enterobacteriales;Enterobacteriaceae;Tatumella;Tatumella_punctata	96.05	253	10	0	1	253	777	525	5e-117	422
denovo2413	JN990099.1.1503_Bacteria;Proteobacteria;Gammaproteobacteria;Enterobacteriales;Enterobacteriaceae;Enterobacter;uncultured_bacterium	96.44	253	9	0	1	253	779	527	2e-119	430
denovo2414	Y12703.1.1430_Bacteria;Proteobacteria;Alphaproteobacteria;Rhodobacterales;Rhodobacteraceae;Paracoccus;Paracoccus_marcusii	100.00	253	0	0	1	253	705	453	7e-141	502
denovo2415	JN194132.1.1320_Bacteria;Proteobacteria;Gammaproteobacteria;Enterobacteriales;Enterobacteriaceae;Pantoea;bacterium_MPB_JP_b	96.33	218	8	0	1	218	668	451	6e-101	369
denovo2416	JN650586.1.1229_Bacteria;Proteobacteria;Betaproteobacteria;Burkholderiales;Oxalobacteraceae;Massilia;Massilia_sp._LCB71	93.28	253	17	0	1	253	623	371	3e-100	367
denovo2417	GU220741.1.1462_Bacteria;Proteobacteria;Epsilonproteobacteria;Campylobacterales;Helicobacteraceae;Sulfurimonas;uncultured_bacterium	96.44	253	9	0	1	253	734	482	2e-119	430
denovo2418	HM161853.1.1466_Bacteria;Proteobacteria;Gammaproteobacteria;Enterobacteriales;Enterobacteriaceae;Enterobacter;Pantoea_agglomerans	96.05	253	10	0	1	253	759	507	5e-117	422
denovo2419	JN175342.1.1527_Bacteria;Proteobacteria;Gammaproteobacteria;Enterobacteriales;Enterobacteriaceae;Tatumella;Tatumella_punctata	94.00	250	15	0	4	253	774	525	3e-103	377
denovo242	HM556852.1.1374_Bacteria;Proteobacteria;Gammaproteobacteria;Enterobacteriales;Enterobacteriaceae;Tatumella;uncultured_bacterium	96.05	253	10	0	1	253	758	506	5e-117	422
denovo2420	HM558240.1.1372_Bacteria;Proteobacteria;Gammaproteobacteria;Enterobacteriales;Enterobacteriaceae;Tatumella;uncultured_bacterium	97.97	246	5	0	8	253	749	504	9e-125	448
denovo2421	HM556852.1.1374_Bacteria;Proteobacteria;Gammaproteobacteria;Enterobacteriales;Enterobacteriaceae;Tatumella;uncultured_bacterium	91.70	253	21	0	1	253	758	506	1e-90	335
denovo2422	JN990099.1.1503_Bacteria;Proteobacteria;Gammaproteobacteria;Enterobacteriales;Enterobacteriaceae;Enterobacter;uncultured_bacterium	96.40	250	9	0	4	253	776	527	1e-117	424
denovo2423	JN825498.1.1417_Bacteria;Proteobacteria;Gammaproteobacteria;Xanthomonadales;Sinobacteraceae;JTB255_marine_benthic_group;uncultured_gamma_proteobacterium	95.26	253	12	0	1	253	728	476	3e-112	406
denovo2424	JN175342.1.1527_Bacteria;Proteobacteria;Gammaproteobacteria;Enterobacteriales;Enterobacteriaceae;Tatumella;Tatumella_punctata	93.72	223	14	0	1	223	777	555	1e-89	331
denovo2425	JN194132.1.1320_Bacteria;Proteobacteria;Gammaproteobacteria;Enterobacteriales;Enterobacteriaceae;Pantoea;bacterium_MPB_JP_b	96.05	253	10	0	1	253	668	416	5e-117	422
denovo2426	AB530204.1.1503_Bacteria;Proteobacteria;Gammaproteobacteria;Order_Incertae_Sedis;Family_Incertae_Sedis;Sedimenticola;uncultured_bacterium	96.44	253	9	0	1	253	779	527	2e-119	430
denovo2427	JN990099.1.1503_Bacteria;Proteobacteria;Gammaproteobacteria;Enterobacteriales;Enterobacteriaceae;Enterobacter;uncultured_bacterium	94.01	217	13	0	1	217	779	563	2e-88	327
denovo2428	EF208680.1.1500_Bacteria;Proteobacteria;Gammaproteobacteria;Xanthomonadales;Sinobacteraceae;JTB255_marine_benthic_group;uncultured_bacterium	95.65	253	11	0	1	253	777	525	3e-115	416
denovo2429	AB121100.1.1506_Bacteria;Spirochaetes;Spirochaetes;Spirochaetales;Spirochaetaceae;Spirochaeta;uncultured_Spirochaeta_sp.	92.86	252	18	0	1	252	782	531	3e-97	357
denovo243	JN175342.1.1527_Bacteria;Proteobacteria;Gammaproteobacteria;Enterobacteriales;Enterobacteriaceae;Tatumella;Tatumella_punctata	96.05	253	10	0	1	253	777	525	5e-117	422
denovo2430	JN175342.1.1527_Bacteria;Proteobacteria;Gammaproteobacteria;Enterobacteriales;Enterobacteriaceae;Tatumella;Tatumella_punctata	96.44	253	9	0	1	253	777	525	2e-119	430
denovo2431	GQ348186.1.1379_Bacteria;Proteobacteria;Gammaproteobacteria;Oceanospirillales;OM182_clade;uncultured_gamma_proteobacterium	94.07	253	15	0	1	253	757	505	5e-105	383
denovo2432	AM040104.1.1489_Bacteria;Planctomycetes;Planctomycetacia;Planctomycetales;Planctomycetaceae;Pirellula;uncultured_planctomycete	99.60	253	1	0	1	253	759	507	2e-138	494
denovo2433	JN175342.1.1527_Bacteria;Proteobacteria;Gammaproteobacteria;Enterobacteriales;Enterobacteriaceae;Tatumella;Tatumella_punctata	95.65	253	11	0	1	253	777	525	1e-114	414
denovo2434	JF747799.1.1518_Bacteria;Proteobacteria;Deltaproteobacteria;Desulfobacterales;Desulfobulbaceae;Desulfocapsa;uncultured_bacterium	95.65	253	11	0	1	253	789	537	1e-114	414
denovo2435	JN175342.1.1527_Bacteria;Proteobacteria;Gammaproteobacteria;Enterobacteriales;Enterobacteriaceae;Tatumella;Tatumella_punctata	96.44	253	9	0	1	253	777	525	2e-119	430
denovo2436	GU941096.1.1413_Bacteria;Proteobacteria;Gammaproteobacteria;Aeromonadales;Aeromonadaceae;Aeromonas;uncultured_bacterium	94.86	253	13	0	1	253	787	535	8e-110	398
denovo2437	HQ191058.1.1498_Bacteria;Proteobacteria;Gammaproteobacteria;BD7-8_marine_group;uncultured_sediment_bacterium	93.60	250	16	0	4	253	771	522	7e-101	369
denovo2438	JN511213.1.1276_Bacteria;Proteobacteria;Deltaproteobacteria;Desulfobacterales;Desulfobacteraceae;uncultured;uncultured_organism	86.96	253	33	0	1	253	574	322	4e-62	240
denovo2439	GQ267869.1.1364_Bacteria;Proteobacteria;Alphaproteobacteria;Rhodospirillales;Acetobacteraceae;Acetobacter;uncultured_bacterium	97.23	253	7	0	1	253	679	427	4e-124	446
denovo244	JN175342.1.1527_Bacteria;Proteobacteria;Gammaproteobacteria;Enterobacteriales;Enterobacteriaceae;Tatumella;Tatumella_punctata	96.84	253	8	0	1	253	777	525	9e-122	438
denovo2440	JQ318909.1.1370_Bacteria;Proteobacteria;Gammaproteobacteria;Enterobacteriales;Enterobacteriaceae;Erwinia;uncultured_Erwinia_sp.	97.23	253	7	0	1	253	694	442	4e-124	446
denovo2441	JN175342.1.1527_Bacteria;Proteobacteria;Gammaproteobacteria;Enterobacteriales;Enterobacteriaceae;Tatumella;Tatumella_punctata	96.05	253	10	0	1	253	777	525	5e-117	422
denovo2442	HQ787611.1.1463_Bacteria;Proteobacteria;Gammaproteobacteria;Enterobacteriales;Enterobacteriaceae;Enterobacter;uncultured_organism	94.07	253	15	0	1	253	755	503	5e-105	383
denovo2443	JN175342.1.1527_Bacteria;Proteobacteria;Gammaproteobacteria;Enterobacteriales;Enterobacteriaceae;Tatumella;Tatumella_punctata	96.84	253	8	0	1	253	777	525	9e-122	438
denovo2444	JN175342.1.1527_Bacteria;Proteobacteria;Gammaproteobacteria;Enterobacteriales;Enterobacteriaceae;Tatumella;Tatumella_punctata	96.44	253	9	0	1	253	777	525	2e-119	430
denovo2445	GU808368.1.1506_Bacteria;Firmicutes;Bacilli;Lactobacillales;Leuconostocaceae;Fructobacillus;uncultured_bacterium	99.60	253	1	0	1	253	748	496	2e-138	494
denovo2446	JF706534.1.1396_Bacteria;Proteobacteria;Gammaproteobacteria;Enterobacteriales;Enterobacteriaceae;Erwinia;Erwinia_rhapontici	97.23	253	7	0	1	253	736	484	4e-124	446
denovo2447	JN175342.1.1527_Bacteria;Proteobacteria;Gammaproteobacteria;Enterobacteriales;Enterobacteriaceae;Tatumella;Tatumella_punctata	96.00	250	10	0	4	253	774	525	3e-115	416
denovo2448	JN175342.1.1527_Bacteria;Proteobacteria;Gammaproteobacteria;Enterobacteriales;Enterobacteriaceae;Tatumella;Tatumella_punctata	95.26	253	12	0	1	253	777	525	3e-112	406
denovo2449	EU289465.1.1506_Bacteria;Proteobacteria;Gammaproteobacteria;Enterobacteriales;Enterobacteriaceae;Trabulsiella;uncultured_bacterium	96.35	219	8	0	1	219	779	561	1e-101	371
denovo245	JN175342.1.1527_Bacteria;Proteobacteria;Gammaproteobacteria;Enterobacteriales;Enterobacteriaceae;Tatumella;Tatumella_punctata	93.68	253	16	0	1	253	777	525	1e-102	375
denovo2450	HM556852.1.1374_Bacteria;Proteobacteria;Gammaproteobacteria;Enterobacteriales;Enterobacteriaceae;Tatumella;uncultured_bacterium	96.84	253	8	0	1	253	758	506	9e-122	438
denovo2451	JN175342.1.1527_Bacteria;Proteobacteria;Gammaproteobacteria;Enterobacteriales;Enterobacteriaceae;Tatumella;Tatumella_punctata	96.05	253	10	0	1	253	777	525	5e-117	422
denovo2452	JN175342.1.1527_Bacteria;Proteobacteria;Gammaproteobacteria;Enterobacteriales;Enterobacteriaceae;Tatumella;Tatumella_punctata	94.80	250	13	0	4	253	774	525	5e-108	392
denovo2453	JN175342.1.1527_Bacteria;Proteobacteria;Gammaproteobacteria;Enterobacteriales;Enterobacteriaceae;Tatumella;Tatumella_punctata	96.44	253	9	0	1	253	777	525	2e-119	430
denovo2454	JN175342.1.1527_Bacteria;Proteobacteria;Gammaproteobacteria;Enterobacteriales;Enterobacteriaceae;Tatumella;Tatumella_punctata	95.26	253	12	0	1	253	777	525	3e-112	406
denovo2455	HM556852.1.1374_Bacteria;Proteobacteria;Gammaproteobacteria;Enterobacteriales;Enterobacteriaceae;Tatumella;uncultured_bacterium	95.26	253	12	0	1	253	758	506	3e-112	406
denovo2456	JN175342.1.1527_Bacteria;Proteobacteria;Gammaproteobacteria;Enterobacteriales;Enterobacteriaceae;Tatumella;Tatumella_punctata	95.65	253	11	0	1	253	777	525	1e-114	414
denovo2457	JN049601.1.1503_Bacteria;Proteobacteria;Gammaproteobacteria;Xanthomonadales;Xanthomonadaceae;Stenotrophomonas;Klebsiella_sp._Y6	97.23	253	7	0	1	253	776	524	4e-124	446
denovo2458	JN175342.1.1527_Bacteria;Proteobacteria;Gammaproteobacteria;Enterobacteriales;Enterobacteriaceae;Tatumella;Tatumella_punctata	95.65	253	11	0	1	253	777	525	1e-114	414
denovo2459	JN194132.1.1320_Bacteria;Proteobacteria;Gammaproteobacteria;Enterobacteriales;Enterobacteriaceae;Pantoea;bacterium_MPB_JP_b	96.44	253	9	0	1	253	668	416	2e-119	430
denovo246	JN175342.1.1527_Bacteria;Proteobacteria;Gammaproteobacteria;Enterobacteriales;Enterobacteriaceae;Tatumella;Tatumella_punctata	96.30	216	8	0	1	216	777	562	9e-100	365
denovo2460	JN175342.1.1527_Bacteria;Proteobacteria;Gammaproteobacteria;Enterobacteriales;Enterobacteriaceae;Tatumella;Tatumella_punctata	95.26	253	12	0	1	253	777	525	3e-112	406
denovo2461	HQ203810.1.1476_Bacteria;Proteobacteria;Epsilonproteobacteria;Campylobacterales;Helicobacteraceae;Sulfurimonas;uncultured_bacterium	92.00	250	20	0	4	253	745	496	2e-91	337
denovo2462	JF703600.1.1510_Bacteria;Proteobacteria;Gammaproteobacteria;Enterobacteriales;Enterobacteriaceae;Enterobacter;uncultured_Enterobacter_sp.	97.63	253	6	0	1	253	780	528	2e-126	454
denovo2463	JN194132.1.1320_Bacteria;Proteobacteria;Gammaproteobacteria;Enterobacteriales;Enterobacteriaceae;Pantoea;bacterium_MPB_JP_b	95.65	253	11	0	1	253	668	416	1e-114	414
denovo2464	JN175342.1.1527_Bacteria;Proteobacteria;Gammaproteobacteria;Enterobacteriales;Enterobacteriaceae;Tatumella;Tatumella_punctata	96.05	253	10	0	1	253	777	525	5e-117	422
denovo2465	HQ787611.1.1463_Bacteria;Proteobacteria;Gammaproteobacteria;Enterobacteriales;Enterobacteriaceae;Enterobacter;uncultured_organism	96.44	253	9	0	1	253	755	503	2e-119	430
denovo2466	JN175342.1.1527_Bacteria;Proteobacteria;Gammaproteobacteria;Enterobacteriales;Enterobacteriaceae;Tatumella;Tatumella_punctata	96.84	253	8	0	1	253	777	525	8e-110	398
denovo2467	JN194132.1.1320_Bacteria;Proteobacteria;Gammaproteobacteria;Enterobacteriales;Enterobacteriaceae;Pantoea;bacterium_MPB_JP_b	95.26	253	12	0	1	253	668	416	3e-112	406
denovo2468	AB193905.1.1466_Bacteria;Candidate_division_OD1;uncultured_bacterium	88.48	217	25	0	38	254	719	503	1e-59	232
denovo2469	JN194132.1.1320_Bacteria;Proteobacteria;Gammaproteobacteria;Enterobacteriales;Enterobacteriaceae;Pantoea;bacterium_MPB_JP_b	96.84	253	8	0	1	253	668	416	9e-122	438
denovo247	JN175342.1.1527_Bacteria;Proteobacteria;Gammaproteobacteria;Enterobacteriales;Enterobacteriaceae;Tatumella;Tatumella_punctata	92.89	253	18	0	1	253	777	525	7e-98	359
denovo2470	GU584306.1.1398_Bacteria;Proteobacteria;Gammaproteobacteria;Thiotrichales;Piscirickettsiaceae;uncultured;uncultured_bacterium	97.40	192	5	0	1	192	779	588	1e-92	341
denovo2471	JQ318957.1.1489_Bacteria;Proteobacteria;Betaproteobacteria;Burkholderiales;Oxalobacteraceae;Massilia;uncultured_Janthinobacterium_sp.	100.00	253	0	0	1	253	770	518	7e-141	502
denovo2472	EF509857.1.1417_Bacteria;Proteobacteria;Gammaproteobacteria;Enterobacteriales;Enterobacteriaceae;Klebsiella;uncultured_bacterium	97.23	253	7	0	1	253	772	520	4e-124	446
denovo2473	GQ072634.1.1298_Bacteria;Cyanobacteria;Chloroplast;uncultured_eukaryote	96.05	253	10	0	1	253	694	442	5e-117	422
denovo2474	JN175342.1.1527_Bacteria;Proteobacteria;Gammaproteobacteria;Enterobacteriales;Enterobacteriaceae;Tatumella;Tatumella_punctata	93.68	253	16	0	1	253	777	525	1e-102	375
denovo2475	EU287316.1.1495_Bacteria;Proteobacteria;Gammaproteobacteria;Alteromonadales;Shewanellaceae;Shewanella;uncultured_bacterium	92.89	253	18	0	1	253	770	518	7e-98	359
denovo2476	JF690979.1.1419_Bacteria;Proteobacteria;Gammaproteobacteria;Enterobacteriales;Enterobacteriaceae;Enterobacter;Enterobacter_ludwigii	96.44	253	9	0	1	253	738	486	2e-119	430
denovo2477	JN175342.1.1527_Bacteria;Proteobacteria;Gammaproteobacteria;Enterobacteriales;Enterobacteriaceae;Tatumella;Tatumella_punctata	96.44	253	9	0	1	253	777	525	2e-119	430
denovo2478	JN530262.1.1510_Bacteria;Lentisphaerae;Lentisphaeria;WCHB1-41;uncultured_organism	93.25	252	17	0	1	252	795	544	1e-99	365
denovo2479	JN175342.1.1527_Bacteria;Proteobacteria;Gammaproteobacteria;Enterobacteriales;Enterobacteriaceae;Tatumella;Tatumella_punctata	95.26	253	12	0	1	253	777	525	3e-112	406
denovo248	JN194132.1.1320_Bacteria;Proteobacteria;Gammaproteobacteria;Enterobacteriales;Enterobacteriaceae;Pantoea;bacterium_MPB_JP_b	96.44	253	9	0	1	253	668	416	2e-119	430
denovo2480	GU451626.1.1246_Bacteria;Proteobacteria;Gammaproteobacteria;34P16;uncultured_bacterium	96.84	253	8	0	1	253	643	391	9e-122	438
denovo2481	X80775.1.1448_Bacteria;Proteobacteria;Alphaproteobacteria;Rhodospirillales;Acetobacteraceae;Gluconobacter;Gluconobacter_cerinus	96.84	253	8	0	1	253	712	460	9e-122	438
denovo2482	HQ191022.1.1357_Bacteria;Proteobacteria;Candidatus_Thiobios;uncultured_sediment_bacterium	98.02	253	5	0	1	253	734	482	6e-129	462
denovo2483	JN175342.1.1527_Bacteria;Proteobacteria;Gammaproteobacteria;Enterobacteriales;Enterobacteriaceae;Tatumella;Tatumella_punctata	96.84	253	8	0	1	253	777	525	9e-122	438
denovo2484	HM558240.1.1372_Bacteria;Proteobacteria;Gammaproteobacteria;Enterobacteriales;Enterobacteriaceae;Tatumella;uncultured_bacterium	96.84	253	8	0	1	253	756	504	8e-110	398
denovo2485	JN175342.1.1527_Bacteria;Proteobacteria;Gammaproteobacteria;Enterobacteriales;Enterobacteriaceae;Tatumella;Tatumella_punctata	93.28	253	17	0	1	253	777	525	3e-100	367
denovo2486	JN175342.1.1527_Bacteria;Proteobacteria;Gammaproteobacteria;Enterobacteriales;Enterobacteriaceae;Tatumella;Tatumella_punctata	94.69	245	13	0	1	245	777	533	4e-105	383
denovo2487	GQ357029.1.1481_Bacteria;Bacteroidetes;BD2-2;uncultured_bacterium	93.68	253	16	0	1	253	771	519	1e-102	375
denovo2488	X82290.1.1476_Bacteria;Proteobacteria;Alphaproteobacteria;Rhodospirillales;Acetobacteraceae;Gluconobacter;Gluconobacter_frateurii	98.06	206	4	0	1	206	723	518	2e-103	377
denovo2489	CP001087.2549011.2550557_Bacteria;Proteobacteria;Deltaproteobacteria;Desulfobacterales;Desulfobacteraceae;Desulfobacterium;Desulfobacterium_autotrophicum_HRM2	91.43	245	21	0	1	245	803	559	5e-86	319
denovo249	JN175342.1.1527_Bacteria;Proteobacteria;Gammaproteobacteria;Enterobacteriales;Enterobacteriaceae;Tatumella;Tatumella_punctata	96.40	250	9	0	4	253	774	525	1e-117	424
denovo2490	EU491798.1.1466_Bacteria;Proteobacteria;Gammaproteobacteria;Oceanospirillales;Alcanivoracaceae;Kangiella;uncultured_bacterium	94.47	253	14	0	1	253	761	509	2e-107	391
denovo2491	EU236320.1.1370_Bacteria;Proteobacteria;Epsilonproteobacteria;Campylobacterales;Campylobacteraceae;Arcobacter;uncultured_bacterium	99.21	253	2	0	1	253	699	447	4e-136	486
denovo2492	JN990099.1.1503_Bacteria;Proteobacteria;Gammaproteobacteria;Enterobacteriales;Enterobacteriaceae;Enterobacter;uncultured_bacterium	95.26	253	12	0	1	253	779	527	3e-112	406
denovo2493	JN175342.1.1527_Bacteria;Proteobacteria;Gammaproteobacteria;Enterobacteriales;Enterobacteriaceae;Tatumella;Tatumella_punctata	97.20	250	7	0	4	253	774	525	2e-122	440
denovo2494	GQ921469.1.1495_Bacteria;Proteobacteria;Gammaproteobacteria;Pseudomonadales;Moraxellaceae;Acinetobacter;uncultured_bacterium	95.98	249	10	0	1	249	773	525	1e-114	414
denovo2495	HQ916532.1.1405_Bacteria;Proteobacteria;Gammaproteobacteria;Order_Incertae_Sedis;Family_Incertae_Sedis;Thiohalophilus;uncultured_bacterium	94.47	253	14	0	1	253	725	473	2e-107	391
denovo2496	JN194132.1.1320_Bacteria;Proteobacteria;Gammaproteobacteria;Enterobacteriales;Enterobacteriaceae;Pantoea;bacterium_MPB_JP_b	96.84	253	8	0	1	253	668	416	9e-122	438
denovo2497	HM556474.1.1373_Bacteria;Proteobacteria;Gammaproteobacteria;Enterobacteriales;Enterobacteriaceae;Tatumella;uncultured_bacterium	95.26	253	12	0	1	253	758	506	3e-112	406
denovo2498	JN175342.1.1527_Bacteria;Proteobacteria;Gammaproteobacteria;Enterobacteriales;Enterobacteriaceae;Tatumella;Tatumella_punctata	94.86	253	13	0	1	253	777	525	8e-110	398
denovo2499	JF706534.1.1396_Bacteria;Proteobacteria;Gammaproteobacteria;Enterobacteriales;Enterobacteriaceae;Erwinia;Erwinia_rhapontici	96.84	253	8	0	1	253	736	484	9e-122	438
denovo25	JN990099.1.1503_Bacteria;Proteobacteria;Gammaproteobacteria;Enterobacteriales;Enterobacteriaceae;Enterobacter;uncultured_bacterium	96.05	253	10	0	1	253	779	527	5e-117	422
denovo250	FJ264662.1.1511_Bacteria;Proteobacteria;Gammaproteobacteria;Alteromonadales;Alteromonadaceae;Haliea;uncultured_bacterium	96.05	253	10	0	1	253	786	534	5e-117	422
denovo2500	GQ898783.1.1496_Bacteria;Bacteroidetes;Bacteroidia;Bacteroidales;Prevotellaceae;Paraprevotella;uncultured_bacterium	100.00	252	0	0	1	252	784	533	3e-140	500
denovo2501	JN175342.1.1527_Bacteria;Proteobacteria;Gammaproteobacteria;Enterobacteriales;Enterobacteriaceae;Tatumella;Tatumella_punctata	96.44	253	9	0	1	253	777	525	2e-119	430
denovo2502	JN175342.1.1527_Bacteria;Proteobacteria;Gammaproteobacteria;Enterobacteriales;Enterobacteriaceae;Tatumella;Tatumella_punctata	96.44	253	9	0	1	253	777	525	2e-119	430
denovo2503	HM558240.1.1372_Bacteria;Proteobacteria;Gammaproteobacteria;Enterobacteriales;Enterobacteriaceae;Tatumella;uncultured_bacterium	96.84	253	8	0	1	253	756	504	9e-122	438
denovo2504	X80775.1.1448_Bacteria;Proteobacteria;Alphaproteobacteria;Rhodospirillales;Acetobacteraceae;Gluconobacter;Gluconobacter_cerinus	96.84	253	8	0	1	253	712	460	9e-122	438
denovo2505	JN175342.1.1527_Bacteria;Proteobacteria;Gammaproteobacteria;Enterobacteriales;Enterobacteriaceae;Tatumella;Tatumella_punctata	95.65	253	11	0	1	253	777	525	1e-114	414
denovo2506	JN175342.1.1527_Bacteria;Proteobacteria;Gammaproteobacteria;Enterobacteriales;Enterobacteriaceae;Tatumella;Tatumella_punctata	92.89	253	18	0	1	253	777	525	7e-98	359
denovo2507	JN990099.1.1503_Bacteria;Proteobacteria;Gammaproteobacteria;Enterobacteriales;Enterobacteriaceae;Enterobacter;uncultured_bacterium	94.40	250	14	0	4	253	776	527	1e-105	385
denovo2508	JN793873.1.1507_Bacteria;Proteobacteria;Gammaproteobacteria;Enterobacteriales;Enterobacteriaceae;Tatumella;uncultured_Enterobacteriaceae_bacterium	93.68	253	16	0	1	253	780	528	1e-102	375
denovo2509	AB597540.1.1539_Bacteria;Proteobacteria;Gammaproteobacteria;Thiotrichales;Piscirickettsiaceae;uncultured;uncultured_gamma_proteobacterium	95.26	253	12	0	1	253	784	532	3e-112	406
denovo251	JN175342.1.1527_Bacteria;Proteobacteria;Gammaproteobacteria;Enterobacteriales;Enterobacteriaceae;Tatumella;Tatumella_punctata	95.26	253	12	0	1	253	777	525	3e-112	406
denovo2510	HM556474.1.1373_Bacteria;Proteobacteria;Gammaproteobacteria;Enterobacteriales;Enterobacteriaceae;Tatumella;uncultured_bacterium	96.88	192	6	0	1	192	758	567	3e-90	333
denovo2511	JN175342.1.1527_Bacteria;Proteobacteria;Gammaproteobacteria;Enterobacteriales;Enterobacteriaceae;Tatumella;Tatumella_punctata	96.84	253	8	0	1	253	777	525	9e-122	438
denovo2512	JN175342.1.1527_Bacteria;Proteobacteria;Gammaproteobacteria;Enterobacteriales;Enterobacteriaceae;Tatumella;Tatumella_punctata	96.44	253	9	0	1	253	777	525	2e-119	430
denovo2513	X80678.1.1459_Bacteria;Proteobacteria;Gammaproteobacteria;Enterobacteriales;Enterobacteriaceae;Salmonella;Salmonella_enterica_subsp._enterica_serovar_Shomron	95.65	253	11	0	1	253	785	533	1e-102	375
denovo2514	X80775.1.1448_Bacteria;Proteobacteria;Alphaproteobacteria;Rhodospirillales;Acetobacteraceae;Gluconobacter;Gluconobacter_cerinus	96.80	250	8	0	4	253	709	460	6e-120	432
denovo2515	JN217142.1.1504_Bacteria;Proteobacteria;Gammaproteobacteria;Acidithiobacillales;KCM-B-112;uncultured_bacterium	100.00	253	0	0	1	253	776	524	7e-141	502
denovo2516	GQ417303.1.1463_Bacteria;Proteobacteria;Gammaproteobacteria;Enterobacteriales;Enterobacteriaceae;Klebsiella;uncultured_Klebsiella_sp.	97.63	253	6	0	1	253	757	505	2e-126	454
denovo2517	HM558240.1.1372_Bacteria;Proteobacteria;Gammaproteobacteria;Enterobacteriales;Enterobacteriaceae;Tatumella;uncultured_bacterium	97.23	253	7	0	1	253	756	504	4e-124	446
denovo2518	HM558240.1.1372_Bacteria;Proteobacteria;Gammaproteobacteria;Enterobacteriales;Enterobacteriaceae;Tatumella;uncultured_bacterium	96.84	253	8	0	1	253	756	504	8e-110	398
denovo2519	EU289465.1.1506_Bacteria;Proteobacteria;Gammaproteobacteria;Enterobacteriales;Enterobacteriaceae;Trabulsiella;uncultured_bacterium	96.44	253	9	0	1	253	779	527	2e-119	430
denovo252	JF703600.1.1510_Bacteria;Proteobacteria;Gammaproteobacteria;Enterobacteriales;Enterobacteriaceae;Enterobacter;uncultured_Enterobacter_sp.	93.68	253	16	0	1	253	780	528	1e-102	375
denovo2520	JN175342.1.1527_Bacteria;Proteobacteria;Gammaproteobacteria;Enterobacteriales;Enterobacteriaceae;Tatumella;Tatumella_punctata	96.84	253	8	0	1	253	777	525	9e-122	438
denovo2521	JN175342.1.1527_Bacteria;Proteobacteria;Gammaproteobacteria;Enterobacteriales;Enterobacteriaceae;Tatumella;Tatumella_punctata	96.05	253	10	0	1	253	777	525	5e-117	422
denovo2522	JN175342.1.1527_Bacteria;Proteobacteria;Gammaproteobacteria;Enterobacteriales;Enterobacteriaceae;Tatumella;Tatumella_punctata	95.65	253	11	0	1	253	777	525	1e-114	414
denovo2523	EU574658.1.1463_Bacteria;Proteobacteria;AEGEAN-245;uncultured_bacterium	96.05	253	10	0	1	253	735	483	5e-117	422
denovo2524	HQ153968.1.1353_Bacteria;Proteobacteria;Alphaproteobacteria;DB1-14;uncultured_bacterium	97.63	253	6	0	1	253	672	420	2e-126	454
denovo2525	JN504620.1.1415_Bacteria;Proteobacteria;Deltaproteobacteria;Desulfobacterales;Desulfobulbaceae;Desulfofustis;uncultured_organism	93.68	253	16	0	1	253	741	489	1e-90	335
denovo2526	HM217932.1.1317_Bacteria;Proteobacteria;Alphaproteobacteria;Rhodospirillales;Acetobacteraceae;Acetobacter;Acetobacter_fabarum	99.53	214	1	0	4	217	671	458	3e-115	416
denovo2527	JN175342.1.1527_Bacteria;Proteobacteria;Gammaproteobacteria;Enterobacteriales;Enterobacteriaceae;Tatumella;Tatumella_punctata	96.84	253	8	0	1	253	777	525	9e-122	438
denovo2528	HM109483.1.1384_Bacteria;Proteobacteria;Gammaproteobacteria;Enterobacteriales;Enterobacteriaceae;Tatumella;uncultured_gamma_proteobacterium	95.65	253	11	0	1	253	758	506	1e-114	414
denovo2529	Z96078.1.1495_Bacteria;Proteobacteria;Gammaproteobacteria;Enterobacteriales;Enterobacteriaceae;Enterobacter;Enterobacter_cancerogenus	96.05	253	10	0	1	253	757	505	5e-105	383
denovo253	JN175342.1.1527_Bacteria;Proteobacteria;Gammaproteobacteria;Enterobacteriales;Enterobacteriaceae;Tatumella;Tatumella_punctata	95.65	253	11	0	1	253	777	525	1e-114	414
denovo2530	JN990099.1.1503_Bacteria;Proteobacteria;Gammaproteobacteria;Enterobacteriales;Enterobacteriaceae;Enterobacter;uncultured_bacterium	95.26	253	12	0	1	253	779	527	3e-112	406
denovo2531	X82290.1.1476_Bacteria;Proteobacteria;Alphaproteobacteria;Rhodospirillales;Acetobacteraceae;Gluconobacter;Gluconobacter_frateurii	94.47	253	14	0	1	253	723	471	2e-107	391
denovo2532	HM556852.1.1374_Bacteria;Proteobacteria;Gammaproteobacteria;Enterobacteriales;Enterobacteriaceae;Tatumella;uncultured_bacterium	95.26	253	12	0	1	253	758	506	3e-112	406
denovo2533	JF706534.1.1396_Bacteria;Proteobacteria;Gammaproteobacteria;Enterobacteriales;Enterobacteriaceae;Erwinia;Erwinia_rhapontici	96.44	253	9	0	1	253	736	484	2e-119	430
denovo2534	GQ417303.1.1463_Bacteria;Proteobacteria;Gammaproteobacteria;Enterobacteriales;Enterobacteriaceae;Klebsiella;uncultured_Klebsiella_sp.	96.84	253	8	0	1	253	757	505	9e-122	438
denovo2535	JN049601.1.1503_Bacteria;Proteobacteria;Gammaproteobacteria;Xanthomonadales;Xanthomonadaceae;Stenotrophomonas;Klebsiella_sp._Y6	93.25	252	17	0	2	253	775	524	1e-99	365
denovo2536	FJ404760.1.1489_Bacteria;Proteobacteria;Gammaproteobacteria;Enterobacteriales;Enterobacteriaceae;Enterobacter;Mangrovibacter_sp._WG-1	96.05	253	10	0	1	253	757	505	5e-117	422
denovo2537	FR666866.1.1473_Bacteria;Proteobacteria;Epsilonproteobacteria;Campylobacterales;Campylobacteraceae;Arcobacter;uncultured_bacterium	94.33	247	14	0	1	247	755	509	7e-104	379
denovo2538	JF706534.1.1396_Bacteria;Proteobacteria;Gammaproteobacteria;Enterobacteriales;Enterobacteriaceae;Erwinia;Erwinia_rhapontici	98.13	214	4	0	3	216	734	521	4e-108	392
denovo2539	JN175342.1.1527_Bacteria;Proteobacteria;Gammaproteobacteria;Enterobacteriales;Enterobacteriaceae;Tatumella;Tatumella_punctata	96.84	253	8	0	1	253	777	525	9e-122	438
denovo254	JN175342.1.1527_Bacteria;Proteobacteria;Gammaproteobacteria;Enterobacteriales;Enterobacteriaceae;Tatumella;Tatumella_punctata	96.44	253	9	0	1	253	777	525	2e-119	430
denovo2540	JQ318909.1.1370_Bacteria;Proteobacteria;Gammaproteobacteria;Enterobacteriales;Enterobacteriaceae;Erwinia;uncultured_Erwinia_sp.	95.26	253	12	0	1	253	694	442	3e-112	406
denovo2541	HM556940.1.1327_Bacteria;Proteobacteria;Gammaproteobacteria;Enterobacteriales;Enterobacteriaceae;Escherichia-Shigella;uncultured_bacterium	96.05	253	10	0	1	253	707	455	5e-117	422
denovo2542	EU777815.1.1401_Bacteria;Proteobacteria;Gammaproteobacteria;Enterobacteriales;Enterobacteriaceae;Plesiomonas;uncultured_bacterium	95.65	253	11	0	1	253	779	527	1e-114	414
denovo2543	DQ269073.1.1411_Bacteria;Proteobacteria;Gammaproteobacteria;Alteromonadales;Alteromonadaceae;uncultured;uncultured_gamma_proteobacterium	96.84	253	8	0	1	253	736	484	9e-122	438
denovo2544	JN175342.1.1527_Bacteria;Proteobacteria;Gammaproteobacteria;Enterobacteriales;Enterobacteriaceae;Tatumella;Tatumella_punctata	95.26	253	12	0	1	253	777	525	3e-112	406
denovo2545	JN485693.1.1401_Bacteria;Proteobacteria;Candidatus_Thiobios;uncultured_organism	98.81	253	3	0	1	253	713	461	1e-133	478
denovo2546	JN175342.1.1527_Bacteria;Proteobacteria;Gammaproteobacteria;Enterobacteriales;Enterobacteriaceae;Tatumella;Tatumella_punctata	94.47	253	14	0	1	253	777	525	2e-107	391
denovo2547	JN175342.1.1527_Bacteria;Proteobacteria;Gammaproteobacteria;Enterobacteriales;Enterobacteriaceae;Tatumella;Tatumella_punctata	96.84	253	8	0	1	253	777	525	9e-122	438
denovo2548	AJ717394.1.1486_Bacteria;Proteobacteria;Gammaproteobacteria;Cardiobacteriales;Cardiobacteriaceae;Suttonella;Suttonella_ornithocola	96.40	250	9	0	4	253	756	507	1e-117	424
denovo2549	JF217190.1.1323_Bacteria;Cyanobacteria;SHA-109;uncultured_bacterium	100.00	253	0	0	1	253	720	468	7e-141	502
denovo255	JN194132.1.1320_Bacteria;Proteobacteria;Gammaproteobacteria;Enterobacteriales;Enterobacteriaceae;Pantoea;bacterium_MPB_JP_b	92.89	253	18	0	1	253	668	416	7e-98	359
denovo2550	JN175342.1.1527_Bacteria;Proteobacteria;Gammaproteobacteria;Enterobacteriales;Enterobacteriaceae;Tatumella;Tatumella_punctata	94.86	253	13	0	1	253	777	525	8e-110	398
denovo2551	JN175342.1.1527_Bacteria;Proteobacteria;Gammaproteobacteria;Enterobacteriales;Enterobacteriaceae;Tatumella;Tatumella_punctata	96.05	253	10	0	1	253	777	525	5e-117	422
denovo2552	JN175342.1.1527_Bacteria;Proteobacteria;Gammaproteobacteria;Enterobacteriales;Enterobacteriaceae;Tatumella;Tatumella_punctata	90.51	253	24	0	1	253	777	525	1e-83	311
denovo2553	GQ246311.1.1516_Bacteria;Proteobacteria;Deltaproteobacteria;Sh765B-TzT-29;uncultured_bacterium	99.21	253	2	0	1	253	791	539	4e-136	486
denovo2554	Z96078.1.1495_Bacteria;Proteobacteria;Gammaproteobacteria;Enterobacteriales;Enterobacteriaceae;Enterobacter;Enterobacter_cancerogenus	96.05	253	10	0	1	253	757	505	1e-105	385
denovo2555	JN175342.1.1527_Bacteria;Proteobacteria;Gammaproteobacteria;Enterobacteriales;Enterobacteriaceae;Tatumella;Tatumella_punctata	95.85	217	9	0	1	217	777	561	6e-98	359
denovo2556	X80775.1.1448_Bacteria;Proteobacteria;Alphaproteobacteria;Rhodospirillales;Acetobacteraceae;Gluconobacter;Gluconobacter_cerinus	96.84	253	8	0	1	253	712	460	9e-122	438
denovo2557	JN990099.1.1503_Bacteria;Proteobacteria;Gammaproteobacteria;Enterobacteriales;Enterobacteriaceae;Enterobacter;uncultured_bacterium	97.23	253	7	0	1	253	779	527	4e-124	446
denovo2558	JN175342.1.1527_Bacteria;Proteobacteria;Gammaproteobacteria;Enterobacteriales;Enterobacteriaceae;Tatumella;Tatumella_punctata	96.31	217	8	0	1	217	777	561	2e-100	367
denovo2559	AM491469.1.1503_Bacteria;Proteobacteria;Gammaproteobacteria;Enterobacteriales;Enterobacteriaceae;Enterobacter;Enterobacter_sp._Nj-68	95.26	253	12	0	1	253	779	527	3e-112	406
denovo256	JN175342.1.1527_Bacteria;Proteobacteria;Gammaproteobacteria;Enterobacteriales;Enterobacteriaceae;Tatumella;Tatumella_punctata	95.26	253	12	0	1	253	777	525	3e-112	406
denovo2560	EU491124.1.1497_Bacteria;Proteobacteria;Gammaproteobacteria;SS1-B-09-64;uncultured_bacterium	96.44	253	9	0	1	253	776	524	2e-119	430
denovo2561	JN175342.1.1527_Bacteria;Proteobacteria;Gammaproteobacteria;Enterobacteriales;Enterobacteriaceae;Tatumella;Tatumella_punctata	95.26	253	12	0	1	253	777	525	3e-112	406
denovo2562	JN175342.1.1527_Bacteria;Proteobacteria;Gammaproteobacteria;Enterobacteriales;Enterobacteriaceae;Tatumella;Tatumella_punctata	95.65	253	11	0	1	253	777	525	1e-114	414
denovo2563	JN175342.1.1527_Bacteria;Proteobacteria;Gammaproteobacteria;Enterobacteriales;Enterobacteriaceae;Tatumella;Tatumella_punctata	95.65	253	11	0	1	253	777	525	1e-114	414
denovo2564	HQ132731.1.1418_Bacteria;Proteobacteria;Gammaproteobacteria;Enterobacteriales;Enterobacteriaceae;Enterobacter;Leclercia_adecarboxylata	96.44	253	9	0	1	253	785	533	2e-119	430
denovo2565	JF915349.1.1403_Bacteria;Proteobacteria;Gammaproteobacteria;Enterobacteriales;Enterobacteriaceae;Kluyvera;Buttiauxella_sp._NW51	96.44	253	9	0	1	253	728	476	2e-119	430
denovo2566	EF509905.1.1477_Bacteria;Proteobacteria;Gammaproteobacteria;Enterobacteriales;Enterobacteriaceae;Klebsiella;uncultured_bacterium	96.84	253	8	0	1	253	758	506	9e-122	438
denovo2567	FM242212.1.1504_Bacteria;Proteobacteria;Gammaproteobacteria;uncultured_gamma_proteobacterium	94.86	253	13	0	1	253	781	529	8e-110	398
denovo2568	AY922185.1.1375_Bacteria;Proteobacteria;Epsilonproteobacteria;Campylobacterales;Helicobacteraceae;Sulfurimonas;uncultured_epsilon_proteobacterium	91.30	253	22	0	1	253	752	500	2e-88	327
denovo2569	JN175342.1.1527_Bacteria;Proteobacteria;Gammaproteobacteria;Enterobacteriales;Enterobacteriaceae;Tatumella;Tatumella_punctata	96.84	253	8	0	1	253	777	525	9e-122	438
denovo257	DQ991964.1.1484_Bacteria;Proteobacteria;Deltaproteobacteria;Desulfuromonadales;Desulfuromonadaceae;Pelobacter;Pelobacter_seleniigenes	98.42	253	4	0	1	253	744	492	3e-131	470
denovo2570	JF793952.1.1353_Bacteria;Proteobacteria;Alphaproteobacteria;Rhodospirillales;Acetobacteraceae;Acetobacter;Acetobacter_cerevisiae	97.20	250	7	0	4	253	644	395	2e-122	440
denovo2571	JN662041.1.1403_Bacteria;Proteobacteria;Epsilonproteobacteria;Campylobacterales;Helicobacteraceae;Sulfurovum;uncultured_proteobacterium	94.07	253	15	0	1	253	737	485	5e-105	383
denovo2572	JN175342.1.1527_Bacteria;Proteobacteria;Gammaproteobacteria;Enterobacteriales;Enterobacteriaceae;Tatumella;Tatumella_punctata	95.65	253	11	0	1	253	777	525	1e-114	414
denovo2573	JN175342.1.1527_Bacteria;Proteobacteria;Gammaproteobacteria;Enterobacteriales;Enterobacteriaceae;Tatumella;Tatumella_punctata	96.44	253	9	0	1	253	777	525	2e-119	430
denovo2574	X81665.1.1460_Bacteria;Proteobacteria;Gammaproteobacteria;Pseudomonadales;Moraxellaceae;Acinetobacter;Acinetobacter_lwoffii	100.00	253	0	0	1	253	750	498	7e-141	502
denovo2575	X80775.1.1448_Bacteria;Proteobacteria;Alphaproteobacteria;Rhodospirillales;Acetobacteraceae;Gluconobacter;Gluconobacter_cerinus	95.04	242	12	0	1	242	712	471	1e-105	385
denovo2576	X80775.1.1448_Bacteria;Proteobacteria;Alphaproteobacteria;Rhodospirillales;Acetobacteraceae;Gluconobacter;Gluconobacter_cerinus	95.65	253	11	0	1	253	712	460	1e-114	414
denovo2577	JN175342.1.1527_Bacteria;Proteobacteria;Gammaproteobacteria;Enterobacteriales;Enterobacteriaceae;Tatumella;Tatumella_punctata	95.65	253	11	0	1	253	777	525	1e-114	414
denovo2578	JN194132.1.1320_Bacteria;Proteobacteria;Gammaproteobacteria;Enterobacteriales;Enterobacteriaceae;Pantoea;bacterium_MPB_JP_b	93.28	253	17	0	1	253	668	416	3e-100	367
denovo2579	JN175342.1.1527_Bacteria;Proteobacteria;Gammaproteobacteria;Enterobacteriales;Enterobacteriaceae;Tatumella;Tatumella_punctata	96.05	253	10	0	1	253	777	525	5e-117	422
denovo258	JN977355.1.1560_Bacteria;Proteobacteria;Deltaproteobacteria;Sva0485;uncultured_bacterium	96.84	253	8	0	1	253	793	541	9e-122	438
denovo2580	JF703600.1.1510_Bacteria;Proteobacteria;Gammaproteobacteria;Enterobacteriales;Enterobacteriaceae;Enterobacter;uncultured_Enterobacter_sp.	95.26	253	12	0	1	253	780	528	3e-100	367
denovo2581	JN797481.1.1203_Bacteria;Proteobacteria;Gammaproteobacteria;Enterobacteriales;Enterobacteriaceae;Pantoea;Enterobacter_sp._AP5	96.44	253	9	0	1	253	666	414	2e-119	430
denovo2582	U96938.1.1476_Bacteria;Proteobacteria;Betaproteobacteria;Burkholderiales;Burkholderiaceae;Burkholderia;Burkholderia_sp._C3B1M	100.00	253	0	0	1	253	701	449	7e-141	502
denovo2583	EU328012.1.1514_Bacteria;Proteobacteria;Deltaproteobacteria;Desulfuromonadales;uncultured_Pelobacter_sp.	94.07	253	15	0	1	253	790	538	5e-105	383
denovo2584	X82290.1.1476_Bacteria;Proteobacteria;Alphaproteobacteria;Rhodospirillales;Acetobacteraceae;Gluconobacter;Gluconobacter_frateurii	97.63	253	6	0	1	253	723	471	2e-126	454
denovo2585	EU652537.1.1505_Bacteria;Proteobacteria;Gammaproteobacteria;Thiotrichales;Piscirickettsiaceae;uncultured;uncultured_bacterium	94.47	253	14	0	1	253	777	525	2e-107	391
denovo2586	HM558240.1.1372_Bacteria;Proteobacteria;Gammaproteobacteria;Enterobacteriales;Enterobacteriaceae;Tatumella;uncultured_bacterium	96.05	253	10	0	1	253	756	504	5e-117	422
denovo2587	X82290.1.1476_Bacteria;Proteobacteria;Alphaproteobacteria;Rhodospirillales;Acetobacteraceae;Gluconobacter;Gluconobacter_frateurii	96.44	253	9	0	1	253	723	471	2e-119	430
denovo2588	HQ880415.1.1372_Bacteria;Proteobacteria;Gammaproteobacteria;Enterobacteriales;Enterobacteriaceae;Cronobacter;Cronobacter_dublinensis	100.00	253	0	0	1	253	692	440	7e-141	502
denovo2589	JN175342.1.1527_Bacteria;Proteobacteria;Gammaproteobacteria;Enterobacteriales;Enterobacteriaceae;Tatumella;Tatumella_punctata	95.65	253	11	0	1	253	777	525	1e-114	414
denovo259	JN613470.1.1451_Bacteria;Proteobacteria;Gammaproteobacteria;Enterobacteriales;Enterobacteriaceae;Enterobacter;Leclercia_sp._O-NR2	95.26	253	12	0	1	253	747	495	3e-112	406
denovo2590	X80775.1.1448_Bacteria;Proteobacteria;Alphaproteobacteria;Rhodospirillales;Acetobacteraceae;Gluconobacter;Gluconobacter_cerinus	96.05	253	10	0	1	253	712	460	5e-117	422
denovo2591	GQ350388.1.1315_Bacteria;Proteobacteria;Alphaproteobacteria;Rickettsiales;SAR116_clade;uncultured_alpha_proteobacterium	99.60	253	1	0	1	253	697	445	2e-138	494
denovo2592	JN175342.1.1527_Bacteria;Proteobacteria;Gammaproteobacteria;Enterobacteriales;Enterobacteriaceae;Tatumella;Tatumella_punctata	96.05	253	10	0	1	253	777	525	5e-117	422
denovo2593	JN175342.1.1527_Bacteria;Proteobacteria;Gammaproteobacteria;Enterobacteriales;Enterobacteriaceae;Tatumella;Tatumella_punctata	94.47	253	14	0	1	253	777	525	2e-107	391
denovo2594	JN194132.1.1320_Bacteria;Proteobacteria;Gammaproteobacteria;Enterobacteriales;Enterobacteriaceae;Pantoea;bacterium_MPB_JP_b	95.65	253	11	0	1	253	668	416	1e-114	414
denovo2595	JN175342.1.1527_Bacteria;Proteobacteria;Gammaproteobacteria;Enterobacteriales;Enterobacteriaceae;Tatumella;Tatumella_punctata	95.65	253	11	0	1	253	777	525	1e-114	414
denovo2596	JN175342.1.1527_Bacteria;Proteobacteria;Gammaproteobacteria;Enterobacteriales;Enterobacteriaceae;Tatumella;Tatumella_punctata	96.44	253	9	0	1	253	777	525	2e-119	430
denovo2597	JN175342.1.1527_Bacteria;Proteobacteria;Gammaproteobacteria;Enterobacteriales;Enterobacteriaceae;Tatumella;Tatumella_punctata	96.05	253	10	0	1	253	777	525	5e-117	422
denovo2598	JN989297.1.1469_Bacteria;Proteobacteria;Betaproteobacteria;Burkholderiales;Alcaligenaceae;Bordetella;Achromobacter_sp._A4067	100.00	253	0	0	1	253	753	501	7e-141	502
denovo2599	EU652539.1.1508_Bacteria;Proteobacteria;Gammaproteobacteria;Order_Incertae_Sedis;Family_Incertae_Sedis;Thiohalophilus;uncultured_bacterium	94.07	253	15	0	1	253	778	526	5e-105	383
denovo26	EU491253.1.1501_Bacteria;Proteobacteria;Gammaproteobacteria;Order_Incertae_Sedis;Family_Incertae_Sedis;Thiohalophilus;uncultured_bacterium	94.47	253	14	0	1	253	775	523	2e-107	391
denovo260	GQ417303.1.1463_Bacteria;Proteobacteria;Gammaproteobacteria;Enterobacteriales;Enterobacteriaceae;Klebsiella;uncultured_Klebsiella_sp.	98.02	253	5	0	1	253	757	505	6e-129	462
denovo2600	JN175342.1.1527_Bacteria;Proteobacteria;Gammaproteobacteria;Enterobacteriales;Enterobacteriaceae;Tatumella;Tatumella_punctata	95.60	250	11	0	4	253	774	525	8e-113	408
denovo2601	JN175342.1.1527_Bacteria;Proteobacteria;Gammaproteobacteria;Enterobacteriales;Enterobacteriaceae;Tatumella;Tatumella_punctata	96.05	253	10	0	1	253	777	525	5e-117	422
denovo2602	DQ269073.1.1411_Bacteria;Proteobacteria;Gammaproteobacteria;Alteromonadales;Alteromonadaceae;uncultured;uncultured_gamma_proteobacterium	92.89	253	18	0	1	253	736	484	7e-98	359
denovo2603	HM558240.1.1372_Bacteria;Proteobacteria;Gammaproteobacteria;Enterobacteriales;Enterobacteriaceae;Tatumella;uncultured_bacterium	96.84	253	8	0	1	253	756	504	9e-122	438
denovo2604	HM556457.1.1373_Bacteria;Proteobacteria;Gammaproteobacteria;Enterobacteriales;Enterobacteriaceae;Tatumella;uncultured_bacterium	96.44	253	9	0	1	253	758	506	2e-119	430
denovo2605	JN175342.1.1527_Bacteria;Proteobacteria;Gammaproteobacteria;Enterobacteriales;Enterobacteriaceae;Tatumella;Tatumella_punctata	96.84	253	8	0	1	253	777	525	9e-122	438
denovo2606	HM556940.1.1327_Bacteria;Proteobacteria;Gammaproteobacteria;Enterobacteriales;Enterobacteriaceae;Escherichia-Shigella;uncultured_bacterium	92.09	253	20	0	1	253	707	455	4e-93	343
denovo2607	JN175342.1.1527_Bacteria;Proteobacteria;Gammaproteobacteria;Enterobacteriales;Enterobacteriaceae;Tatumella;Tatumella_punctata	93.06	216	15	0	1	216	777	562	5e-83	309
denovo2608	HM558240.1.1372_Bacteria;Proteobacteria;Gammaproteobacteria;Enterobacteriales;Enterobacteriaceae;Tatumella;uncultured_bacterium	96.05	253	10	0	1	253	756	504	5e-117	422
denovo2609	JQ318909.1.1370_Bacteria;Proteobacteria;Gammaproteobacteria;Enterobacteriales;Enterobacteriaceae;Erwinia;uncultured_Erwinia_sp.	94.86	253	13	0	1	253	694	442	8e-110	398
denovo261	EU617724.1.1523_Bacteria;Deferribacteres;Deferribacteres;Deferribacterales;Family_Incertae_Sedis;Caldithrix;uncultured_bacterium	93.83	243	15	0	1	243	788	546	4e-99	363
denovo2610	JN175342.1.1527_Bacteria;Proteobacteria;Gammaproteobacteria;Enterobacteriales;Enterobacteriaceae;Tatumella;Tatumella_punctata	95.26	253	12	0	1	253	777	525	3e-112	406
denovo2611	Z96078.1.1495_Bacteria;Proteobacteria;Gammaproteobacteria;Enterobacteriales;Enterobacteriaceae;Enterobacter;Enterobacter_cancerogenus	95.65	253	11	0	1	253	757	505	1e-102	375
denovo2612	GQ274159.1.1528_Bacteria;Proteobacteria;Gammaproteobacteria;Alteromonadales;Alteromonadaceae;BD1-7_clade;uncultured_gamma_proteobacterium	99.60	253	1	0	1	253	770	518	2e-138	494
denovo2613	JN175342.1.1527_Bacteria;Proteobacteria;Gammaproteobacteria;Enterobacteriales;Enterobacteriaceae;Tatumella;Tatumella_punctata	91.70	253	21	0	1	253	777	525	1e-90	335
denovo2614	JN175342.1.1527_Bacteria;Proteobacteria;Gammaproteobacteria;Enterobacteriales;Enterobacteriaceae;Tatumella;Tatumella_punctata	96.05	253	10	0	1	253	777	525	5e-117	422
denovo2615	JN175342.1.1527_Bacteria;Proteobacteria;Gammaproteobacteria;Enterobacteriales;Enterobacteriaceae;Tatumella;Tatumella_punctata	96.77	217	7	0	1	217	777	561	9e-103	375
denovo2616	JN175342.1.1527_Bacteria;Proteobacteria;Gammaproteobacteria;Enterobacteriales;Enterobacteriaceae;Tatumella;Tatumella_punctata	96.84	253	8	0	1	253	777	525	9e-122	438
denovo2617	JN049601.1.1503_Bacteria;Proteobacteria;Gammaproteobacteria;Xanthomonadales;Xanthomonadaceae;Stenotrophomonas;Klebsiella_sp._Y6	94.86	253	13	0	1	253	776	524	8e-110	398
denovo2618	JN175342.1.1527_Bacteria;Proteobacteria;Gammaproteobacteria;Enterobacteriales;Enterobacteriaceae;Tatumella;Tatumella_punctata	94.86	253	13	0	1	253	777	525	8e-110	398
denovo2619	X82290.1.1476_Bacteria;Proteobacteria;Alphaproteobacteria;Rhodospirillales;Acetobacteraceae;Gluconobacter;Gluconobacter_frateurii	98.12	213	4	0	5	217	719	507	2e-107	391
denovo262	JN175342.1.1527_Bacteria;Proteobacteria;Gammaproteobacteria;Enterobacteriales;Enterobacteriaceae;Tatumella;Tatumella_punctata	97.21	251	7	0	1	251	777	527	6e-123	442
denovo2620	HQ664631.16745.18231_Bacteria;Cyanobacteria;Chloroplast;Cinnamomum_camphora_(camphor_tree)	93.17	249	17	0	5	253	729	481	7e-98	359
denovo2621	JQ287335.1.1502_Bacteria;Proteobacteria;Gammaproteobacteria;CS-B046;uncultured_bacterium	94.47	253	14	0	1	253	776	524	2e-107	391
denovo2622	JF706534.1.1396_Bacteria;Proteobacteria;Gammaproteobacteria;Enterobacteriales;Enterobacteriaceae;Erwinia;Erwinia_rhapontici	97.23	253	7	0	1	253	736	484	4e-124	446
denovo2623	JN602225.1.1388_Bacteria;Proteobacteria;Gammaproteobacteria;Pseudomonadales;Moraxellaceae;Psychrobacter;Psychrobacter_sp._1CpB4	99.60	253	1	0	1	253	711	459	2e-138	494
denovo2624	JN175342.1.1527_Bacteria;Proteobacteria;Gammaproteobacteria;Enterobacteriales;Enterobacteriaceae;Tatumella;Tatumella_punctata	96.79	218	7	0	1	218	777	560	2e-103	377
denovo2625	JF706534.1.1396_Bacteria;Proteobacteria;Gammaproteobacteria;Enterobacteriales;Enterobacteriaceae;Erwinia;Erwinia_rhapontici	95.81	191	8	0	1	191	736	546	7e-85	315
denovo2626	DQ811810.1.1515_Bacteria;Proteobacteria;Deltaproteobacteria;Myxococcales;Nannocystineae;uncultured;uncultured_delta_proteobacterium	96.05	253	10	0	1	253	784	532	5e-117	422
denovo2627	JN175342.1.1527_Bacteria;Proteobacteria;Gammaproteobacteria;Enterobacteriales;Enterobacteriaceae;Tatumella;Tatumella_punctata	96.05	253	10	0	1	253	777	525	5e-117	422
denovo2628	GU220741.1.1462_Bacteria;Proteobacteria;Epsilonproteobacteria;Campylobacterales;Helicobacteraceae;Sulfurimonas;uncultured_bacterium	93.68	253	16	0	1	253	734	482	1e-102	375
denovo2629	JN175342.1.1527_Bacteria;Proteobacteria;Gammaproteobacteria;Enterobacteriales;Enterobacteriaceae;Tatumella;Tatumella_punctata	95.26	253	12	0	1	253	777	525	3e-112	406
denovo263	AY114313.1.1410_Bacteria;Candidate_division_WS3;uncultured_candidate_division_WS3_bacterium	95.93	246	9	1	8	253	695	451	2e-110	400
denovo2630	JN175342.1.1527_Bacteria;Proteobacteria;Gammaproteobacteria;Enterobacteriales;Enterobacteriaceae;Tatumella;Tatumella_punctata	96.44	253	9	0	1	253	777	525	2e-119	430
denovo2631	GQ086624.1.1310_Bacteria;Cyanobacteria;Chloroplast;uncultured_eukaryote	98.02	253	5	0	1	253	705	453	6e-129	462
denovo2632	HM558240.1.1372_Bacteria;Proteobacteria;Gammaproteobacteria;Enterobacteriales;Enterobacteriaceae;Tatumella;uncultured_bacterium	97.23	253	7	0	1	253	756	504	4e-124	446
denovo2633	JN175342.1.1527_Bacteria;Proteobacteria;Gammaproteobacteria;Enterobacteriales;Enterobacteriaceae;Tatumella;Tatumella_punctata	94.86	253	13	0	1	253	777	525	8e-110	398
denovo2634	FJ404760.1.1489_Bacteria;Proteobacteria;Gammaproteobacteria;Enterobacteriales;Enterobacteriaceae;Enterobacter;Mangrovibacter_sp._WG-1	95.26	253	12	0	1	253	757	505	3e-112	406
denovo2635	Y15012.1.1414_Bacteria;Proteobacteria;Alphaproteobacteria;Rhodobacterales;Rhodobacteraceae;Rhodovulum;Rhodovulum_robiginosum	90.91	253	23	0	1	253	699	447	6e-86	319
denovo2636	JN990099.1.1503_Bacteria;Proteobacteria;Gammaproteobacteria;Enterobacteriales;Enterobacteriaceae;Enterobacter;uncultured_bacterium	97.23	253	7	0	1	253	779	527	4e-124	446
denovo2637	EF509905.1.1477_Bacteria;Proteobacteria;Gammaproteobacteria;Enterobacteriales;Enterobacteriaceae;Klebsiella;uncultured_bacterium	95.26	253	12	0	1	253	758	506	3e-112	406
denovo2638	HQ787611.1.1463_Bacteria;Proteobacteria;Gammaproteobacteria;Enterobacteriales;Enterobacteriaceae;Enterobacter;uncultured_organism	95.26	253	12	0	1	253	755	503	3e-112	406
denovo2639	EF515426.1.1399_Bacteria;Proteobacteria;Gammaproteobacteria;Enterobacteriales;Enterobacteriaceae;Raoultella;Enterobacter;uncultured_bacterium	95.65	253	11	0	1	253	777	525	1e-114	414
denovo264	X82290.1.1476_Bacteria;Proteobacteria;Alphaproteobacteria;Rhodospirillales;Acetobacteraceae;Gluconobacter;Gluconobacter_frateurii	97.63	253	6	0	1	253	723	471	2e-126	454
denovo2640	HM556457.1.1373_Bacteria;Proteobacteria;Gammaproteobacteria;Enterobacteriales;Enterobacteriaceae;Tatumella;uncultured_bacterium	96.00	250	10	0	4	253	755	506	3e-115	416
denovo2641	JN175342.1.1527_Bacteria;Proteobacteria;Gammaproteobacteria;Enterobacteriales;Enterobacteriaceae;Tatumella;Tatumella_punctata	95.65	253	11	0	1	253	777	525	1e-114	414
denovo2642	JN175342.1.1527_Bacteria;Proteobacteria;Gammaproteobacteria;Enterobacteriales;Enterobacteriaceae;Tatumella;Tatumella_punctata	96.44	253	9	0	1	253	777	525	2e-119	430
denovo2643	JN175342.1.1527_Bacteria;Proteobacteria;Gammaproteobacteria;Enterobacteriales;Enterobacteriaceae;Tatumella;Tatumella_punctata	95.65	253	11	0	1	253	777	525	1e-114	414
denovo2644	X80775.1.1448_Bacteria;Proteobacteria;Alphaproteobacteria;Rhodospirillales;Acetobacteraceae;Gluconobacter;Gluconobacter_cerinus	96.44	253	9	0	1	253	712	460	2e-119	430
denovo2645	X80775.1.1448_Bacteria;Proteobacteria;Alphaproteobacteria;Rhodospirillales;Acetobacteraceae;Gluconobacter;Gluconobacter_cerinus	94.47	253	14	0	1	253	712	460	2e-107	391
denovo2646	HQ191071.1.1497_Bacteria;Proteobacteria;Gammaproteobacteria;Thiotrichales;Thiotrichaceae;uncultured;uncultured_sediment_bacterium	98.02	253	5	0	1	253	776	524	6e-129	462
denovo2647	JN175342.1.1527_Bacteria;Proteobacteria;Gammaproteobacteria;Enterobacteriales;Enterobacteriaceae;Tatumella;Tatumella_punctata	96.84	253	8	0	1	253	777	525	9e-122	438
denovo2648	FJ999729.1.1482_Bacteria;Deferribacteres;Deferribacteres;Deferribacterales;Family_Incertae_Sedis;Caldithrix;Caldithrix_palaeochoryensis	93.68	253	16	0	1	253	772	520	1e-102	375
denovo2649	FJ545459.1.1526_Bacteria;Proteobacteria;Gammaproteobacteria;Alteromonadales;Alteromonadaceae;Haliea;uncultured_bacterium	95.26	253	12	0	1	253	770	518	3e-112	406
denovo265	JN175342.1.1527_Bacteria;Proteobacteria;Gammaproteobacteria;Enterobacteriales;Enterobacteriaceae;Tatumella;Tatumella_punctata	95.65	253	11	0	1	253	777	525	1e-114	414
denovo2650	JN175342.1.1527_Bacteria;Proteobacteria;Gammaproteobacteria;Enterobacteriales;Enterobacteriaceae;Tatumella;Tatumella_punctata	93.68	253	16	0	1	253	777	525	1e-102	375
denovo2651	JF119129.1.1361_Bacteria;Proteobacteria;Gammaproteobacteria;Enterobacteriales;Enterobacteriaceae;Klebsiella;uncultured_bacterium	93.60	250	16	0	4	253	754	505	7e-101	369
denovo2652	JN175342.1.1527_Bacteria;Proteobacteria;Gammaproteobacteria;Enterobacteriales;Enterobacteriaceae;Tatumella;Tatumella_punctata	93.68	253	16	0	1	253	777	525	1e-102	375
denovo2653	HQ588385.1.1409_Bacteria;Acidobacteria;Holophagae;NKB17;uncultured_bacterium	92.92	240	17	0	1	240	792	553	1e-92	341
denovo2654	JF706534.1.1396_Bacteria;Proteobacteria;Gammaproteobacteria;Enterobacteriales;Enterobacteriaceae;Erwinia;Erwinia_rhapontici	96.84	253	8	0	1	253	736	484	9e-122	438
denovo2655	JF706534.1.1396_Bacteria;Proteobacteria;Gammaproteobacteria;Enterobacteriales;Enterobacteriaceae;Erwinia;Erwinia_rhapontici	94.47	253	14	0	1	253	736	484	2e-107	391
denovo2656	JN175342.1.1527_Bacteria;Proteobacteria;Gammaproteobacteria;Enterobacteriales;Enterobacteriaceae;Tatumella;Tatumella_punctata	96.05	253	10	0	1	253	777	525	5e-105	383
denovo2657	JN175342.1.1527_Bacteria;Proteobacteria;Gammaproteobacteria;Enterobacteriales;Enterobacteriaceae;Tatumella;Tatumella_punctata	94.07	253	15	0	1	253	777	525	5e-105	383
denovo2658	HM558240.1.1372_Bacteria;Proteobacteria;Gammaproteobacteria;Enterobacteriales;Enterobacteriaceae;Tatumella;uncultured_bacterium	97.23	253	7	0	1	253	756	504	4e-124	446
denovo2659	FN869544.1.1438_Bacteria;Proteobacteria;Gammaproteobacteria;Order_Incertae_Sedis;Family_Incertae_Sedis;Sedimenticola;Myrtea_flabelliformis_gill_endosymbiont	93.28	253	17	0	1	253	742	490	3e-100	367
denovo266	L10950.1.1429_Bacteria;Proteobacteria;Gammaproteobacteria;Alteromonadales;Colwelliaceae;Colwellia;unidentified_marine_eubacterium	95.65	253	11	0	1	253	758	506	1e-114	414
denovo2660	HM556457.1.1373_Bacteria;Proteobacteria;Gammaproteobacteria;Enterobacteriales;Enterobacteriaceae;Tatumella;uncultured_bacterium	94.47	253	14	0	1	253	758	506	2e-107	391
denovo2661	GU145547.1.1476_Bacteria;Proteobacteria;Epsilonproteobacteria;Campylobacterales;Helicobacteraceae;Sulfurimonas;uncultured_bacterium	97.23	253	7	0	1	253	748	496	4e-124	446
denovo2662	JN194132.1.1320_Bacteria;Proteobacteria;Gammaproteobacteria;Enterobacteriales;Enterobacteriaceae;Pantoea;bacterium_MPB_JP_b	95.65	253	11	0	1	253	668	416	1e-114	414
denovo2663	JN175342.1.1527_Bacteria;Proteobacteria;Gammaproteobacteria;Enterobacteriales;Enterobacteriaceae;Tatumella;Tatumella_punctata	96.31	217	8	0	1	217	777	561	2e-100	367
denovo2664	JN175342.1.1527_Bacteria;Proteobacteria;Gammaproteobacteria;Enterobacteriales;Enterobacteriaceae;Tatumella;Tatumella_punctata	95.98	249	10	0	1	249	777	529	1e-114	414
denovo2665	EF509905.1.1477_Bacteria;Proteobacteria;Gammaproteobacteria;Enterobacteriales;Enterobacteriaceae;Klebsiella;uncultured_bacterium	96.44	253	9	0	1	253	758	506	2e-119	430
denovo2666	JN175342.1.1527_Bacteria;Proteobacteria;Gammaproteobacteria;Enterobacteriales;Enterobacteriaceae;Tatumella;Tatumella_punctata	92.89	253	18	0	1	253	777	525	7e-98	359
denovo2667	FN869544.1.1438_Bacteria;Proteobacteria;Gammaproteobacteria;Order_Incertae_Sedis;Family_Incertae_Sedis;Sedimenticola;Myrtea_flabelliformis_gill_endosymbiont	96.05	253	10	0	1	253	742	490	5e-117	422
denovo2668	AB530202.1.1500_Bacteria;Proteobacteria;Gammaproteobacteria;Thiotrichales;Thiotrichaceae;uncultured;uncultured_bacterium	96.44	253	9	0	1	253	777	525	2e-119	430
denovo2669	HM558240.1.1372_Bacteria;Proteobacteria;Gammaproteobacteria;Enterobacteriales;Enterobacteriaceae;Tatumella;uncultured_bacterium	96.84	253	8	0	1	253	756	504	9e-122	438
denovo267	HM558240.1.1372_Bacteria;Proteobacteria;Gammaproteobacteria;Enterobacteriales;Enterobacteriaceae;Tatumella;uncultured_bacterium	94.05	252	15	0	1	252	756	505	2e-104	381
denovo2670	JN175342.1.1527_Bacteria;Proteobacteria;Gammaproteobacteria;Enterobacteriales;Enterobacteriaceae;Tatumella;Tatumella_punctata	96.44	253	9	0	1	253	777	525	2e-119	430
denovo2671	JN175342.1.1527_Bacteria;Proteobacteria;Gammaproteobacteria;Enterobacteriales;Enterobacteriaceae;Tatumella;Tatumella_punctata	94.86	253	13	0	1	253	777	525	8e-110	398
denovo2672	AF228694.1.1496_Bacteria;Proteobacteria;Gammaproteobacteria;Alteromonadales;Alteromonadaceae;Teredinibacter;gamma_proteobacterium_EHK-1	92.89	253	18	0	1	253	772	520	7e-98	359
denovo2673	JF958137.1.1407_Bacteria;Proteobacteria;Gammaproteobacteria;Enterobacteriales;Enterobacteriaceae;Pectobacterium;Erwinia_sp._JSC-N3-112-2	94.86	253	13	0	1	253	731	479	8e-110	398
denovo2674	JN175342.1.1527_Bacteria;Proteobacteria;Gammaproteobacteria;Enterobacteriales;Enterobacteriaceae;Tatumella;Tatumella_punctata	96.05	253	10	0	1	253	777	525	5e-117	422
denovo2675	HM556852.1.1374_Bacteria;Proteobacteria;Gammaproteobacteria;Enterobacteriales;Enterobacteriaceae;Tatumella;uncultured_bacterium	96.84	253	8	0	1	253	758	506	8e-110	398
denovo2676	JN175342.1.1527_Bacteria;Proteobacteria;Gammaproteobacteria;Enterobacteriales;Enterobacteriaceae;Tatumella;Tatumella_punctata	95.26	253	12	0	1	253	777	525	3e-112	406
denovo2677	JN176590.1.1312_Bacteria;Proteobacteria;Alphaproteobacteria;Sphingomonadales;Sphingomonadaceae;Sphingomonas;Sphingomonas_sp._PDD-47b-3	100.00	253	0	0	1	253	658	406	7e-141	502
denovo2678	JF915349.1.1403_Bacteria;Proteobacteria;Gammaproteobacteria;Enterobacteriales;Enterobacteriaceae;Kluyvera;Buttiauxella_sp._NW51	94.31	246	14	0	8	253	721	476	3e-103	377
denovo2679	JN194132.1.1320_Bacteria;Proteobacteria;Gammaproteobacteria;Enterobacteriales;Enterobacteriaceae;Pantoea;bacterium_MPB_JP_b	95.26	253	12	0	1	253	668	416	3e-112	406
denovo268	X82290.1.1476_Bacteria;Proteobacteria;Alphaproteobacteria;Rhodospirillales;Acetobacteraceae;Gluconobacter;Gluconobacter_frateurii	97.63	253	6	0	1	253	723	471	2e-126	454
denovo2680	EF509905.1.1477_Bacteria;Proteobacteria;Gammaproteobacteria;Enterobacteriales;Enterobacteriaceae;Klebsiella;uncultured_bacterium	96.80	250	8	0	4	253	755	506	5e-108	392
denovo2681	JN175342.1.1527_Bacteria;Proteobacteria;Gammaproteobacteria;Enterobacteriales;Enterobacteriaceae;Tatumella;Tatumella_punctata	96.84	253	8	0	1	253	777	525	9e-122	438
denovo2682	JN175342.1.1527_Bacteria;Proteobacteria;Gammaproteobacteria;Enterobacteriales;Enterobacteriaceae;Tatumella;Tatumella_punctata	96.44	253	9	0	1	253	777	525	2e-119	430
denovo2683	JN990099.1.1503_Bacteria;Proteobacteria;Gammaproteobacteria;Enterobacteriales;Enterobacteriaceae;Enterobacter;uncultured_bacterium	92.80	250	18	0	4	253	776	527	4e-96	353
denovo2684	JN175342.1.1527_Bacteria;Proteobacteria;Gammaproteobacteria;Enterobacteriales;Enterobacteriaceae;Tatumella;Tatumella_punctata	95.65	253	11	0	1	253	777	525	1e-114	414
denovo2685	HM558240.1.1372_Bacteria;Proteobacteria;Gammaproteobacteria;Enterobacteriales;Enterobacteriaceae;Tatumella;uncultured_bacterium	97.23	253	7	0	1	253	756	504	4e-124	446
denovo2686	JN175342.1.1527_Bacteria;Proteobacteria;Gammaproteobacteria;Enterobacteriales;Enterobacteriaceae;Tatumella;Tatumella_punctata	91.70	253	21	0	1	253	777	525	1e-90	335
denovo2687	JN175342.1.1527_Bacteria;Proteobacteria;Gammaproteobacteria;Enterobacteriales;Enterobacteriaceae;Tatumella;Tatumella_punctata	96.84	253	8	0	1	253	777	525	9e-122	438
denovo2688	X82290.1.1476_Bacteria;Proteobacteria;Alphaproteobacteria;Rhodospirillales;Acetobacteraceae;Gluconobacter;Gluconobacter_frateurii	98.02	253	5	0	1	253	723	471	6e-129	462
denovo2689	HQ191071.1.1497_Bacteria;Proteobacteria;Gammaproteobacteria;Thiotrichales;Thiotrichaceae;uncultured;uncultured_sediment_bacterium	98.42	253	4	0	1	253	776	524	3e-131	470
denovo269	JN175342.1.1527_Bacteria;Proteobacteria;Gammaproteobacteria;Enterobacteriales;Enterobacteriaceae;Tatumella;Tatumella_punctata	94.78	249	13	0	2	250	776	528	4e-102	373
denovo2690	JN194132.1.1320_Bacteria;Proteobacteria;Gammaproteobacteria;Enterobacteriales;Enterobacteriaceae;Pantoea;bacterium_MPB_JP_b	96.05	253	10	0	1	253	668	416	5e-117	422
denovo2691	FJ658290.1.1236_Bacteria;Bacteroidetes;Flavobacteria;Flavobacteriales;Flavobacteriaceae;Wautersiella;uncultured_bacterium	99.60	253	1	0	1	253	617	365	2e-138	494
denovo2692	U15106.1.1440_Bacteria;Proteobacteria;Epsilonproteobacteria;Campylobacterales;Helicobacteraceae;Sulfurimonas;hydrothermal_vent_eubacterium_PVB_OTU_6	97.63	253	6	0	1	253	713	461	2e-126	454
denovo2693	X80775.1.1448_Bacteria;Proteobacteria;Alphaproteobacteria;Rhodospirillales;Acetobacteraceae;Gluconobacter;Gluconobacter_cerinus	96.84	253	8	0	1	253	712	460	9e-122	438
denovo2694	JN175342.1.1527_Bacteria;Proteobacteria;Gammaproteobacteria;Enterobacteriales;Enterobacteriaceae;Tatumella;Tatumella_punctata	96.84	253	8	0	1	253	777	525	9e-122	438
denovo2695	JN194132.1.1320_Bacteria;Proteobacteria;Gammaproteobacteria;Enterobacteriales;Enterobacteriaceae;Pantoea;bacterium_MPB_JP_b	96.44	253	9	0	1	253	668	416	2e-119	430
denovo2696	JN049601.1.1503_Bacteria;Proteobacteria;Gammaproteobacteria;Xanthomonadales;Xanthomonadaceae;Stenotrophomonas;Klebsiella_sp._Y6	95.26	253	12	0	1	253	776	524	3e-112	406
denovo2697	JN175342.1.1527_Bacteria;Proteobacteria;Gammaproteobacteria;Enterobacteriales;Enterobacteriaceae;Tatumella;Tatumella_punctata	92.89	253	18	0	1	253	777	525	7e-98	359
denovo2698	FN396708.1.1442_Bacteria;Proteobacteria;Deltaproteobacteria;Desulfobacterales;Desulfobulbaceae;uncultured;uncultured_marine_bacterium	96.44	253	9	0	1	253	754	502	2e-119	430
denovo2699	JF344548.1.1461_Bacteria;Proteobacteria;Gammaproteobacteria;Chromatiales;Ectothiorhodospiraceae;Acidiferrobacter;uncultured_gamma_proteobacterium	93.17	249	17	0	1	249	740	492	7e-98	359
denovo27	HM556852.1.1374_Bacteria;Proteobacteria;Gammaproteobacteria;Enterobacteriales;Enterobacteriaceae;Tatumella;uncultured_bacterium	96.05	253	10	0	1	253	758	506	5e-117	422
denovo270	JN175342.1.1527_Bacteria;Proteobacteria;Gammaproteobacteria;Enterobacteriales;Enterobacteriaceae;Tatumella;Tatumella_punctata	95.65	253	11	0	1	253	777	525	1e-114	414
denovo2700	JN990099.1.1503_Bacteria;Proteobacteria;Gammaproteobacteria;Enterobacteriales;Enterobacteriaceae;Enterobacter;uncultured_bacterium	96.44	253	9	0	1	253	779	527	2e-119	430
denovo2701	JN175342.1.1527_Bacteria;Proteobacteria;Gammaproteobacteria;Enterobacteriales;Enterobacteriaceae;Tatumella;Tatumella_punctata	96.44	253	9	0	1	253	777	525	2e-119	430
denovo2702	EU287277.1.1505_Bacteria;Proteobacteria;Gammaproteobacteria;Thiotrichales;Piscirickettsiaceae;uncultured_bacterium	94.07	253	15	0	1	253	777	525	5e-105	383
denovo2703	EF090267.1.1445_Bacteria;Bacteroidetes;Sphingobacteriia;Sphingobacteriales;Sphingobacteriaceae;Sphingobacterium;Sphingobacterium_spiritivorum	100.00	253	0	0	1	253	752	500	7e-141	502
denovo2704	Z96078.1.1495_Bacteria;Proteobacteria;Gammaproteobacteria;Enterobacteriales;Enterobacteriaceae;Enterobacter;Enterobacter_cancerogenus	95.65	253	11	0	1	253	757	505	1e-102	375
denovo2705	X80775.1.1448_Bacteria;Proteobacteria;Alphaproteobacteria;Rhodospirillales;Acetobacteraceae;Gluconobacter;Gluconobacter_cerinus	95.26	253	12	0	1	253	712	460	3e-112	406
denovo2706	EF380351.104882.106372_Bacteria;Cyanobacteria;Chloroplast;Buxus_microphylla	97.23	253	7	0	1	253	733	481	4e-124	446
denovo2707	JN990099.1.1503_Bacteria;Proteobacteria;Gammaproteobacteria;Enterobacteriales;Enterobacteriaceae;Enterobacter;uncultured_bacterium	95.88	243	10	0	1	243	779	537	5e-111	402
denovo2708	JF706534.1.1396_Bacteria;Proteobacteria;Gammaproteobacteria;Enterobacteriales;Enterobacteriaceae;Erwinia;Erwinia_rhapontici	95.65	253	11	0	1	253	736	484	1e-114	414
denovo2709	JN175342.1.1527_Bacteria;Proteobacteria;Gammaproteobacteria;Enterobacteriales;Enterobacteriaceae;Tatumella;Tatumella_punctata	95.65	253	11	0	1	253	777	525	1e-114	414
denovo271	JN175342.1.1527_Bacteria;Proteobacteria;Gammaproteobacteria;Enterobacteriales;Enterobacteriaceae;Tatumella;Tatumella_punctata	96.05	253	10	0	1	253	777	525	5e-117	422
denovo2710	JN175342.1.1527_Bacteria;Proteobacteria;Gammaproteobacteria;Enterobacteriales;Enterobacteriaceae;Tatumella;Tatumella_punctata	96.40	250	9	0	4	253	774	525	1e-117	424
denovo2711	EU574674.1.1439_Bacteria;Proteobacteria;Epsilonproteobacteria;Campylobacterales;Helicobacteraceae;Sulfurimonas;uncultured_bacterium	96.05	253	10	0	1	253	713	461	5e-117	422
denovo2712	EF604413.1.1489_Bacteria;Proteobacteria;Gammaproteobacteria;Enterobacteriales;Enterobacteriaceae;Salmonella;uncultured_bacterium	96.31	217	8	0	1	217	768	552	2e-100	367
denovo2713	X82290.1.1476_Bacteria;Proteobacteria;Alphaproteobacteria;Rhodospirillales;Acetobacteraceae;Gluconobacter;Gluconobacter_frateurii	95.26	253	12	0	1	253	723	471	3e-112	406
denovo2714	JF344155.1.1507_Bacteria;Proteobacteria;Gammaproteobacteria;Chromatiales;Granulosicoccaceae;Granulosicoccus;uncultured_gamma_proteobacterium	94.86	253	13	0	1	253	781	529	8e-110	398
denovo2715	JN175342.1.1527_Bacteria;Proteobacteria;Gammaproteobacteria;Enterobacteriales;Enterobacteriaceae;Tatumella;Tatumella_punctata	96.44	253	9	0	1	253	777	525	2e-119	430
denovo2716	X80775.1.1448_Bacteria;Proteobacteria;Alphaproteobacteria;Rhodospirillales;Acetobacteraceae;Gluconobacter;Gluconobacter_cerinus	96.84	253	8	0	1	253	712	460	9e-122	438
denovo2717	JN175342.1.1527_Bacteria;Proteobacteria;Gammaproteobacteria;Enterobacteriales;Enterobacteriaceae;Tatumella;Tatumella_punctata	96.84	253	8	0	1	253	777	525	9e-122	438
denovo2718	JN793873.1.1507_Bacteria;Proteobacteria;Gammaproteobacteria;Enterobacteriales;Enterobacteriaceae;Tatumella;uncultured_Enterobacteriaceae_bacterium	96.84	253	8	0	1	253	780	528	9e-122	438
denovo2719	JF706534.1.1396_Bacteria;Proteobacteria;Gammaproteobacteria;Enterobacteriales;Enterobacteriaceae;Erwinia;Erwinia_rhapontici	97.23	253	7	0	1	253	736	484	4e-124	446
denovo272	JN175342.1.1527_Bacteria;Proteobacteria;Gammaproteobacteria;Enterobacteriales;Enterobacteriaceae;Tatumella;Tatumella_punctata	96.44	253	9	0	1	253	777	525	2e-119	430
denovo2720	FJ348419.1.1391_Bacteria;Proteobacteria;Alphaproteobacteria;Rhodospirillales;Acetobacteraceae;Acetobacter;uncultured_Acetobacter_sp.	95.65	253	11	0	1	253	695	443	1e-114	414
denovo2721	HM556761.1.1322_Bacteria;Proteobacteria;Alphaproteobacteria;Rhodospirillales;Acetobacteraceae;Acetobacter;uncultured_bacterium	97.23	253	7	0	1	253	705	453	4e-124	446
denovo2722	JN049601.1.1503_Bacteria;Proteobacteria;Gammaproteobacteria;Xanthomonadales;Xanthomonadaceae;Stenotrophomonas;Klebsiella_sp._Y6	95.26	253	12	0	1	253	776	524	3e-112	406
denovo2723	JN175342.1.1527_Bacteria;Proteobacteria;Gammaproteobacteria;Enterobacteriales;Enterobacteriaceae;Tatumella;Tatumella_punctata	94.47	253	14	0	1	253	777	525	2e-107	391
denovo2724	X82290.1.1476_Bacteria;Proteobacteria;Alphaproteobacteria;Rhodospirillales;Acetobacteraceae;Gluconobacter;Gluconobacter_frateurii	97.63	253	6	0	1	253	723	471	2e-126	454
denovo2725	JN175342.1.1527_Bacteria;Proteobacteria;Gammaproteobacteria;Enterobacteriales;Enterobacteriaceae;Tatumella;Tatumella_punctata	96.44	253	9	0	1	253	777	525	2e-119	430
denovo2726	AM491469.1.1503_Bacteria;Proteobacteria;Gammaproteobacteria;Enterobacteriales;Enterobacteriaceae;Enterobacter;Enterobacter_sp._Nj-68	92.89	253	18	0	1	253	779	527	7e-98	359
denovo2727	EU289465.1.1506_Bacteria;Proteobacteria;Gammaproteobacteria;Enterobacteriales;Enterobacteriaceae;Trabulsiella;uncultured_bacterium	94.47	253	14	0	1	253	779	527	2e-107	391
denovo2728	JN175342.1.1527_Bacteria;Proteobacteria;Gammaproteobacteria;Enterobacteriales;Enterobacteriaceae;Tatumella;Tatumella_punctata	95.65	253	11	0	1	253	777	525	1e-114	414
denovo2729	U15106.1.1440_Bacteria;Proteobacteria;Epsilonproteobacteria;Campylobacterales;Helicobacteraceae;Sulfurimonas;hydrothermal_vent_eubacterium_PVB_OTU_6	96.44	253	9	0	1	253	713	461	2e-119	430
denovo273	HM556852.1.1374_Bacteria;Proteobacteria;Gammaproteobacteria;Enterobacteriales;Enterobacteriaceae;Tatumella;uncultured_bacterium	96.35	192	7	0	1	192	758	567	7e-88	325
denovo2730	JN990099.1.1503_Bacteria;Proteobacteria;Gammaproteobacteria;Enterobacteriales;Enterobacteriaceae;Enterobacter;uncultured_bacterium	96.84	253	8	0	1	253	779	527	9e-122	438
denovo2731	JN613470.1.1451_Bacteria;Proteobacteria;Gammaproteobacteria;Enterobacteriales;Enterobacteriaceae;Enterobacter;Leclercia_sp._O-NR2	95.65	253	11	0	1	253	747	495	1e-114	414
denovo2732	JQ088178.113095.114562_Bacteria;Cyanobacteria;Chloroplast;Synedra_acus	98.81	253	3	0	1	253	726	474	1e-133	478
denovo2733	EF509905.1.1477_Bacteria;Proteobacteria;Gammaproteobacteria;Enterobacteriales;Enterobacteriaceae;Klebsiella;uncultured_bacterium	96.44	253	9	0	1	253	758	506	2e-119	430
denovo2734	JN990099.1.1503_Bacteria;Proteobacteria;Gammaproteobacteria;Enterobacteriales;Enterobacteriaceae;Enterobacter;uncultured_bacterium	94.07	253	15	0	1	253	779	527	5e-105	383
denovo2735	JF115906.1.1361_Bacteria;Proteobacteria;Gammaproteobacteria;Enterobacteriales;Enterobacteriaceae;Klebsiella;uncultured_bacterium	93.20	250	17	0	4	253	754	505	2e-98	361
denovo2736	JN175342.1.1527_Bacteria;Proteobacteria;Gammaproteobacteria;Enterobacteriales;Enterobacteriaceae;Tatumella;Tatumella_punctata	96.44	253	9	0	1	253	777	525	2e-119	430
denovo2737	DQ011254.1.1445_Bacteria;Proteobacteria;Gammaproteobacteria;Enterobacteriales;Enterobacteriaceae;Enterobacter;uncultured_bacterium	96.84	253	8	0	1	253	741	489	9e-122	438
denovo2738	EU234305.1.1542_Bacteria;Acidobacteria;Acidobacteria;DA023;uncultured_bacterium	98.77	243	3	0	1	243	788	546	9e-128	458
denovo2739	HM556474.1.1373_Bacteria;Proteobacteria;Gammaproteobacteria;Enterobacteriales;Enterobacteriaceae;Tatumella;uncultured_bacterium	91.70	253	21	0	1	253	758	506	1e-90	335
denovo274	JF706534.1.1396_Bacteria;Proteobacteria;Gammaproteobacteria;Enterobacteriales;Enterobacteriaceae;Erwinia;Erwinia_rhapontici	96.44	253	9	0	1	253	736	484	2e-119	430
denovo2740	JN175342.1.1527_Bacteria;Proteobacteria;Gammaproteobacteria;Enterobacteriales;Enterobacteriaceae;Tatumella;Tatumella_punctata	96.84	253	8	0	1	253	777	525	9e-122	438
denovo2741	HQ622296.1.1526_Bacteria;Proteobacteria;Deltaproteobacteria;Desulfobacterales;Desulfobacteraceae;Desulfosalsimonas;bacterium_enrichment_culture_clone_Oil_46	93.68	253	16	0	1	253	798	546	1e-102	375
denovo2742	X80775.1.1448_Bacteria;Proteobacteria;Alphaproteobacteria;Rhodospirillales;Acetobacteraceae;Gluconobacter;Gluconobacter_cerinus	96.05	253	10	0	1	253	712	460	5e-117	422
denovo2743	HQ326313.1.1500_Bacteria;Proteobacteria;Gammaproteobacteria;Oceanospirillales;Oceanospirillaceae;Pseudospirillum;uncultured_bacterium	99.21	253	2	0	1	253	777	525	4e-136	486
denovo2744	JN175342.1.1527_Bacteria;Proteobacteria;Gammaproteobacteria;Enterobacteriales;Enterobacteriaceae;Tatumella;Tatumella_punctata	96.84	253	8	0	1	253	777	525	9e-122	438
denovo2745	JN175342.1.1527_Bacteria;Proteobacteria;Gammaproteobacteria;Enterobacteriales;Enterobacteriaceae;Tatumella;Tatumella_punctata	97.20	250	7	0	4	253	774	525	2e-122	440
denovo2746	EU016845.1.1492_Bacteria;Cyanobacteria;Chloroplast;Cycas_micronesica	98.02	253	5	0	1	253	734	482	6e-129	462
denovo2747	JN175342.1.1527_Bacteria;Proteobacteria;Gammaproteobacteria;Enterobacteriales;Enterobacteriaceae;Tatumella;Tatumella_punctata	96.84	253	8	0	1	253	777	525	9e-122	438
denovo2748	JN562359.1.1308_Archaea;Thaumarchaeota;Soil_Crenarchaeotic_Group(SCG);uncultured_archaeon	100.00	228	0	0	1	228	697	470	5e-126	452
denovo2749	HM556761.1.1322_Bacteria;Proteobacteria;Alphaproteobacteria;Rhodospirillales;Acetobacteraceae;Acetobacter;uncultured_bacterium	97.53	243	6	0	1	243	705	463	1e-120	434
denovo275	AY238333.1.1465_Bacteria;Bacteroidetes;Flavobacteria;Flavobacteriales;Flavobacteriaceae;Flavobacterium;cf._Cytophaga_sp._MDA2507	100.00	253	0	0	1	253	730	478	7e-141	502
denovo2750	EF509905.1.1477_Bacteria;Proteobacteria;Gammaproteobacteria;Enterobacteriales;Enterobacteriaceae;Klebsiella;uncultured_bacterium	97.20	250	7	0	4	253	755	506	2e-110	400
denovo2751	JN175342.1.1527_Bacteria;Proteobacteria;Gammaproteobacteria;Enterobacteriales;Enterobacteriaceae;Tatumella;Tatumella_punctata	96.84	253	8	0	1	253	777	525	9e-122	438
denovo2752	HM556852.1.1374_Bacteria;Proteobacteria;Gammaproteobacteria;Enterobacteriales;Enterobacteriaceae;Tatumella;uncultured_bacterium	96.84	253	8	0	1	253	758	506	9e-122	438
denovo2753	JN194132.1.1320_Bacteria;Proteobacteria;Gammaproteobacteria;Enterobacteriales;Enterobacteriaceae;Pantoea;bacterium_MPB_JP_b	95.65	253	11	0	1	253	668	416	1e-114	414
denovo2754	X80775.1.1448_Bacteria;Proteobacteria;Alphaproteobacteria;Rhodospirillales;Acetobacteraceae;Gluconobacter;Gluconobacter_cerinus	95.26	253	12	0	1	253	712	460	3e-112	406
denovo2755	JN175342.1.1527_Bacteria;Proteobacteria;Gammaproteobacteria;Enterobacteriales;Enterobacteriaceae;Tatumella;Tatumella_punctata	96.44	253	9	0	1	253	777	525	2e-119	430
denovo2756	JN175342.1.1527_Bacteria;Proteobacteria;Gammaproteobacteria;Enterobacteriales;Enterobacteriaceae;Tatumella;Tatumella_punctata	96.84	253	8	0	1	253	777	525	9e-122	438
denovo2757	JN194132.1.1320_Bacteria;Proteobacteria;Gammaproteobacteria;Enterobacteriales;Enterobacteriaceae;Pantoea;bacterium_MPB_JP_b	94.86	253	13	0	1	253	668	416	8e-110	398
denovo2758	FJ497598.1.1469_Bacteria;Proteobacteria;Gammaproteobacteria;Order_Incertae_Sedis;Family_Incertae_Sedis;Thiohalophilus;uncultured_gamma_proteobacterium	94.47	253	14	0	1	253	760	508	2e-107	391
denovo2759	JN990099.1.1503_Bacteria;Proteobacteria;Gammaproteobacteria;Enterobacteriales;Enterobacteriaceae;Enterobacter;uncultured_bacterium	94.86	253	13	0	1	253	779	527	8e-110	398
denovo276	JN990099.1.1503_Bacteria;Proteobacteria;Gammaproteobacteria;Enterobacteriales;Enterobacteriaceae;Enterobacter;uncultured_bacterium	93.28	253	17	0	1	253	779	527	3e-100	367
denovo2760	FJ516918.1.1484_Bacteria;Bacteroidetes;SB-5;uncultured_Cytophagales_bacterium	94.09	220	13	0	1	220	768	549	3e-90	333
denovo2761	HQ916532.1.1405_Bacteria;Proteobacteria;Gammaproteobacteria;Order_Incertae_Sedis;Family_Incertae_Sedis;Thiohalophilus;uncultured_bacterium	94.86	253	13	0	1	253	725	473	8e-110	398
denovo2762	X80775.1.1448_Bacteria;Proteobacteria;Alphaproteobacteria;Rhodospirillales;Acetobacteraceae;Gluconobacter;Gluconobacter_cerinus	94.47	253	14	0	1	253	712	460	2e-107	391
denovo2763	CP002910.5209493.5211046_Bacteria;Proteobacteria;Gammaproteobacteria;Enterobacteriales;Enterobacteriaceae;Klebsiella;Klebsiella_pneumoniae_KCTC_2242	96.84	253	8	0	1	253	784	532	9e-122	438
denovo2764	DQ811802.1.1539_Bacteria;Proteobacteria;Deltaproteobacteria;Desulfobacterales;Desulfobacteraceae;Sva0081_sediment_group;uncultured_delta_proteobacterium	97.63	253	6	0	1	253	803	551	2e-126	454
denovo2765	HM556761.1.1322_Bacteria;Proteobacteria;Alphaproteobacteria;Rhodospirillales;Acetobacteraceae;Acetobacter;uncultured_bacterium	98.02	253	5	0	1	253	705	453	6e-129	462
denovo2766	Z96085.1.1496_Bacteria;Proteobacteria;Gammaproteobacteria;Enterobacteriales;Enterobacteriaceae;Erwinia;Erwinia_psidii	97.23	253	7	0	1	253	759	507	4e-124	446
denovo2767	EU491372.1.1520_Bacteria;Proteobacteria;Deltaproteobacteria;Desulfobacterales;Desulfobulbaceae;Desulfobulbus;uncultured_bacterium	99.21	253	2	0	1	253	791	539	4e-136	486
denovo2768	JF268404.1.1492_Bacteria;Proteobacteria;Gammaproteobacteria;Alteromonadales;Alteromonadaceae;OM60(NOR5)_clade;uncultured_bacterium	99.60	253	1	0	1	253	770	518	2e-138	494
denovo2769	JN175342.1.1527_Bacteria;Proteobacteria;Gammaproteobacteria;Enterobacteriales;Enterobacteriaceae;Tatumella;Tatumella_punctata	94.86	253	13	0	1	253	777	525	8e-110	398
denovo277	DQ269105.1.1408_Bacteria;Planctomycetes;Planctomycetacia;Planctomycetales;Planctomycetaceae;Blastopirellula;uncultured_planctomycete	97.62	252	6	0	1	252	722	471	6e-126	452
denovo2770	JN175342.1.1527_Bacteria;Proteobacteria;Gammaproteobacteria;Enterobacteriales;Enterobacteriaceae;Tatumella;Tatumella_punctata	96.84	253	8	0	1	253	777	525	9e-122	438
denovo2771	JN175342.1.1527_Bacteria;Proteobacteria;Gammaproteobacteria;Enterobacteriales;Enterobacteriaceae;Tatumella;Tatumella_punctata	95.65	253	11	0	1	253	777	525	1e-114	414
denovo2772	HM556852.1.1374_Bacteria;Proteobacteria;Gammaproteobacteria;Enterobacteriales;Enterobacteriaceae;Tatumella;uncultured_bacterium	97.23	253	7	0	1	253	758	506	4e-124	446
denovo2773	X80775.1.1448_Bacteria;Proteobacteria;Alphaproteobacteria;Rhodospirillales;Acetobacteraceae;Gluconobacter;Gluconobacter_cerinus	91.30	253	22	0	1	253	712	460	2e-88	327
denovo2774	X86623.1.1364_Bacteria;Proteobacteria;Gammaproteobacteria;Pseudomonadales;Pseudomonadaceae;Pseudomonas;Pseudomonas_sp.	100.00	253	0	0	1	253	730	478	7e-141	502
denovo2775	HM556940.1.1327_Bacteria;Proteobacteria;Gammaproteobacteria;Enterobacteriales;Enterobacteriaceae;Escherichia-Shigella;uncultured_bacterium	96.44	253	9	0	1	253	707	455	2e-119	430
denovo2776	JN175342.1.1527_Bacteria;Proteobacteria;Gammaproteobacteria;Enterobacteriales;Enterobacteriaceae;Tatumella;Tatumella_punctata	94.86	253	13	0	1	253	777	525	8e-110	398
denovo2777	X83265.1.1502_Bacteria;Proteobacteria;Gammaproteobacteria;Enterobacteriales;Enterobacteriaceae;Erwinia;Erwinia_amylovora	92.49	253	19	0	1	253	777	525	1e-83	311
denovo2778	JF915349.1.1403_Bacteria;Proteobacteria;Gammaproteobacteria;Enterobacteriales;Enterobacteriaceae;Kluyvera;Buttiauxella_sp._NW51	94.07	253	15	0	1	253	728	476	5e-105	383
denovo2779	JN175342.1.1527_Bacteria;Proteobacteria;Gammaproteobacteria;Enterobacteriales;Enterobacteriaceae;Tatumella;Tatumella_punctata	94.47	253	14	0	1	253	777	525	2e-107	391
denovo278	HM556761.1.1322_Bacteria;Proteobacteria;Alphaproteobacteria;Rhodospirillales;Acetobacteraceae;Acetobacter;uncultured_bacterium	98.42	253	4	0	1	253	705	453	3e-131	470
denovo2780	JF915349.1.1403_Bacteria;Proteobacteria;Gammaproteobacteria;Enterobacteriales;Enterobacteriaceae;Kluyvera;Buttiauxella_sp._NW51	89.20	250	27	0	4	253	725	476	1e-74	281
denovo2781	JN175342.1.1527_Bacteria;Proteobacteria;Gammaproteobacteria;Enterobacteriales;Enterobacteriaceae;Tatumella;Tatumella_punctata	95.65	253	11	0	1	253	777	525	1e-114	414
denovo2782	X80775.1.1448_Bacteria;Proteobacteria;Alphaproteobacteria;Rhodospirillales;Acetobacteraceae;Gluconobacter;Gluconobacter_cerinus	95.65	253	11	0	1	253	712	460	1e-114	414
denovo2783	JN387325.1.1309_Bacteria;Proteobacteria;Deltaproteobacteria;Sh765B-TzT-29;uncultured_microorganism	91.87	246	20	0	8	253	588	343	6e-89	329
denovo2784	FM242212.1.1504_Bacteria;Proteobacteria;Gammaproteobacteria;uncultured_gamma_proteobacterium	94.47	253	14	0	1	253	781	529	2e-107	391
denovo2785	HQ787695.1.1459_Bacteria;Proteobacteria;Gammaproteobacteria;Enterobacteriales;Enterobacteriaceae;Enterobacter;uncultured_organism	91.60	250	21	0	4	253	747	498	5e-77	289
denovo2786	JN175342.1.1527_Bacteria;Proteobacteria;Gammaproteobacteria;Enterobacteriales;Enterobacteriaceae;Tatumella;Tatumella_punctata	94.86	253	13	0	1	253	777	525	8e-110	398
denovo2787	HM556457.1.1373_Bacteria;Proteobacteria;Gammaproteobacteria;Enterobacteriales;Enterobacteriaceae;Tatumella;uncultured_bacterium	96.44	253	9	0	1	253	758	506	2e-119	430
denovo2788	AY150578.1.1441_Bacteria;Proteobacteria;Gammaproteobacteria;Alteromonadales;Alteromonadaceae;uncultured;symbiont_LP3_of_Lyrodus_pedicellatus	92.89	253	18	0	1	253	742	490	7e-98	359
denovo2789	JN175342.1.1527_Bacteria;Proteobacteria;Gammaproteobacteria;Enterobacteriales;Enterobacteriaceae;Tatumella;Tatumella_punctata	96.84	253	8	0	1	253	777	525	9e-122	438
denovo279	JN175342.1.1527_Bacteria;Proteobacteria;Gammaproteobacteria;Enterobacteriales;Enterobacteriaceae;Tatumella;Tatumella_punctata	94.86	253	13	0	1	253	777	525	8e-110	398
denovo2790	HQ750408.1.1460_Bacteria;Proteobacteria;Gammaproteobacteria;Xanthomonadales;Xanthomonadaceae;Stenotrophomonas;uncultured_organism	99.21	253	2	0	1	253	763	511	4e-136	486
denovo2791	GQ417303.1.1463_Bacteria;Proteobacteria;Gammaproteobacteria;Enterobacteriales;Enterobacteriaceae;Klebsiella;uncultured_Klebsiella_sp.	95.65	253	11	0	1	253	757	505	1e-114	414
denovo2792	EU491798.1.1466_Bacteria;Proteobacteria;Gammaproteobacteria;Oceanospirillales;Alcanivoracaceae;Kangiella;uncultured_bacterium	94.80	250	13	0	4	253	758	509	5e-108	392
denovo2793	JN175342.1.1527_Bacteria;Proteobacteria;Gammaproteobacteria;Enterobacteriales;Enterobacteriaceae;Tatumella;Tatumella_punctata	94.47	253	14	0	1	253	777	525	2e-107	391
denovo2794	GU356223.1.1318_Bacteria;Proteobacteria;Gammaproteobacteria;Aeromonadales;Aeromonadaceae;Aeromonas;uncultured_Aeromonas_sp.	94.47	253	14	0	1	253	674	422	2e-107	391
denovo2795	JF825446.1.1472_Bacteria;Proteobacteria;Gammaproteobacteria;Alteromonadales;Colwelliaceae;Colwellia;Colwellia_sp._STAB604	95.10	245	12	0	1	245	768	524	2e-107	391
denovo2796	FN396670.1.1413_Bacteria;Proteobacteria;Gammaproteobacteria;CS-B046;uncultured_marine_bacterium	95.65	253	11	0	1	253	728	476	1e-114	414
denovo2797	HM558240.1.1372_Bacteria;Proteobacteria;Gammaproteobacteria;Enterobacteriales;Enterobacteriaceae;Tatumella;uncultured_bacterium	96.44	253	9	0	1	253	756	504	2e-119	430
denovo2798	JN644558.1.1554_Bacteria;Firmicutes;Bacilli;Lactobacillales;Enterococcaceae;Enterococcus;Enterococcus_silesiacus	100.00	253	0	0	1	253	800	548	7e-141	502
[truncated: 1,518 more rows]
